# Supplementary material for: Energy-efficient superparamagnetic Ising machine and its application to traveling salesman problems
Source: Nat Commun. 2024 Apr 24;15:3457. doi: 10.1038/s41467-024-47818-z (PMC11043373; doi:10.1038/s41467-024-47818-z)
Supplement: Supplementary file 2 — Source Data [file 41467_2024_47818_MOESM2_ESM.xlsx]

## Sheet: Figure 1b
Current(uA)	Probability of AP state		Current(uA)	Probability of AP state
Line			Dot
2.4	0.000882949		2.4	0.00428
2.5	0.00141		2.6	0.0114
2.6	0.00224		2.8	0.02535
2.7	0.00358		3	0.02277
2.8	0.00569		3.2	0.05081
2.9	0.00905		3.4	0.13372
3	0.01437		3.6	0.16043
3.1	0.02273		3.7	0.2719
3.2	0.03579		3.8	0.41895
3.3	0.05591		4	0.5504
3.4	0.08632		4.3	0.81124
3.5	0.131		4.4	0.96107
3.6	0.19389		4.6	0.97582
3.7	0.27733		4.8	0.99001
3.8	0.37976		5	0.98714
3.9	0.49416		5.2	0.98891
4	0.60917
4.1	0.71321
4.2	0.79871
4.3	0.86359
4.4	0.90992
4.5	0.94158
4.6	0.96257
4.7	0.97621
4.8	0.98495
4.9	0.99052
5	0.99403
5.1	0.99625
5.2	0.99765

## Sheet: Figure 1c
Time(s)	Resistance		Time(s)	Resistance		Time(s)	Resistance		Time(s)	Resistance		Time(s)	Resistance
I=3.4 uA			I=3.7 uA			I=4 uA			I=4.3 uA			I=4.5 uA
0	0.06		0	0.077		0	0.08945		0	0.091		0	0.107
2e-08	0.06		2e-08	0.079		2e-08	0.08945		2e-08	0.092		2e-08	0.10467
4e-08	0.0592		4e-08	0.0788		4e-08	0.08945		4e-08	0.0924		4e-08	0.1046
6e-08	0.059		6e-08	0.07857		6e-08	0.08945		6e-08	0.09214		6e-08	0.103
8e-08	0.05933		8e-08	0.07844		8e-08	0.08945		8e-08	0.09189		8e-08	0.10233
1e-07	0.05945		1e-07	0.07827		1e-07	0.08944		1e-07	0.092		1e-07	0.10255
1.2e-07	0.059		1.2e-07	0.07823		1.2e-07	0.08945		1.2e-07	0.092		1.2e-07	0.10246
1.4e-07	0.0588		1.4e-07	0.07847		1.4e-07	0.08944		1.4e-07	0.09213		1.4e-07	0.1018
1.6e-07	0.05876		1.6e-07	0.07847		1.6e-07	0.08944		1.6e-07	0.09224		1.6e-07	0.10165
1.8e-07	0.05884		1.8e-07	0.07832		1.8e-07	0.08946		1.8e-07	0.09242		1.8e-07	0.10184
2e-07	0.05862		2e-07	0.07833		2e-07	0.08947		2e-07	0.09248		2e-07	0.10195
2.2e-07	0.05848		2.2e-07	0.07848		2.2e-07	0.08947		2.2e-07	0.09226		2.2e-07	0.10157
2.4e-07	0.05844		2.4e-07	0.07856		2.4e-07	0.08948		2.4e-07	0.09228		2.4e-07	0.10156
2.6e-07	0.05881		2.6e-07	0.07844		2.6e-07	0.08946		2.6e-07	0.09244		2.6e-07	0.10156
2.8e-07	0.05866		2.8e-07	0.07862		2.8e-07	0.08945		2.8e-07	0.09248		2.8e-07	0.10162
3e-07	0.05845		3e-07	0.07845		3e-07	0.08944		3e-07	0.09232		3e-07	0.10165
3.2e-07	0.05852		3.2e-07	0.07867		3.2e-07	0.08944		3.2e-07	0.0923		3.2e-07	0.10152
3.4e-07	0.05834		3.4e-07	0.07877		3.4e-07	0.08945		3.4e-07	0.09243		3.4e-07	0.10146
3.6e-07	0.05824		3.6e-07	0.0787		3.6e-07	0.08947		3.6e-07	0.09249		3.6e-07	0.10146
3.8e-07	0.05797		3.8e-07	0.07869		3.8e-07	0.08947		3.8e-07	0.09251		3.8e-07	0.10131
4e-07	0.05793		4e-07	0.07866		4e-07	0.08948		4e-07	0.09254		4e-07	0.10124
4.2e-07	0.05795		4.2e-07	0.0787		4.2e-07	0.08948		4.2e-07	0.09256		4.2e-07	0.10128
4.4e-07	0.05778		4.4e-07	0.07871		4.4e-07	0.08948		4.4e-07	0.09258		4.4e-07	0.10127
4.6e-07	0.05751		4.6e-07	0.0787		4.6e-07	0.08947		4.6e-07	0.09243		4.6e-07	0.10119
4.8e-07	0.05735		4.8e-07	0.0789		4.8e-07	0.08947		4.8e-07	0.09243		4.8e-07	0.10118
5e-07	0.05737		5e-07	0.07894		5e-07	0.08947		5e-07	0.09247		5e-07	0.1012
5.2e-07	0.05734		5.2e-07	0.07908		5.2e-07	0.08948		5.2e-07	0.09221		5.2e-07	0.10121
5.4e-07	0.05716		5.4e-07	0.07907		5.4e-07	0.08949		5.4e-07	0.09215		5.4e-07	0.10122
5.6e-07	0.05704		5.6e-07	0.07895		5.6e-07	0.08949		5.6e-07	0.09249		5.6e-07	0.10126
5.8e-07	0.05702		5.8e-07	0.07897		5.8e-07	0.08949		5.8e-07	0.09251		5.8e-07	0.10112
6e-07	0.05708		6e-07	0.07905		6e-07	0.08949		6e-07	0.09241		6e-07	0.10115
6.2e-07	0.05705		6.2e-07	0.07908		6.2e-07	0.08948		6.2e-07	0.09235		6.2e-07	0.10114
6.4e-07	0.05697		6.4e-07	0.07897		6.4e-07	0.08948		6.4e-07	0.09235		6.4e-07	0.10111
6.6e-07	0.05688		6.6e-07	0.07896		6.6e-07	0.08949		6.6e-07	0.09243		6.6e-07	0.10104
6.8e-07	0.05686		6.8e-07	0.07907		6.8e-07	0.0895		6.8e-07	0.09241		6.8e-07	0.10106
7e-07	0.0568		7e-07	0.07913		7e-07	0.08951		7e-07	0.09242		7e-07	0.10108
7.2e-07	0.05666		7.2e-07	0.07904		7.2e-07	0.08952		7.2e-07	0.09247		7.2e-07	0.10107
7.4e-07	0.05653		7.4e-07	0.07897		7.4e-07	0.08952		7.4e-07	0.09247		7.4e-07	0.10103
7.6e-07	0.05647		7.6e-07	0.07904		7.6e-07	0.08952		7.6e-07	0.09242		7.6e-07	0.10108
7.8e-07	0.05634		7.8e-07	0.0791		7.8e-07	0.08954		7.8e-07	0.09237		7.8e-07	0.10111
8e-07	0.05622		8e-07	0.07912		8e-07	0.08954		8e-07	0.09246		8e-07	0.10112
8.2e-07	0.05613		8.2e-07	0.07907		8.2e-07	0.08955		8.2e-07	0.09234		8.2e-07	0.10113
8.4e-07	0.05594		8.4e-07	0.07904		8.4e-07	0.08954		8.4e-07	0.09238		8.4e-07	0.10112
8.6e-07	0.05586		8.6e-07	0.07913		8.6e-07	0.08954		8.6e-07	0.09232		8.6e-07	0.10111
8.8e-07	0.05596		8.8e-07	0.07917		8.8e-07	0.08954		8.8e-07	0.09228		8.8e-07	0.10118
9e-07	0.05591		9e-07	0.07912		9e-07	0.08953		9e-07	0.09232		9e-07	0.10119
9.2e-07	0.05584		9.2e-07	0.0791		9.2e-07	0.08955		9.2e-07	0.09237		9.2e-07	0.1012
9.4e-07	0.05578		9.4e-07	0.07909		9.4e-07	0.08956		9.4e-07	0.09234		9.4e-07	0.10118
9.6e-07	0.05573		9.6e-07	0.07909		9.6e-07	0.08956		9.6e-07	0.09236		9.6e-07	0.10119
9.8e-07	0.05566		9.8e-07	0.07889		9.8e-07	0.08957		9.8e-07	0.09239		9.8e-07	0.10116
1e-06	0.05556		1e-06	0.07897		1e-06	0.08957		1e-06	0.09242		1e-06	0.10118
1.02e-06	0.0555		1.02e-06	0.07892		1.02e-06	0.08956		1.02e-06	0.09241		1.02e-06	0.10122
1.04e-06	0.05546		1.04e-06	0.07893		1.04e-06	0.08955		1.04e-06	0.09237		1.04e-06	0.1012
1.06e-06	0.05538		1.06e-06	0.07893		1.06e-06	0.08955		1.06e-06	0.09238		1.06e-06	0.10119
1.08e-06	0.05531		1.08e-06	0.07896		1.08e-06	0.08955		1.08e-06	0.0924		1.08e-06	0.10121
1.1e-06	0.05523		1.1e-06	0.07901		1.1e-06	0.08957		1.1e-06	0.09241		1.1e-06	0.10119
1.12e-06	0.05519		1.12e-06	0.07901		1.12e-06	0.08956		1.12e-06	0.09241		1.12e-06	0.10119
1.14e-06	0.05517		1.14e-06	0.079		1.14e-06	0.08956		1.14e-06	0.09226		1.14e-06	0.10117
1.16e-06	0.05508		1.16e-06	0.07899		1.16e-06	0.08956		1.16e-06	0.09231		1.16e-06	0.10115
1.18e-06	0.05499		1.18e-06	0.07902		1.18e-06	0.08956		1.18e-06	0.09234		1.18e-06	0.10116
1.2e-06	0.05493		1.2e-06	0.07904		1.2e-06	0.08956		1.2e-06	0.09236		1.2e-06	0.10102
1.22e-06	0.05488		1.22e-06	0.07905		1.22e-06	0.08957		1.22e-06	0.09234		1.22e-06	0.10102
1.24e-06	0.05478		1.24e-06	0.07904		1.24e-06	0.08958		1.24e-06	0.09232		1.24e-06	0.10105
1.26e-06	0.05465		1.26e-06	0.07909		1.26e-06	0.08958		1.26e-06	0.09236		1.26e-06	0.10106
1.28e-06	0.05459		1.28e-06	0.07913		1.28e-06	0.08958		1.28e-06	0.09239		1.28e-06	0.10109
1.3e-06	0.05454		1.3e-06	0.07911		1.3e-06	0.08959		1.3e-06	0.0924		1.3e-06	0.10107
1.32e-06	0.05444		1.32e-06	0.0791		1.32e-06	0.08958		1.32e-06	0.09239		1.32e-06	0.10104
1.34e-06	0.05436		1.34e-06	0.07911		1.34e-06	0.08959		1.34e-06	0.09242		1.34e-06	0.10104
1.36e-06	0.0543		1.36e-06	0.07912		1.36e-06	0.08958		1.36e-06	0.09247		1.36e-06	0.10107
1.38e-06	0.05427		1.38e-06	0.07913		1.38e-06	0.08958		1.38e-06	0.09243		1.38e-06	0.10102
1.4e-06	0.05417		1.4e-06	0.07913		1.4e-06	0.08958		1.4e-06	0.09236		1.4e-06	0.10096
1.42e-06	0.0541		1.42e-06	0.07913		1.42e-06	0.08956		1.42e-06	0.0923		1.42e-06	0.10097
1.44e-06	0.05399		1.44e-06	0.07916		1.44e-06	0.08954		1.44e-06	0.09235		1.44e-06	0.10101
1.46e-06	0.0538		1.46e-06	0.07916		1.46e-06	0.08955		1.46e-06	0.09239		1.46e-06	0.10104
1.48e-06	0.05375		1.48e-06	0.07916		1.48e-06	0.08955		1.48e-06	0.09232		1.48e-06	0.10103
1.5e-06	0.05368		1.5e-06	0.07918		1.5e-06	0.08955		1.5e-06	0.0923		1.5e-06	0.10101
1.52e-06	0.05361		1.52e-06	0.07918		1.52e-06	0.08954		1.52e-06	0.09233		1.52e-06	0.10101
1.54e-06	0.05356		1.54e-06	0.07919		1.54e-06	0.08957		1.54e-06	0.09236		1.54e-06	0.10105
1.56e-06	0.05348		1.56e-06	0.07919		1.56e-06	0.08954		1.56e-06	0.09237		1.56e-06	0.10113
1.58e-06	0.05342		1.58e-06	0.07913		1.58e-06	0.08955		1.58e-06	0.09234		1.58e-06	0.10106
1.6e-06	0.05338		1.6e-06	0.07916		1.6e-06	0.08953		1.6e-06	0.09233		1.6e-06	0.10104
1.62e-06	0.05333		1.62e-06	0.07922		1.62e-06	0.08954		1.62e-06	0.09236		1.62e-06	0.10106
1.64e-06	0.05331		1.64e-06	0.07924		1.64e-06	0.08954		1.64e-06	0.0924		1.64e-06	0.10106
1.66e-06	0.05323		1.66e-06	0.07925		1.66e-06	0.08955		1.66e-06	0.09238		1.66e-06	0.10107
1.68e-06	0.05314		1.68e-06	0.07927		1.68e-06	0.08956		1.68e-06	0.09237		1.68e-06	0.10105
1.7e-06	0.05312		1.7e-06	0.07928		1.7e-06	0.08957		1.7e-06	0.09237		1.7e-06	0.10102
1.72e-06	0.05309		1.72e-06	0.07929		1.72e-06	0.08957		1.72e-06	0.09241		1.72e-06	0.10104
1.74e-06	0.05301		1.74e-06	0.07931		1.74e-06	0.08959		1.74e-06	0.09245		1.74e-06	0.10106
1.76e-06	0.05292		1.76e-06	0.07934		1.76e-06	0.0896		1.76e-06	0.09238		1.76e-06	0.10106
1.78e-06	0.05289		1.78e-06	0.07935		1.78e-06	0.0896		1.78e-06	0.09236		1.78e-06	0.10115
1.8e-06	0.05284		1.8e-06	0.07934		1.8e-06	0.08961		1.8e-06	0.09235		1.8e-06	0.10117
1.82e-06	0.0528		1.82e-06	0.07937		1.82e-06	0.08962		1.82e-06	0.09234		1.82e-06	0.10115
1.84e-06	0.05273		1.84e-06	0.07941		1.84e-06	0.08961		1.84e-06	0.09235		1.84e-06	0.10116
1.86e-06	0.05267		1.86e-06	0.07941		1.86e-06	0.08962		1.86e-06	0.09237		1.86e-06	0.10117
1.88e-06	0.05264		1.88e-06	0.0794		1.88e-06	0.08961		1.88e-06	0.09239		1.88e-06	0.10115
1.9e-06	0.05261		1.9e-06	0.0794		1.9e-06	0.08961		1.9e-06	0.0924		1.9e-06	0.10112
1.92e-06	0.05253		1.92e-06	0.07942		1.92e-06	0.08962		1.92e-06	0.0924		1.92e-06	0.10112
1.94e-06	0.05246		1.94e-06	0.07944		1.94e-06	0.08963		1.94e-06	0.09241		1.94e-06	0.10114
1.96e-06	0.05242		1.96e-06	0.07944		1.96e-06	0.08964		1.96e-06	0.09242		1.96e-06	0.10114
1.98e-06	0.05237		1.98e-06	0.07945		1.98e-06	0.08965		1.98e-06	0.09245		1.98e-06	0.10112
2e-06	0.0523		2e-06	0.07946		2e-06	0.08965		2e-06	0.09245		2e-06	0.10111
2.02e-06	0.05221		2.02e-06	0.07947		2.02e-06	0.08964		2.02e-06	0.09246		2.02e-06	0.10111
2.04e-06	0.0522		2.04e-06	0.07948		2.04e-06	0.08966		2.04e-06	0.09247		2.04e-06	0.10113
2.06e-06	0.05217		2.06e-06	0.07946		2.06e-06	0.08969		2.06e-06	0.09245		2.06e-06	0.10113
2.08e-06	0.05213		2.08e-06	0.07941		2.08e-06	0.0897		2.08e-06	0.09246		2.08e-06	0.10108
2.1e-06	0.05204		2.1e-06	0.07938		2.1e-06	0.08971		2.1e-06	0.09247		2.1e-06	0.10106
2.12e-06	0.05196		2.12e-06	0.07937		2.12e-06	0.08971		2.12e-06	0.09249		2.12e-06	0.10109
2.14e-06	0.05195		2.14e-06	0.07934		2.14e-06	0.08971		2.14e-06	0.09247		2.14e-06	0.1011
2.16e-06	0.05194		2.16e-06	0.07934		2.16e-06	0.08975		2.16e-06	0.09248		2.16e-06	0.10108
2.18e-06	0.05188		2.18e-06	0.07934		2.18e-06	0.08974		2.18e-06	0.09249		2.18e-06	0.10105
2.2e-06	0.0518		2.2e-06	0.07927		2.2e-06	0.08973		2.2e-06	0.09252		2.2e-06	0.10108
2.22e-06	0.05175		2.22e-06	0.0793		2.22e-06	0.08974		2.22e-06	0.09252		2.22e-06	0.10109
2.24e-06	0.05172		2.24e-06	0.07932		2.24e-06	0.08975		2.24e-06	0.09256		2.24e-06	0.10111
2.26e-06	0.05168		2.26e-06	0.07932		2.26e-06	0.08976		2.26e-06	0.09258		2.26e-06	0.10107
2.28e-06	0.0516		2.28e-06	0.07934		2.28e-06	0.08978		2.28e-06	0.09256		2.28e-06	0.10107
2.3e-06	0.05154		2.3e-06	0.07939		2.3e-06	0.08978		2.3e-06	0.0926		2.3e-06	0.10109
2.32e-06	0.05152		2.32e-06	0.07941		2.32e-06	0.08978		2.32e-06	0.09263		2.32e-06	0.10114
2.34e-06	0.05148		2.34e-06	0.07942		2.34e-06	0.08977		2.34e-06	0.09262		2.34e-06	0.10114
2.36e-06	0.0514		2.36e-06	0.07943		2.36e-06	0.08977		2.36e-06	0.09262		2.36e-06	0.10116
2.38e-06	0.05133		2.38e-06	0.07946		2.38e-06	0.08978		2.38e-06	0.09264		2.38e-06	0.1012
2.4e-06	0.05125		2.4e-06	0.07948		2.4e-06	0.08978		2.4e-06	0.09264		2.4e-06	0.1012
2.42e-06	0.05121		2.42e-06	0.07947		2.42e-06	0.08979		2.42e-06	0.09261		2.42e-06	0.10121
2.44e-06	0.05116		2.44e-06	0.07945		2.44e-06	0.0898		2.44e-06	0.09261		2.44e-06	0.10119
2.46e-06	0.05108		2.46e-06	0.07946		2.46e-06	0.08979		2.46e-06	0.09261		2.46e-06	0.10118
2.48e-06	0.05104		2.48e-06	0.0795		2.48e-06	0.08978		2.48e-06	0.09261		2.48e-06	0.1012
2.5e-06	0.051		2.5e-06	0.07951		2.5e-06	0.08977		2.5e-06	0.09262		2.5e-06	0.10122
2.52e-06	0.05095		2.52e-06	0.07948		2.52e-06	0.08977		2.52e-06	0.09261		2.52e-06	0.10121
2.54e-06	0.05091		2.54e-06	0.07949		2.54e-06	0.08976		2.54e-06	0.09263		2.54e-06	0.10121
2.56e-06	0.05089		2.56e-06	0.07953		2.56e-06	0.08977		2.56e-06	0.09264		2.56e-06	0.10122
2.58e-06	0.05084		2.58e-06	0.07955		2.58e-06	0.08978		2.58e-06	0.09264		2.58e-06	0.10123
2.6e-06	0.05082		2.6e-06	0.07953		2.6e-06	0.08979		2.6e-06	0.09264		2.6e-06	0.10123
2.62e-06	0.05079		2.62e-06	0.07953		2.62e-06	0.0898		2.62e-06	0.09264		2.62e-06	0.10122
2.64e-06	0.05074		2.64e-06	0.07956		2.64e-06	0.08979		2.64e-06	0.09267		2.64e-06	0.10122
2.66e-06	0.05068		2.66e-06	0.07958		2.66e-06	0.08978		2.66e-06	0.09269		2.66e-06	0.10121
2.68e-06	0.05065		2.68e-06	0.07956		2.68e-06	0.08977		2.68e-06	0.0927		2.68e-06	0.1012
2.7e-06	0.05062		2.7e-06	0.07956		2.7e-06	0.08977		2.7e-06	0.09271		2.7e-06	0.1012
2.72e-06	0.05057		2.72e-06	0.07959		2.72e-06	0.08978		2.72e-06	0.0927		2.72e-06	0.10119
2.74e-06	0.05051		2.74e-06	0.0796		2.74e-06	0.08978		2.74e-06	0.09272		2.74e-06	0.10119
2.76e-06	0.05046		2.76e-06	0.0796		2.76e-06	0.08979		2.76e-06	0.09274		2.76e-06	0.10119
2.78e-06	0.05042		2.78e-06	0.07963		2.78e-06	0.08979		2.78e-06	0.09273		2.78e-06	0.10119
2.8e-06	0.05037		2.8e-06	0.07963		2.8e-06	0.08979		2.8e-06	0.09272		2.8e-06	0.10118
2.82e-06	0.05032		2.82e-06	0.07967		2.82e-06	0.0898		2.82e-06	0.0927		2.82e-06	0.10118
2.84e-06	0.05028		2.84e-06	0.07968		2.84e-06	0.0898		2.84e-06	0.09273		2.84e-06	0.10117
2.86e-06	0.05024		2.86e-06	0.07968		2.86e-06	0.0898		2.86e-06	0.09279		2.86e-06	0.10116
2.88e-06	0.05019		2.88e-06	0.07968		2.88e-06	0.0898		2.88e-06	0.09278		2.88e-06	0.10117
2.9e-06	0.05014		2.9e-06	0.0797		2.9e-06	0.08981		2.9e-06	0.09278		2.9e-06	0.10114
2.92e-06	0.05011		2.92e-06	0.07973		2.92e-06	0.08982		2.92e-06	0.09279		2.92e-06	0.10116
2.94e-06	0.05007		2.94e-06	0.07973		2.94e-06	0.08983		2.94e-06	0.09279		2.94e-06	0.10119
2.96e-06	0.05002		2.96e-06	0.07972		2.96e-06	0.08982		2.96e-06	0.0928		2.96e-06	0.10117
2.98e-06	0.04995		2.98e-06	0.07974		2.98e-06	0.08981		2.98e-06	0.09278		2.98e-06	0.10117
3e-06	0.04992		3e-06	0.07977		3e-06	0.0898		3e-06	0.09279		3e-06	0.10118
3.02e-06	0.04988		3.02e-06	0.07977		3.02e-06	0.08979		3.02e-06	0.0928		3.02e-06	0.10118
3.04e-06	0.04984		3.04e-06	0.07976		3.04e-06	0.08979		3.04e-06	0.09279		3.04e-06	0.10116
3.06e-06	0.04979		3.06e-06	0.07974		3.06e-06	0.08981		3.06e-06	0.09279		3.06e-06	0.10113
3.08e-06	0.04974		3.08e-06	0.07975		3.08e-06	0.08981		3.08e-06	0.0928		3.08e-06	0.10114
3.1e-06	0.04971		3.1e-06	0.07979		3.1e-06	0.08983		3.1e-06	0.0928		3.1e-06	0.10114
3.12e-06	0.04966		3.12e-06	0.0798		3.12e-06	0.08985		3.12e-06	0.0928		3.12e-06	0.10113
3.14e-06	0.04959		3.14e-06	0.07979		3.14e-06	0.08985		3.14e-06	0.09279		3.14e-06	0.10114
3.16e-06	0.04954		3.16e-06	0.07981		3.16e-06	0.08983		3.16e-06	0.0928		3.16e-06	0.10114
3.18e-06	0.04954		3.18e-06	0.07982		3.18e-06	0.08988		3.18e-06	0.0928		3.18e-06	0.10115
3.2e-06	0.0495		3.2e-06	0.07984		3.2e-06	0.08983		3.2e-06	0.09281		3.2e-06	0.10114
3.22e-06	0.04946		3.22e-06	0.07984		3.22e-06	0.08983		3.22e-06	0.09282		3.22e-06	0.10115
3.24e-06	0.04942		3.24e-06	0.07985		3.24e-06	0.08982		3.24e-06	0.09283		3.24e-06	0.10116
3.26e-06	0.04938		3.26e-06	0.07987		3.26e-06	0.08986		3.26e-06	0.09283		3.26e-06	0.10118
3.28e-06	0.04934		3.28e-06	0.0799		3.28e-06	0.08985		3.28e-06	0.09283		3.28e-06	0.10118
3.3e-06	0.04931		3.3e-06	0.0799		3.3e-06	0.08987		3.3e-06	0.09279		3.3e-06	0.10116
3.32e-06	0.04927		3.32e-06	0.07993		3.32e-06	0.08977		3.32e-06	0.0928		3.32e-06	0.10117
3.34e-06	0.04924		3.34e-06	0.07994		3.34e-06	0.08978		3.34e-06	0.09278		3.34e-06	0.10117
3.36e-06	0.04921		3.36e-06	0.07994		3.36e-06	0.08977		3.36e-06	0.09279		3.36e-06	0.10117
3.38e-06	0.04917		3.38e-06	0.07997		3.38e-06	0.08973		3.38e-06	0.09279		3.38e-06	0.10117
3.4e-06	0.04911		3.4e-06	0.07997		3.4e-06	0.08978		3.4e-06	0.09278		3.4e-06	0.10116
3.42e-06	0.04906		3.42e-06	0.07997		3.42e-06	0.0897		3.42e-06	0.09279		3.42e-06	0.10116
3.44e-06	0.04903		3.44e-06	0.08		3.44e-06	0.0897		3.44e-06	0.09274		3.44e-06	0.10117
3.46e-06	0.04898		3.46e-06	0.08		3.46e-06	0.08968		3.46e-06	0.09275		3.46e-06	0.10116
3.48e-06	0.04893		3.48e-06	0.08001		3.48e-06	0.08967		3.48e-06	0.09275		3.48e-06	0.10116
3.5e-06	0.04888		3.5e-06	0.08		3.5e-06	0.08967		3.5e-06	0.09275		3.5e-06	0.10117
3.52e-06	0.04885		3.52e-06	0.08002		3.52e-06	0.08966		3.52e-06	0.09277		3.52e-06	0.10111
3.54e-06	0.04882		3.54e-06	0.08004		3.54e-06	0.08967		3.54e-06	0.09277		3.54e-06	0.1011
3.56e-06	0.04878		3.56e-06	0.08004		3.56e-06	0.08967		3.56e-06	0.09277		3.56e-06	0.10111
3.58e-06	0.04874		3.58e-06	0.08004		3.58e-06	0.08967		3.58e-06	0.09278		3.58e-06	0.10111
3.6e-06	0.04871		3.6e-06	0.08005		3.6e-06	0.08967		3.6e-06	0.09279		3.6e-06	0.1011
3.62e-06	0.04868		3.62e-06	0.08006		3.62e-06	0.08968		3.62e-06	0.0928		3.62e-06	0.10109
3.64e-06	0.04865		3.64e-06	0.08005		3.64e-06	0.08967		3.64e-06	0.09281		3.64e-06	0.1011
3.66e-06	0.0486		3.66e-06	0.08006		3.66e-06	0.08968		3.66e-06	0.09281		3.66e-06	0.10111
3.68e-06	0.04856		3.68e-06	0.08007		3.68e-06	0.08969		3.68e-06	0.09282		3.68e-06	0.10112
3.7e-06	0.04853		3.7e-06	0.08007		3.7e-06	0.08971		3.7e-06	0.09282		3.7e-06	0.10111
3.72e-06	0.04849		3.72e-06	0.08007		3.72e-06	0.0897		3.72e-06	0.09282		3.72e-06	0.10109
3.74e-06	0.04845		3.74e-06	0.08008		3.74e-06	0.08971		3.74e-06	0.09283		3.74e-06	0.1011
3.76e-06	0.04836		3.76e-06	0.08008		3.76e-06	0.0897		3.76e-06	0.09283		3.76e-06	0.10111
3.78e-06	0.04831		3.78e-06	0.08009		3.78e-06	0.08971		3.78e-06	0.09283		3.78e-06	0.10111
3.8e-06	0.04829		3.8e-06	0.08009		3.8e-06	0.08971		3.8e-06	0.09282		3.8e-06	0.10111
3.82e-06	0.04826		3.82e-06	0.0801		3.82e-06	0.0897		3.82e-06	0.09284		3.82e-06	0.1011
3.84e-06	0.04821		3.84e-06	0.08011		3.84e-06	0.08971		3.84e-06	0.09285		3.84e-06	0.1011
3.86e-06	0.04817		3.86e-06	0.08012		3.86e-06	0.08972		3.86e-06	0.09285		3.86e-06	0.10111
3.88e-06	0.04814		3.88e-06	0.08013		3.88e-06	0.08973		3.88e-06	0.09285		3.88e-06	0.10112
3.9e-06	0.0481		3.9e-06	0.08009		3.9e-06	0.08973		3.9e-06	0.09286		3.9e-06	0.10111
3.92e-06	0.04805		3.92e-06	0.0801		3.92e-06	0.08974		3.92e-06	0.09287		3.92e-06	0.10112
3.94e-06	0.04798		3.94e-06	0.08015		3.94e-06	0.08973		3.94e-06	0.09287		3.94e-06	0.10113
3.96e-06	0.04793		3.96e-06	0.08016		3.96e-06	0.08974		3.96e-06	0.09288		3.96e-06	0.10112
3.98e-06	0.04789		3.98e-06	0.08016		3.98e-06	0.08975		3.98e-06	0.09287		3.98e-06	0.10112
4e-06	0.04784		4e-06	0.08018		4e-06	0.08975		4e-06	0.09288		4e-06	0.1011
4.02e-06	0.04779		4.02e-06	0.08018		4.02e-06	0.08975		4.02e-06	0.09288		4.02e-06	0.1011
4.04e-06	0.04775		4.04e-06	0.08019		4.04e-06	0.08975		4.04e-06	0.09288		4.04e-06	0.1011
4.06e-06	0.04771		4.06e-06	0.0802		4.06e-06	0.08976		4.06e-06	0.09291		4.06e-06	0.10109
4.08e-06	0.04766		4.08e-06	0.08022		4.08e-06	0.08977		4.08e-06	0.09291		4.08e-06	0.10108
4.1e-06	0.04761		4.1e-06	0.08023		4.1e-06	0.08977		4.1e-06	0.09292		4.1e-06	0.10108
4.12e-06	0.04757		4.12e-06	0.08023		4.12e-06	0.08977		4.12e-06	0.09292		4.12e-06	0.10108
4.14e-06	0.04752		4.14e-06	0.08023		4.14e-06	0.08978		4.14e-06	0.09293		4.14e-06	0.10108
4.16e-06	0.04748		4.16e-06	0.08023		4.16e-06	0.08978		4.16e-06	0.09293		4.16e-06	0.10108
4.18e-06	0.04743		4.18e-06	0.08025		4.18e-06	0.08978		4.18e-06	0.09293		4.18e-06	0.10107
4.2e-06	0.04738		4.2e-06	0.08026		4.2e-06	0.08979		4.2e-06	0.09294		4.2e-06	0.10109
4.22e-06	0.04734		4.22e-06	0.08027		4.22e-06	0.0898		4.22e-06	0.09294		4.22e-06	0.10108
4.24e-06	0.0473		4.24e-06	0.08029		4.24e-06	0.08979		4.24e-06	0.09295		4.24e-06	0.10108
4.26e-06	0.04725		4.26e-06	0.0803		4.26e-06	0.08979		4.26e-06	0.09296		4.26e-06	0.1011
4.28e-06	0.04721		4.28e-06	0.08029		4.28e-06	0.08979		4.28e-06	0.09296		4.28e-06	0.10111
4.3e-06	0.04717		4.3e-06	0.0803		4.3e-06	0.08979		4.3e-06	0.09294		4.3e-06	0.10111
4.32e-06	0.04712		4.32e-06	0.08029		4.32e-06	0.08979		4.32e-06	0.09294		4.32e-06	0.10111
4.34e-06	0.04707		4.34e-06	0.0803		4.34e-06	0.08979		4.34e-06	0.09294		4.34e-06	0.1011
4.36e-06	0.04703		4.36e-06	0.08032		4.36e-06	0.08979		4.36e-06	0.09294		4.36e-06	0.1011
4.38e-06	0.04699		4.38e-06	0.08033		4.38e-06	0.08981		4.38e-06	0.09293		4.38e-06	0.10109
4.4e-06	0.04695		4.4e-06	0.08036		4.4e-06	0.08979		4.4e-06	0.09293		4.4e-06	0.10108
4.42e-06	0.04691		4.42e-06	0.08037		4.42e-06	0.08979		4.42e-06	0.09294		4.42e-06	0.1011
4.44e-06	0.04687		4.44e-06	0.08037		4.44e-06	0.08978		4.44e-06	0.09295		4.44e-06	0.10111
4.46e-06	0.04683		4.46e-06	0.08037		4.46e-06	0.08976		4.46e-06	0.09295		4.46e-06	0.10112
4.48e-06	0.04678		4.48e-06	0.08037		4.48e-06	0.08981		4.48e-06	0.09296		4.48e-06	0.10112
4.5e-06	0.04671		4.5e-06	0.08039		4.5e-06	0.0898		4.5e-06	0.09297		4.5e-06	0.10111
4.52e-06	0.04667		4.52e-06	0.08039		4.52e-06	0.08981		4.52e-06	0.09297		4.52e-06	0.10111
4.54e-06	0.04664		4.54e-06	0.08042		4.54e-06	0.08981		4.54e-06	0.09296		4.54e-06	0.10111
4.56e-06	0.04659		4.56e-06	0.08042		4.56e-06	0.08981		4.56e-06	0.09296		4.56e-06	0.1011
4.58e-06	0.04654		4.58e-06	0.08043		4.58e-06	0.08986		4.58e-06	0.09296		4.58e-06	0.10109
4.6e-06	0.0465		4.6e-06	0.08045		4.6e-06	0.08985		4.6e-06	0.09297		4.6e-06	0.10109
4.62e-06	0.04646		4.62e-06	0.08045		4.62e-06	0.08984		4.62e-06	0.09297		4.62e-06	0.10108
4.64e-06	0.04642		4.64e-06	0.08046		4.64e-06	0.08984		4.64e-06	0.09298		4.64e-06	0.10109
4.66e-06	0.04638		4.66e-06	0.08046		4.66e-06	0.08985		4.66e-06	0.09298		4.66e-06	0.10106
4.68e-06	0.04635		4.68e-06	0.08046		4.68e-06	0.08984		4.68e-06	0.09299		4.68e-06	0.10105
4.7e-06	0.04635		4.7e-06	0.08047		4.7e-06	0.08985		4.7e-06	0.09298		4.7e-06	0.10106
4.72e-06	0.04631		4.72e-06	0.08048		4.72e-06	0.08984		4.72e-06	0.09298		4.72e-06	0.10103
4.74e-06	0.04627		4.74e-06	0.08049		4.74e-06	0.08984		4.74e-06	0.09299		4.74e-06	0.10103
4.76e-06	0.04623		4.76e-06	0.08051		4.76e-06	0.08984		4.76e-06	0.09298		4.76e-06	0.10103
4.78e-06	0.04619		4.78e-06	0.08051		4.78e-06	0.08983		4.78e-06	0.09299		4.78e-06	0.10103
4.8e-06	0.04615		4.8e-06	0.08052		4.8e-06	0.08982		4.8e-06	0.093		4.8e-06	0.10105
4.82e-06	0.04611		4.82e-06	0.08052		4.82e-06	0.08982		4.82e-06	0.09301		4.82e-06	0.10106
4.84e-06	0.04608		4.84e-06	0.08052		4.84e-06	0.08985		4.84e-06	0.09301		4.84e-06	0.10107
4.86e-06	0.04603		4.86e-06	0.08053		4.86e-06	0.08984		4.86e-06	0.09301		4.86e-06	0.10107
4.88e-06	0.046		4.88e-06	0.08053		4.88e-06	0.08984		4.88e-06	0.093		4.88e-06	0.10107
4.9e-06	0.04597		4.9e-06	0.08054		4.9e-06	0.08984		4.9e-06	0.09302		4.9e-06	0.10107
4.92e-06	0.04594		4.92e-06	0.08056		4.92e-06	0.08984		4.92e-06	0.09301		4.92e-06	0.10107
4.94e-06	0.04589		4.94e-06	0.08053		4.94e-06	0.08985		4.94e-06	0.09302		4.94e-06	0.10108
4.96e-06	0.04587		4.96e-06	0.08055		4.96e-06	0.08985		4.96e-06	0.09302		4.96e-06	0.10107
4.98e-06	0.04583		4.98e-06	0.08053		4.98e-06	0.08986		4.98e-06	0.09302		4.98e-06	0.10107
5e-06	0.04579		5e-06	0.08056		5e-06	0.08987		5e-06	0.09303		5e-06	0.10107
5.02e-06	0.04574		5.02e-06	0.08054		5.02e-06	0.08988		5.02e-06	0.09306		5.02e-06	0.10107
5.04e-06	0.04573		5.04e-06	0.08049		5.04e-06	0.0899		5.04e-06	0.09307		5.04e-06	0.10107
5.06e-06	0.04568		5.06e-06	0.0805		5.06e-06	0.0899		5.06e-06	0.09308		5.06e-06	0.10108
5.08e-06	0.04565		5.08e-06	0.08051		5.08e-06	0.08988		5.08e-06	0.09309		5.08e-06	0.10107
5.1e-06	0.04562		5.1e-06	0.08053		5.1e-06	0.08987		5.1e-06	0.09304		5.1e-06	0.10108
5.12e-06	0.04559		5.12e-06	0.08055		5.12e-06	0.08987		5.12e-06	0.09307		5.12e-06	0.10105
5.14e-06	0.04556		5.14e-06	0.08056		5.14e-06	0.08988		5.14e-06	0.09307		5.14e-06	0.10106
5.16e-06	0.04551		5.16e-06	0.08056		5.16e-06	0.08989		5.16e-06	0.09307		5.16e-06	0.10108
5.18e-06	0.04546		5.18e-06	0.08055		5.18e-06	0.0899		5.18e-06	0.09308		5.18e-06	0.10107
5.2e-06	0.04542		5.2e-06	0.08055		5.2e-06	0.08992		5.2e-06	0.09308		5.2e-06	0.10109
5.22e-06	0.04537		5.22e-06	0.08055		5.22e-06	0.08993		5.22e-06	0.09309		5.22e-06	0.1011
5.24e-06	0.04534		5.24e-06	0.08056		5.24e-06	0.08993		5.24e-06	0.0931		5.24e-06	0.10109
5.26e-06	0.04531		5.26e-06	0.08058		5.26e-06	0.08993		5.26e-06	0.0931		5.26e-06	0.10112
5.28e-06	0.04527		5.28e-06	0.08061		5.28e-06	0.08993		5.28e-06	0.09311		5.28e-06	0.10112
5.3e-06	0.04523		5.3e-06	0.08063		5.3e-06	0.08992		5.3e-06	0.09311		5.3e-06	0.10112
5.32e-06	0.0452		5.32e-06	0.08064		5.32e-06	0.08993		5.32e-06	0.09311		5.32e-06	0.10112
5.34e-06	0.04517		5.34e-06	0.08064		5.34e-06	0.08993		5.34e-06	0.09311		5.34e-06	0.10112
5.36e-06	0.04512		5.36e-06	0.08064		5.36e-06	0.08994		5.36e-06	0.09311		5.36e-06	0.10112
5.38e-06	0.0451		5.38e-06	0.08062		5.38e-06	0.08995		5.38e-06	0.09312		5.38e-06	0.10112
5.4e-06	0.04505		5.4e-06	0.08062		5.4e-06	0.08996		5.4e-06	0.09312		5.4e-06	0.10113
5.42e-06	0.04502		5.42e-06	0.08064		5.42e-06	0.08997		5.42e-06	0.09312		5.42e-06	0.10112
5.44e-06	0.04498		5.44e-06	0.08066		5.44e-06	0.08997		5.44e-06	0.09313		5.44e-06	0.10112
5.46e-06	0.04495		5.46e-06	0.08068		5.46e-06	0.08995		5.46e-06	0.09313		5.46e-06	0.10112
5.48e-06	0.04492		5.48e-06	0.0807		5.48e-06	0.08995		5.48e-06	0.09313		5.48e-06	0.10112
5.5e-06	0.04489		5.5e-06	0.0807		5.5e-06	0.08995		5.5e-06	0.09314		5.5e-06	0.10112
5.52e-06	0.04486		5.52e-06	0.0807		5.52e-06	0.08995		5.52e-06	0.09315		5.52e-06	0.10111
5.54e-06	0.04483		5.54e-06	0.08069		5.54e-06	0.08996		5.54e-06	0.09316		5.54e-06	0.10111
5.56e-06	0.0448		5.56e-06	0.08069		5.56e-06	0.08996		5.56e-06	0.09317		5.56e-06	0.10111
5.58e-06	0.04477		5.58e-06	0.0807		5.58e-06	0.08997		5.58e-06	0.09317		5.58e-06	0.10111
5.6e-06	0.04474		5.6e-06	0.0807		5.6e-06	0.08997		5.6e-06	0.09315		5.6e-06	0.10111
5.62e-06	0.04471		5.62e-06	0.0807		5.62e-06	0.08995		5.62e-06	0.09316		5.62e-06	0.1011
5.64e-06	0.04468		5.64e-06	0.08072		5.64e-06	0.08992		5.64e-06	0.09318		5.64e-06	0.1011
5.66e-06	0.04468		5.66e-06	0.08073		5.66e-06	0.08993		5.66e-06	0.09317		5.66e-06	0.10111
5.68e-06	0.04464		5.68e-06	0.08073		5.68e-06	0.08993		5.68e-06	0.09318		5.68e-06	0.10111
5.7e-06	0.04461		5.7e-06	0.08073		5.7e-06	0.08994		5.7e-06	0.09318		5.7e-06	0.10111
5.72e-06	0.04459		5.72e-06	0.08072		5.72e-06	0.08996		5.72e-06	0.09319		5.72e-06	0.10111
5.74e-06	0.04452		5.74e-06	0.08071		5.74e-06	0.08994		5.74e-06	0.0932		5.74e-06	0.10111
5.76e-06	0.04452		5.76e-06	0.08072		5.76e-06	0.08995		5.76e-06	0.09321		5.76e-06	0.10111
5.78e-06	0.04448		5.78e-06	0.08074		5.78e-06	0.08994		5.78e-06	0.09322		5.78e-06	0.10111
5.8e-06	0.04444		5.8e-06	0.08076		5.8e-06	0.08993		5.8e-06	0.09322		5.8e-06	0.10106
5.82e-06	0.04441		5.82e-06	0.08078		5.82e-06	0.08993		5.82e-06	0.09323		5.82e-06	0.10111
5.84e-06	0.04438		5.84e-06	0.08079		5.84e-06	0.08993		5.84e-06	0.09322		5.84e-06	0.1011
5.86e-06	0.04436		5.86e-06	0.0808		5.86e-06	0.08994		5.86e-06	0.09322		5.86e-06	0.10111
5.88e-06	0.04434		5.88e-06	0.08079		5.88e-06	0.08994		5.88e-06	0.09323		5.88e-06	0.10113
5.9e-06	0.0443		5.9e-06	0.08079		5.9e-06	0.08993		5.9e-06	0.09323		5.9e-06	0.10111
5.92e-06	0.04426		5.92e-06	0.0808		5.92e-06	0.08993		5.92e-06	0.09323		5.92e-06	0.10113
5.94e-06	0.04423		5.94e-06	0.08085		5.94e-06	0.08993		5.94e-06	0.09323		5.94e-06	0.10111
5.96e-06	0.04419		5.96e-06	0.08088		5.96e-06	0.08993		5.96e-06	0.09323		5.96e-06	0.10113
5.98e-06	0.04417		5.98e-06	0.08087		5.98e-06	0.08992		5.98e-06	0.09323		5.98e-06	0.10111
6e-06	0.0441		6e-06	0.08089		6e-06	0.08992		6e-06	0.09324		6e-06	0.10112
6.02e-06	0.04413		6.02e-06	0.08089		6.02e-06	0.08992		6.02e-06	0.09324		6.02e-06	0.1011
6.04e-06	0.04408		6.04e-06	0.08093		6.04e-06	0.08992		6.04e-06	0.09324		6.04e-06	0.1011
6.06e-06	0.04406		6.06e-06	0.08091		6.06e-06	0.08992		6.06e-06	0.09325		6.06e-06	0.10109
6.08e-06	0.04402		6.08e-06	0.08093		6.08e-06	0.08992		6.08e-06	0.09326		6.08e-06	0.1011
6.1e-06	0.04398		6.1e-06	0.08094		6.1e-06	0.08992		6.1e-06	0.09327		6.1e-06	0.10109
6.12e-06	0.04395		6.12e-06	0.08097		6.12e-06	0.08993		6.12e-06	0.09328		6.12e-06	0.1011
6.14e-06	0.04393		6.14e-06	0.08096		6.14e-06	0.08992		6.14e-06	0.09327		6.14e-06	0.10109
6.16e-06	0.04389		6.16e-06	0.08099		6.16e-06	0.08991		6.16e-06	0.09327		6.16e-06	0.10109
6.18e-06	0.04388		6.18e-06	0.08099		6.18e-06	0.08991		6.18e-06	0.09326		6.18e-06	0.1011
6.2e-06	0.04385		6.2e-06	0.08103		6.2e-06	0.0899		6.2e-06	0.09327		6.2e-06	0.1011
6.22e-06	0.04382		6.22e-06	0.08103		6.22e-06	0.0899		6.22e-06	0.09327		6.22e-06	0.10109
6.24e-06	0.04378		6.24e-06	0.08102		6.24e-06	0.08988		6.24e-06	0.09328		6.24e-06	0.10109
6.26e-06	0.04373		6.26e-06	0.08103		6.26e-06	0.08989		6.26e-06	0.09335		6.26e-06	0.10109
6.28e-06	0.04368		6.28e-06	0.08104		6.28e-06	0.08988		6.28e-06	0.09331		6.28e-06	0.1011
6.3e-06	0.04365		6.3e-06	0.08104		6.3e-06	0.08989		6.3e-06	0.09332		6.3e-06	0.10112
6.32e-06	0.04361		6.32e-06	0.08107		6.32e-06	0.08989		6.32e-06	0.09331		6.32e-06	0.10111
6.34e-06	0.04358		6.34e-06	0.08107		6.34e-06	0.0899		6.34e-06	0.0933		6.34e-06	0.10111
6.36e-06	0.04356		6.36e-06	0.08109		6.36e-06	0.0899		6.36e-06	0.09333		6.36e-06	0.10111
6.38e-06	0.04353		6.38e-06	0.08109		6.38e-06	0.08989		6.38e-06	0.09332		6.38e-06	0.10111
6.4e-06	0.04351		6.4e-06	0.08109		6.4e-06	0.08988		6.4e-06	0.09332		6.4e-06	0.10115
6.42e-06	0.04348		6.42e-06	0.08109		6.42e-06	0.0899		6.42e-06	0.09333		6.42e-06	0.10112
6.44e-06	0.04345		6.44e-06	0.08109		6.44e-06	0.08989		6.44e-06	0.09334		6.44e-06	0.10112
6.46e-06	0.04343		6.46e-06	0.08109		6.46e-06	0.08989		6.46e-06	0.09335		6.46e-06	0.10113
6.48e-06	0.0434		6.48e-06	0.0811		6.48e-06	0.08989		6.48e-06	0.09336		6.48e-06	0.10112
6.5e-06	0.04337		6.5e-06	0.08111		6.5e-06	0.0899		6.5e-06	0.09336		6.5e-06	0.10114
6.52e-06	0.04336		6.52e-06	0.0811		6.52e-06	0.08991		6.52e-06	0.09336		6.52e-06	0.10113
6.54e-06	0.04333		6.54e-06	0.08111		6.54e-06	0.08993		6.54e-06	0.09335		6.54e-06	0.10113
6.56e-06	0.04331		6.56e-06	0.08111		6.56e-06	0.08993		6.56e-06	0.09335		6.56e-06	0.10114
6.58e-06	0.04329		6.58e-06	0.08112		6.58e-06	0.08994		6.58e-06	0.09336		6.58e-06	0.10114
6.6e-06	0.04327		6.6e-06	0.08112		6.6e-06	0.08998		6.6e-06	0.09337		6.6e-06	0.10114
6.62e-06	0.04326		6.62e-06	0.08114		6.62e-06	0.08997		6.62e-06	0.09338		6.62e-06	0.10114
6.64e-06	0.04324		6.64e-06	0.08115		6.64e-06	0.09		6.64e-06	0.09339		6.64e-06	0.10114
6.66e-06	0.04321		6.66e-06	0.08116		6.66e-06	0.08999		6.66e-06	0.09339		6.66e-06	0.10115
6.68e-06	0.04318		6.68e-06	0.08115		6.68e-06	0.09004		6.68e-06	0.09339		6.68e-06	0.10115
6.7e-06	0.04314		6.7e-06	0.08117		6.7e-06	0.09003		6.7e-06	0.0934		6.7e-06	0.10115
6.72e-06	0.04312		6.72e-06	0.08117		6.72e-06	0.09004		6.72e-06	0.09339		6.72e-06	0.10114
6.74e-06	0.04309		6.74e-06	0.08118		6.74e-06	0.09003		6.74e-06	0.09343		6.74e-06	0.10114
6.76e-06	0.04306		6.76e-06	0.08118		6.76e-06	0.09004		6.76e-06	0.09341		6.76e-06	0.10115
6.78e-06	0.04305		6.78e-06	0.08119		6.78e-06	0.09007		6.78e-06	0.09344		6.78e-06	0.10116
6.8e-06	0.04303		6.8e-06	0.0812		6.8e-06	0.09009		6.8e-06	0.09344		6.8e-06	0.10117
6.82e-06	0.04301		6.82e-06	0.08121		6.82e-06	0.09008		6.82e-06	0.09351		6.82e-06	0.10118
6.84e-06	0.04298		6.84e-06	0.08122		6.84e-06	0.09008		6.84e-06	0.09347		6.84e-06	0.10117
6.86e-06	0.04297		6.86e-06	0.08123		6.86e-06	0.09008		6.86e-06	0.09349		6.86e-06	0.10116
6.88e-06	0.04294		6.88e-06	0.08124		6.88e-06	0.09007		6.88e-06	0.09346		6.88e-06	0.10115
6.9e-06	0.04297		6.9e-06	0.08125		6.9e-06	0.09008		6.9e-06	0.09347		6.9e-06	0.10115
6.92e-06	0.04291		6.92e-06	0.08125		6.92e-06	0.09009		6.92e-06	0.09347		6.92e-06	0.10115
6.94e-06	0.04288		6.94e-06	0.08125		6.94e-06	0.0901		6.94e-06	0.09348		6.94e-06	0.10115
6.96e-06	0.04286		6.96e-06	0.08126		6.96e-06	0.0901		6.96e-06	0.09349		6.96e-06	0.10116
6.98e-06	0.04284		6.98e-06	0.08127		6.98e-06	0.09011		6.98e-06	0.09351		6.98e-06	0.10116
7e-06	0.04285		7e-06	0.08127		7e-06	0.0901		7e-06	0.09351		7e-06	0.10116
7.02e-06	0.04282		7.02e-06	0.08128		7.02e-06	0.0901		7.02e-06	0.09351		7.02e-06	0.10116
7.04e-06	0.04279		7.04e-06	0.08129		7.04e-06	0.09009		7.04e-06	0.09352		7.04e-06	0.10115
7.06e-06	0.04276		7.06e-06	0.0813		7.06e-06	0.09009		7.06e-06	0.09352		7.06e-06	0.10115
7.08e-06	0.04274		7.08e-06	0.08131		7.08e-06	0.0901		7.08e-06	0.09352		7.08e-06	0.10114
7.1e-06	0.04272		7.1e-06	0.08132		7.1e-06	0.09011		7.1e-06	0.09353		7.1e-06	0.10113
7.12e-06	0.0427		7.12e-06	0.08132		7.12e-06	0.09011		7.12e-06	0.09353		7.12e-06	0.10112
7.14e-06	0.04268		7.14e-06	0.08132		7.14e-06	0.09014		7.14e-06	0.09354		7.14e-06	0.10114
7.16e-06	0.04265		7.16e-06	0.08137		7.16e-06	0.09014		7.16e-06	0.09355		7.16e-06	0.10115
7.18e-06	0.04262		7.18e-06	0.08137		7.18e-06	0.09014		7.18e-06	0.09356		7.18e-06	0.10116
7.2e-06	0.04259		7.2e-06	0.08138		7.2e-06	0.09014		7.2e-06	0.09356		7.2e-06	0.10117
7.22e-06	0.04256		7.22e-06	0.08138		7.22e-06	0.09013		7.22e-06	0.09356		7.22e-06	0.10116
7.24e-06	0.04254		7.24e-06	0.08137		7.24e-06	0.09013		7.24e-06	0.09356		7.24e-06	0.10117
7.26e-06	0.04252		7.26e-06	0.08139		7.26e-06	0.09012		7.26e-06	0.09356		7.26e-06	0.10117
7.28e-06	0.0425		7.28e-06	0.0814		7.28e-06	0.09012		7.28e-06	0.09355		7.28e-06	0.10116
7.3e-06	0.04247		7.3e-06	0.08141		7.3e-06	0.09013		7.3e-06	0.09354		7.3e-06	0.10117
7.32e-06	0.04245		7.32e-06	0.08141		7.32e-06	0.09013		7.32e-06	0.09355		7.32e-06	0.10117
7.34e-06	0.04244		7.34e-06	0.08142		7.34e-06	0.09014		7.34e-06	0.09356		7.34e-06	0.10115
7.36e-06	0.04242		7.36e-06	0.08141		7.36e-06	0.09014		7.36e-06	0.09357		7.36e-06	0.10116
7.38e-06	0.04239		7.38e-06	0.08142		7.38e-06	0.09014		7.38e-06	0.09358		7.38e-06	0.10115
7.4e-06	0.04236		7.4e-06	0.08143		7.4e-06	0.09014		7.4e-06	0.09358		7.4e-06	0.10116
7.42e-06	0.04232		7.42e-06	0.08145		7.42e-06	0.09015		7.42e-06	0.09354		7.42e-06	0.10116
7.44e-06	0.04229		7.44e-06	0.08145		7.44e-06	0.09016		7.44e-06	0.09356		7.44e-06	0.10115
7.46e-06	0.04227		7.46e-06	0.08145		7.46e-06	0.09016		7.46e-06	0.09357		7.46e-06	0.10113
7.48e-06	0.04225		7.48e-06	0.08145		7.48e-06	0.09017		7.48e-06	0.09355		7.48e-06	0.10113
7.5e-06	0.04224		7.5e-06	0.08145		7.5e-06	0.09016		7.5e-06	0.09358		7.5e-06	0.10113
7.52e-06	0.04222		7.52e-06	0.08145		7.52e-06	0.09015		7.52e-06	0.09355		7.52e-06	0.10113
7.54e-06	0.0422		7.54e-06	0.08146		7.54e-06	0.09015		7.54e-06	0.09355		7.54e-06	0.10113
7.56e-06	0.04216		7.56e-06	0.08146		7.56e-06	0.09014		7.56e-06	0.09358		7.56e-06	0.10108
7.58e-06	0.04214		7.58e-06	0.08147		7.58e-06	0.09014		7.58e-06	0.09357		7.58e-06	0.10109
7.6e-06	0.04212		7.6e-06	0.08148		7.6e-06	0.09014		7.6e-06	0.09357		7.6e-06	0.10107
7.62e-06	0.04209		7.62e-06	0.08147		7.62e-06	0.09014		7.62e-06	0.09357		7.62e-06	0.10107
7.64e-06	0.04207		7.64e-06	0.08147		7.64e-06	0.09015		7.64e-06	0.09356		7.64e-06	0.10108
7.66e-06	0.04205		7.66e-06	0.08147		7.66e-06	0.09016		7.66e-06	0.09356		7.66e-06	0.10103
7.68e-06	0.04203		7.68e-06	0.08148		7.68e-06	0.09016		7.68e-06	0.09356		7.68e-06	0.10103
7.7e-06	0.04201		7.7e-06	0.08148		7.7e-06	0.09016		7.7e-06	0.09356		7.7e-06	0.10103
7.72e-06	0.04199		7.72e-06	0.08148		7.72e-06	0.09016		7.72e-06	0.09357		7.72e-06	0.10103
7.74e-06	0.04197		7.74e-06	0.0815		7.74e-06	0.09016		7.74e-06	0.09356		7.74e-06	0.10103
7.76e-06	0.04195		7.76e-06	0.08151		7.76e-06	0.09016		7.76e-06	0.09357		7.76e-06	0.10104
7.78e-06	0.04192		7.78e-06	0.08151		7.78e-06	0.09016		7.78e-06	0.09357		7.78e-06	0.10105
7.8e-06	0.0419		7.8e-06	0.08151		7.8e-06	0.09015		7.8e-06	0.09356		7.8e-06	0.10106
7.82e-06	0.04187		7.82e-06	0.08152		7.82e-06	0.09014		7.82e-06	0.09358		7.82e-06	0.10106
7.84e-06	0.04186		7.84e-06	0.08152		7.84e-06	0.09011		7.84e-06	0.09358		7.84e-06	0.10107
7.86e-06	0.04184		7.86e-06	0.08153		7.86e-06	0.09011		7.86e-06	0.09359		7.86e-06	0.10107
7.88e-06	0.04182		7.88e-06	0.08154		7.88e-06	0.09011		7.88e-06	0.09359		7.88e-06	0.10106
7.9e-06	0.0418		7.9e-06	0.08154		7.9e-06	0.09011		7.9e-06	0.09359		7.9e-06	0.10106
7.92e-06	0.04179		7.92e-06	0.08155		7.92e-06	0.09012		7.92e-06	0.0936		7.92e-06	0.10105
7.94e-06	0.04178		7.94e-06	0.08155		7.94e-06	0.09006		7.94e-06	0.09359		7.94e-06	0.10105
7.96e-06	0.04176		7.96e-06	0.08153		7.96e-06	0.09007		7.96e-06	0.09358		7.96e-06	0.10105
7.98e-06	0.04174		7.98e-06	0.08153		7.98e-06	0.09007		7.98e-06	0.09359		7.98e-06	0.10105
8e-06	0.04172		8e-06	0.08157		8e-06	0.09008		8e-06	0.0936		8e-06	0.10106
8.02e-06	0.0417		8.02e-06	0.08154		8.02e-06	0.09008		8.02e-06	0.09361		8.02e-06	0.10106
8.04e-06	0.0417		8.04e-06	0.08157		8.04e-06	0.09004		8.04e-06	0.09362		8.04e-06	0.10107
8.06e-06	0.04164		8.06e-06	0.08154		8.06e-06	0.09004		8.06e-06	0.09362		8.06e-06	0.10107
8.08e-06	0.04164		8.08e-06	0.08156		8.08e-06	0.09005		8.08e-06	0.09362		8.08e-06	0.10106
8.1e-06	0.04162		8.1e-06	0.08154		8.1e-06	0.09005		8.1e-06	0.09362		8.1e-06	0.10105
8.12e-06	0.04159		8.12e-06	0.08156		8.12e-06	0.09007		8.12e-06	0.09363		8.12e-06	0.10104
8.14e-06	0.04156		8.14e-06	0.08155		8.14e-06	0.09008		8.14e-06	0.09362		8.14e-06	0.10105
8.16e-06	0.04149		8.16e-06	0.0816		8.16e-06	0.09008		8.16e-06	0.09361		8.16e-06	0.10106
8.18e-06	0.04148		8.18e-06	0.08162		8.18e-06	0.09007		8.18e-06	0.09361		8.18e-06	0.10107
8.2e-06	0.04147		8.2e-06	0.08165		8.2e-06	0.09007		8.2e-06	0.09362		8.2e-06	0.10108
8.22e-06	0.04146		8.22e-06	0.08167		8.22e-06	0.09006		8.22e-06	0.09363		8.22e-06	0.10107
8.24e-06	0.04144		8.24e-06	0.08168		8.24e-06	0.09007		8.24e-06	0.09363		8.24e-06	0.10108
8.26e-06	0.04142		8.26e-06	0.08169		8.26e-06	0.09008		8.26e-06	0.09364		8.26e-06	0.10107
8.28e-06	0.04137		8.28e-06	0.0817		8.28e-06	0.09009		8.28e-06	0.09364		8.28e-06	0.10107
8.3e-06	0.04135		8.3e-06	0.08173		8.3e-06	0.0901		8.3e-06	0.09364		8.3e-06	0.10106
8.32e-06	0.04131		8.32e-06	0.08172		8.32e-06	0.0901		8.32e-06	0.09364		8.32e-06	0.10107
8.34e-06	0.04128		8.34e-06	0.08174		8.34e-06	0.0901		8.34e-06	0.09363		8.34e-06	0.10107
8.36e-06	0.04126		8.36e-06	0.08175		8.36e-06	0.0901		8.36e-06	0.09363		8.36e-06	0.10108
8.38e-06	0.04124		8.38e-06	0.08177		8.38e-06	0.09008		8.38e-06	0.09364		8.38e-06	0.10108
8.4e-06	0.04123		8.4e-06	0.08183		8.4e-06	0.09008		8.4e-06	0.09363		8.4e-06	0.10108
8.42e-06	0.04121		8.42e-06	0.08179		8.42e-06	0.09008		8.42e-06	0.09364		8.42e-06	0.10108
8.44e-06	0.04119		8.44e-06	0.08178		8.44e-06	0.09008		8.44e-06	0.09365		8.44e-06	0.10108
8.46e-06	0.04118		8.46e-06	0.08178		8.46e-06	0.09009		8.46e-06	0.09365		8.46e-06	0.10105
8.48e-06	0.04115		8.48e-06	0.08178		8.48e-06	0.0901		8.48e-06	0.09362		8.48e-06	0.10104
8.5e-06	0.04113		8.5e-06	0.08182		8.5e-06	0.09011		8.5e-06	0.09362		8.5e-06	0.10104
8.52e-06	0.04109		8.52e-06	0.08183		8.52e-06	0.09011		8.52e-06	0.09363		8.52e-06	0.10105
8.54e-06	0.04108		8.54e-06	0.08185		8.54e-06	0.0901		8.54e-06	0.09364		8.54e-06	0.10107
8.56e-06	0.04107		8.56e-06	0.08185		8.56e-06	0.0901		8.56e-06	0.09365		8.56e-06	0.10107
8.58e-06	0.04105		8.58e-06	0.08185		8.58e-06	0.0901		8.58e-06	0.09368		8.58e-06	0.10108
8.6e-06	0.04104		8.6e-06	0.08184		8.6e-06	0.0901		8.6e-06	0.09368		8.6e-06	0.10107
8.62e-06	0.04102		8.62e-06	0.08181		8.62e-06	0.0901		8.62e-06	0.09369		8.62e-06	0.10102
8.64e-06	0.041		8.64e-06	0.08182		8.64e-06	0.09011		8.64e-06	0.0937		8.64e-06	0.10103
8.66e-06	0.04097		8.66e-06	0.08181		8.66e-06	0.09011		8.66e-06	0.0937		8.66e-06	0.10099
8.68e-06	0.04095		8.68e-06	0.08183		8.68e-06	0.09011		8.68e-06	0.09375		8.68e-06	0.10102
8.7e-06	0.04093		8.7e-06	0.08183		8.7e-06	0.09012		8.7e-06	0.09376		8.7e-06	0.10101
8.72e-06	0.04091		8.72e-06	0.08184		8.72e-06	0.09012		8.72e-06	0.09376		8.72e-06	0.10101
8.74e-06	0.0409		8.74e-06	0.08184		8.74e-06	0.09011		8.74e-06	0.09377		8.74e-06	0.10099
8.76e-06	0.04088		8.76e-06	0.08185		8.76e-06	0.09009		8.76e-06	0.09376		8.76e-06	0.10099
8.78e-06	0.04088		8.78e-06	0.08184		8.78e-06	0.09007		8.78e-06	0.09378		8.78e-06	0.10097
8.8e-06	0.04088		8.8e-06	0.08184		8.8e-06	0.09007		8.8e-06	0.09376		8.8e-06	0.10097
8.82e-06	0.04086		8.82e-06	0.08185		8.82e-06	0.09007		8.82e-06	0.09377		8.82e-06	0.101
8.84e-06	0.04084		8.84e-06	0.08186		8.84e-06	0.09008		8.84e-06	0.09379		8.84e-06	0.10099
8.86e-06	0.04081		8.86e-06	0.08187		8.86e-06	0.09009		8.86e-06	0.09378		8.86e-06	0.101
8.88e-06	0.0408		8.88e-06	0.08189		8.88e-06	0.09009		8.88e-06	0.0938		8.88e-06	0.10101
8.9e-06	0.04078		8.9e-06	0.0819		8.9e-06	0.09009		8.9e-06	0.0938		8.9e-06	0.10102
8.92e-06	0.04077		8.92e-06	0.08189		8.92e-06	0.09008		8.92e-06	0.0938		8.92e-06	0.10103
8.94e-06	0.04075		8.94e-06	0.08189		8.94e-06	0.09007		8.94e-06	0.0938		8.94e-06	0.10102
8.96e-06	0.04073		8.96e-06	0.08188		8.96e-06	0.09006		8.96e-06	0.09381		8.96e-06	0.10101
8.98e-06	0.04072		8.98e-06	0.08187		8.98e-06	0.09006		8.98e-06	0.09381		8.98e-06	0.10099
9e-06	0.04071		9e-06	0.08188		9e-06	0.09008		9e-06	0.09383		9e-06	0.10097
9.02e-06	0.04069		9.02e-06	0.0819		9.02e-06	0.0901		9.02e-06	0.09382		9.02e-06	0.10097
9.04e-06	0.04068		9.04e-06	0.08192		9.04e-06	0.09011		9.04e-06	0.09384		9.04e-06	0.10098
9.06e-06	0.04065		9.06e-06	0.08193		9.06e-06	0.0901		9.06e-06	0.09383		9.06e-06	0.10098
9.08e-06	0.04064		9.08e-06	0.08194		9.08e-06	0.09009		9.08e-06	0.09383		9.08e-06	0.10099
9.1e-06	0.04062		9.1e-06	0.08194		9.1e-06	0.09014		9.1e-06	0.09383		9.1e-06	0.10098
9.12e-06	0.04058		9.12e-06	0.08194		9.12e-06	0.09013		9.12e-06	0.09383		9.12e-06	0.10098
9.14e-06	0.04056		9.14e-06	0.08193		9.14e-06	0.09013		9.14e-06	0.09383		9.14e-06	0.10096
9.16e-06	0.04056		9.16e-06	0.08194		9.16e-06	0.09014		9.16e-06	0.09384		9.16e-06	0.10097
9.18e-06	0.04053		9.18e-06	0.08195		9.18e-06	0.09013		9.18e-06	0.09385		9.18e-06	0.10096
9.2e-06	0.04051		9.2e-06	0.08196		9.2e-06	0.09018		9.2e-06	0.09385		9.2e-06	0.10096
9.22e-06	0.04047		9.22e-06	0.08198		9.22e-06	0.09018		9.22e-06	0.09385		9.22e-06	0.10096
9.24e-06	0.04044		9.24e-06	0.08199		9.24e-06	0.09019		9.24e-06	0.09385		9.24e-06	0.10097
9.26e-06	0.04041		9.26e-06	0.08199		9.26e-06	0.09018		9.26e-06	0.09385		9.26e-06	0.10098
9.28e-06	0.0404		9.28e-06	0.08199		9.28e-06	0.09018		9.28e-06	0.09384		9.28e-06	0.10098
9.3e-06	0.04038		9.3e-06	0.08199		9.3e-06	0.09018		9.3e-06	0.09383		9.3e-06	0.10098
9.32e-06	0.04039		9.32e-06	0.08201		9.32e-06	0.09018		9.32e-06	0.09384		9.32e-06	0.10098
9.34e-06	0.04036		9.34e-06	0.08203		9.34e-06	0.09017		9.34e-06	0.09385		9.34e-06	0.10098
9.36e-06	0.04034		9.36e-06	0.08204		9.36e-06	0.09019		9.36e-06	0.09386		9.36e-06	0.10097
9.38e-06	0.04032		9.38e-06	0.08205		9.38e-06	0.0902		9.38e-06	0.09386		9.38e-06	0.10096
9.4e-06	0.04031		9.4e-06	0.08206		9.4e-06	0.09022		9.4e-06	0.09385		9.4e-06	0.10097
9.42e-06	0.04029		9.42e-06	0.08206		9.42e-06	0.09024		9.42e-06	0.09386		9.42e-06	0.10098
9.44e-06	0.04028		9.44e-06	0.08206		9.44e-06	0.09024		9.44e-06	0.09386		9.44e-06	0.10098
9.46e-06	0.04027		9.46e-06	0.08207		9.46e-06	0.09023		9.46e-06	0.09386		9.46e-06	0.10099
9.48e-06	0.04025		9.48e-06	0.08207		9.48e-06	0.09022		9.48e-06	0.09386		9.48e-06	0.101
9.5e-06	0.04024		9.5e-06	0.08207		9.5e-06	0.09024		9.5e-06	0.09386		9.5e-06	0.10099
9.52e-06	0.04023		9.52e-06	0.08208		9.52e-06	0.09022		9.52e-06	0.09385		9.52e-06	0.10098
9.54e-06	0.04021		9.54e-06	0.08209		9.54e-06	0.09025		9.54e-06	0.09386		9.54e-06	0.10097
9.56e-06	0.0402		9.56e-06	0.08205		9.56e-06	0.09025		9.56e-06	0.09386		9.56e-06	0.10097
9.58e-06	0.04018		9.58e-06	0.08207		9.58e-06	0.09027		9.58e-06	0.09387		9.58e-06	0.10098
9.6e-06	0.04017		9.6e-06	0.08208		9.6e-06	0.09028		9.6e-06	0.09388		9.6e-06	0.10098
9.62e-06	0.04015		9.62e-06	0.08209		9.62e-06	0.09027		9.62e-06	0.09387		9.62e-06	0.10101
9.64e-06	0.04014		9.64e-06	0.08209		9.64e-06	0.09027		9.64e-06	0.09388		9.64e-06	0.10099
9.66e-06	0.04011		9.66e-06	0.08203		9.66e-06	0.09027		9.66e-06	0.09387		9.66e-06	0.10101
9.68e-06	0.0401		9.68e-06	0.08204		9.68e-06	0.09026		9.68e-06	0.09387		9.68e-06	0.101
9.7e-06	0.04009		9.7e-06	0.08204		9.7e-06	0.09027		9.7e-06	0.09387		9.7e-06	0.10099
9.72e-06	0.04008		9.72e-06	0.08204		9.72e-06	0.09027		9.72e-06	0.09383		9.72e-06	0.10099
9.74e-06	0.04007		9.74e-06	0.08205		9.74e-06	0.09028		9.74e-06	0.09384		9.74e-06	0.10099
9.76e-06	0.04006		9.76e-06	0.08205		9.76e-06	0.09028		9.76e-06	0.09384		9.76e-06	0.10098
9.78e-06	0.04005		9.78e-06	0.08206		9.78e-06	0.09028		9.78e-06	0.09386		9.78e-06	0.10103
9.8e-06	0.04003		9.8e-06	0.08206		9.8e-06	0.09027		9.8e-06	0.09386		9.8e-06	0.10102
9.82e-06	0.04001		9.82e-06	0.08206		9.82e-06	0.09027		9.82e-06	0.0939		9.82e-06	0.10102
9.84e-06	0.03999		9.84e-06	0.08207		9.84e-06	0.09027		9.84e-06	0.09388		9.84e-06	0.101
9.86e-06	0.03998		9.86e-06	0.08208		9.86e-06	0.09029		9.86e-06	0.09388		9.86e-06	0.10097
9.88e-06	0.03996		9.88e-06	0.08208		9.88e-06	0.09029		9.88e-06	0.09388		9.88e-06	0.10099
9.9e-06	0.03994		9.9e-06	0.08209		9.9e-06	0.09029		9.9e-06	0.09389		9.9e-06	0.10099
9.92e-06	0.03994		9.92e-06	0.08208		9.92e-06	0.09028		9.92e-06	0.09389		9.92e-06	0.101
9.94e-06	0.03994		9.94e-06	0.0821		9.94e-06	0.09027		9.94e-06	0.09392		9.94e-06	0.10099
9.96e-06	0.03993		9.96e-06	0.08211		9.96e-06	0.09026		9.96e-06	0.09393		9.96e-06	0.10101
9.98e-06	0.03992		9.98e-06	0.0821		9.98e-06	0.09026		9.98e-06	0.09394		9.98e-06	0.101
1e-05	0.0399		1e-05	0.08209		1e-05	0.09026		1e-05	0.09394		1e-05	0.10101
1.002e-05	0.03987		1.002e-05	0.08208		1.002e-05	0.09026		1.002e-05	0.09393		1.002e-05	0.10101
1.004e-05	0.03986		1.004e-05	0.08211		1.004e-05	0.09026		1.004e-05	0.09393		1.004e-05	0.101
1.006e-05	0.03985		1.006e-05	0.08212		1.006e-05	0.09026		1.006e-05	0.09394		1.006e-05	0.101
1.008e-05	0.03984		1.008e-05	0.08213		1.008e-05	0.09027		1.008e-05	0.09395		1.008e-05	0.10101
1.01e-05	0.03984		1.01e-05	0.08214		1.01e-05	0.09025		1.01e-05	0.09396		1.01e-05	0.10102
1.012e-05	0.03982		1.012e-05	0.08216		1.012e-05	0.09027		1.012e-05	0.09396		1.012e-05	0.10103
1.014e-05	0.03981		1.014e-05	0.08216		1.014e-05	0.09023		1.014e-05	0.09396		1.014e-05	0.10104
1.016e-05	0.0398		1.016e-05	0.08218		1.016e-05	0.09028		1.016e-05	0.09396		1.016e-05	0.10105
1.018e-05	0.03977		1.018e-05	0.08217		1.018e-05	0.09022		1.018e-05	0.09397		1.018e-05	0.10105
1.02e-05	0.03975		1.02e-05	0.08216		1.02e-05	0.09024		1.02e-05	0.09397		1.02e-05	0.10105
1.022e-05	0.03974		1.022e-05	0.08215		1.022e-05	0.09021		1.022e-05	0.09397		1.022e-05	0.10104
1.024e-05	0.03973		1.024e-05	0.08216		1.024e-05	0.09022		1.024e-05	0.09398		1.024e-05	0.10104
1.026e-05	0.03972		1.026e-05	0.08216		1.026e-05	0.09017		1.026e-05	0.09397		1.026e-05	0.10104
1.028e-05	0.03974		1.028e-05	0.08218		1.028e-05	0.09019		1.028e-05	0.09398		1.028e-05	0.10104
1.03e-05	0.03972		1.03e-05	0.08218		1.03e-05	0.09018		1.03e-05	0.09397		1.03e-05	0.10105
1.032e-05	0.03971		1.032e-05	0.08215		1.032e-05	0.0902		1.032e-05	0.09398		1.032e-05	0.10105
1.034e-05	0.0397		1.034e-05	0.08218		1.034e-05	0.09023		1.034e-05	0.09399		1.034e-05	0.10105
1.036e-05	0.03965		1.036e-05	0.08215		1.036e-05	0.09021		1.036e-05	0.09399		1.036e-05	0.10103
1.038e-05	0.03967		1.038e-05	0.08216		1.038e-05	0.09022		1.038e-05	0.094		1.038e-05	0.10103
1.04e-05	0.03966		1.04e-05	0.08214		1.04e-05	0.09022		1.04e-05	0.094		1.04e-05	0.10103
1.042e-05	0.03965		1.042e-05	0.08215		1.042e-05	0.09021		1.042e-05	0.094		1.042e-05	0.10102
1.044e-05	0.03964		1.044e-05	0.08215		1.044e-05	0.09022		1.044e-05	0.09399		1.044e-05	0.10102
1.046e-05	0.03962		1.046e-05	0.08215		1.046e-05	0.09023		1.046e-05	0.09399		1.046e-05	0.10101
1.048e-05	0.03961		1.048e-05	0.08216		1.048e-05	0.09024		1.048e-05	0.09399		1.048e-05	0.10099
1.05e-05	0.0396		1.05e-05	0.08216		1.05e-05	0.09025		1.05e-05	0.094		1.05e-05	0.10101
1.052e-05	0.03958		1.052e-05	0.08215		1.052e-05	0.09025		1.052e-05	0.09399		1.052e-05	0.10097
1.054e-05	0.03956		1.054e-05	0.08214		1.054e-05	0.09023		1.054e-05	0.09399		1.054e-05	0.10098
1.056e-05	0.03954		1.056e-05	0.08214		1.056e-05	0.09024		1.056e-05	0.094		1.056e-05	0.10097
1.058e-05	0.03953		1.058e-05	0.08215		1.058e-05	0.09024		1.058e-05	0.09397		1.058e-05	0.10097
1.06e-05	0.03953		1.06e-05	0.08217		1.06e-05	0.09024		1.06e-05	0.09404		1.06e-05	0.10096
1.062e-05	0.03952		1.062e-05	0.08216		1.062e-05	0.09026		1.062e-05	0.09401		1.062e-05	0.10096
1.064e-05	0.0395		1.064e-05	0.08218		1.064e-05	0.09026		1.064e-05	0.09404		1.064e-05	0.10097
1.066e-05	0.03948		1.066e-05	0.08219		1.066e-05	0.09027		1.066e-05	0.09403		1.066e-05	0.10096
1.068e-05	0.03946		1.068e-05	0.08219		1.068e-05	0.09026		1.068e-05	0.09405		1.068e-05	0.10097
1.07e-05	0.03945		1.07e-05	0.0822		1.07e-05	0.09025		1.07e-05	0.09406		1.07e-05	0.10097
1.072e-05	0.03943		1.072e-05	0.08222		1.072e-05	0.09025		1.072e-05	0.09406		1.072e-05	0.10096
1.074e-05	0.03942		1.074e-05	0.0822		1.074e-05	0.09025		1.074e-05	0.09406		1.074e-05	0.10097
1.076e-05	0.03944		1.076e-05	0.0822		1.076e-05	0.09026		1.076e-05	0.09408		1.076e-05	0.10097
1.078e-05	0.03943		1.078e-05	0.08221		1.078e-05	0.09026		1.078e-05	0.09409		1.078e-05	0.10098
1.08e-05	0.03944		1.08e-05	0.08222		1.08e-05	0.09025		1.08e-05	0.09409		1.08e-05	0.10097
1.082e-05	0.03943		1.082e-05	0.08227		1.082e-05	0.09024		1.082e-05	0.09409		1.082e-05	0.10097
1.084e-05	0.03943		1.084e-05	0.08228		1.084e-05	0.09024		1.084e-05	0.09408		1.084e-05	0.10096
1.086e-05	0.03942		1.086e-05	0.08227		1.086e-05	0.09024		1.086e-05	0.09408		1.086e-05	0.10096
1.088e-05	0.0394		1.088e-05	0.08227		1.088e-05	0.09024		1.088e-05	0.09414		1.088e-05	0.10096
1.09e-05	0.0394		1.09e-05	0.08226		1.09e-05	0.09024		1.09e-05	0.09412		1.09e-05	0.10096
1.092e-05	0.03939		1.092e-05	0.08228		1.092e-05	0.09025		1.092e-05	0.09414		1.092e-05	0.10097
1.094e-05	0.03939		1.094e-05	0.08228		1.094e-05	0.09027		1.094e-05	0.09415		1.094e-05	0.10096
1.096e-05	0.03939		1.096e-05	0.08228		1.096e-05	0.09028		1.096e-05	0.09415		1.096e-05	0.10096
1.098e-05	0.0394		1.098e-05	0.08228		1.098e-05	0.09028		1.098e-05	0.09412		1.098e-05	0.10097
1.1e-05	0.03939		1.1e-05	0.08228		1.1e-05	0.09028		1.1e-05	0.09413		1.1e-05	0.10096
1.102e-05	0.03938		1.102e-05	0.08229		1.102e-05	0.09027		1.102e-05	0.09411		1.102e-05	0.10102
1.104e-05	0.03936		1.104e-05	0.08229		1.104e-05	0.09026		1.104e-05	0.0941		1.104e-05	0.10098
1.106e-05	0.03934		1.106e-05	0.08229		1.106e-05	0.09025		1.106e-05	0.09411		1.106e-05	0.10099
1.108e-05	0.03933		1.108e-05	0.0823		1.108e-05	0.09025		1.108e-05	0.09411		1.108e-05	0.10099
1.11e-05	0.03933		1.11e-05	0.08231		1.11e-05	0.09025		1.11e-05	0.09412		1.11e-05	0.10099
1.112e-05	0.03932		1.112e-05	0.08232		1.112e-05	0.09028		1.112e-05	0.09413		1.112e-05	0.10102
1.114e-05	0.0393		1.114e-05	0.08232		1.114e-05	0.09029		1.114e-05	0.09413		1.114e-05	0.10103
1.116e-05	0.03929		1.116e-05	0.08232		1.116e-05	0.09029		1.116e-05	0.09413		1.116e-05	0.10104
1.118e-05	0.03928		1.118e-05	0.08233		1.118e-05	0.09029		1.118e-05	0.09413		1.118e-05	0.10103
1.12e-05	0.03927		1.12e-05	0.08233		1.12e-05	0.09029		1.12e-05	0.09412		1.12e-05	0.10103
1.122e-05	0.03926		1.122e-05	0.08234		1.122e-05	0.09028		1.122e-05	0.09413		1.122e-05	0.10102
1.124e-05	0.03925		1.124e-05	0.08234		1.124e-05	0.09027		1.124e-05	0.09412		1.124e-05	0.10103
1.126e-05	0.03923		1.126e-05	0.08235		1.126e-05	0.09027		1.126e-05	0.09412		1.126e-05	0.10103
1.128e-05	0.03922		1.128e-05	0.08236		1.128e-05	0.09028		1.128e-05	0.09412		1.128e-05	0.10103
1.13e-05	0.03921		1.13e-05	0.08238		1.13e-05	0.09032		1.13e-05	0.09413		1.13e-05	0.10103
1.132e-05	0.03921		1.132e-05	0.08238		1.132e-05	0.09033		1.132e-05	0.09414		1.132e-05	0.10102
1.134e-05	0.0392		1.134e-05	0.08238		1.134e-05	0.09033		1.134e-05	0.09415		1.134e-05	0.10102
1.136e-05	0.0392		1.136e-05	0.08239		1.136e-05	0.09037		1.136e-05	0.09414		1.136e-05	0.10101
1.138e-05	0.03918		1.138e-05	0.08239		1.138e-05	0.09032		1.138e-05	0.09414		1.138e-05	0.101
1.14e-05	0.03918		1.14e-05	0.0824		1.14e-05	0.0904		1.14e-05	0.09414		1.14e-05	0.101
1.142e-05	0.03917		1.142e-05	0.08241		1.142e-05	0.09039		1.142e-05	0.09415		1.142e-05	0.10101
1.144e-05	0.03916		1.144e-05	0.08242		1.144e-05	0.09041		1.144e-05	0.09415		1.144e-05	0.10101
1.146e-05	0.03914		1.146e-05	0.08242		1.146e-05	0.09043		1.146e-05	0.09416		1.146e-05	0.10101
1.148e-05	0.03914		1.148e-05	0.08243		1.148e-05	0.09044		1.148e-05	0.09416		1.148e-05	0.101
1.15e-05	0.03914		1.15e-05	0.08243		1.15e-05	0.09045		1.15e-05	0.09416		1.15e-05	0.101
1.152e-05	0.03917		1.152e-05	0.08244		1.152e-05	0.09045		1.152e-05	0.09416		1.152e-05	0.101
1.154e-05	0.03915		1.154e-05	0.08244		1.154e-05	0.09045		1.154e-05	0.09417		1.154e-05	0.10099
1.156e-05	0.03914		1.156e-05	0.08244		1.156e-05	0.09044		1.156e-05	0.09418		1.156e-05	0.10099
1.158e-05	0.03913		1.158e-05	0.08245		1.158e-05	0.09045		1.158e-05	0.09418		1.158e-05	0.10099
1.16e-05	0.0391		1.16e-05	0.08245		1.16e-05	0.09045		1.16e-05	0.09418		1.16e-05	0.10097
1.162e-05	0.03912		1.162e-05	0.08245		1.162e-05	0.09047		1.162e-05	0.09419		1.162e-05	0.10098
1.164e-05	0.03909		1.164e-05	0.08246		1.164e-05	0.09046		1.164e-05	0.09419		1.164e-05	0.10098
1.166e-05	0.03908		1.166e-05	0.08247		1.166e-05	0.09045		1.166e-05	0.09418		1.166e-05	0.10098
1.168e-05	0.03907		1.168e-05	0.08247		1.168e-05	0.09044		1.168e-05	0.09418		1.168e-05	0.10101
1.17e-05	0.03907		1.17e-05	0.08248		1.17e-05	0.09044		1.17e-05	0.09418		1.17e-05	0.101
1.172e-05	0.03906		1.172e-05	0.08248		1.172e-05	0.09043		1.172e-05	0.09418		1.172e-05	0.10099
1.174e-05	0.03905		1.174e-05	0.08249		1.174e-05	0.09043		1.174e-05	0.09418		1.174e-05	0.10098
1.176e-05	0.03903		1.176e-05	0.08249		1.176e-05	0.09042		1.176e-05	0.09418		1.176e-05	0.10097
1.178e-05	0.03904		1.178e-05	0.08253		1.178e-05	0.09043		1.178e-05	0.09419		1.178e-05	0.10098
1.18e-05	0.03902		1.18e-05	0.08254		1.18e-05	0.09044		1.18e-05	0.0942		1.18e-05	0.10099
1.182e-05	0.03902		1.182e-05	0.08253		1.182e-05	0.09043		1.182e-05	0.0942		1.182e-05	0.101
1.184e-05	0.03901		1.184e-05	0.08253		1.184e-05	0.09042		1.184e-05	0.0942		1.184e-05	0.10099
1.186e-05	0.03902		1.186e-05	0.08251		1.186e-05	0.09043		1.186e-05	0.09419		1.186e-05	0.10098
1.188e-05	0.03901		1.188e-05	0.08252		1.188e-05	0.09044		1.188e-05	0.09419		1.188e-05	0.10098
1.19e-05	0.03903		1.19e-05	0.08254		1.19e-05	0.09044		1.19e-05	0.09419		1.19e-05	0.10098
1.192e-05	0.03902		1.192e-05	0.08253		1.192e-05	0.09044		1.192e-05	0.09419		1.192e-05	0.10098
1.194e-05	0.03904		1.194e-05	0.08255		1.194e-05	0.09043		1.194e-05	0.0942		1.194e-05	0.10098
1.196e-05	0.03903		1.196e-05	0.08255		1.196e-05	0.09042		1.196e-05	0.09422		1.196e-05	0.10098
1.198e-05	0.03902		1.198e-05	0.08254		1.198e-05	0.09043		1.198e-05	0.09423		1.198e-05	0.10097
1.2e-05	0.03901		1.2e-05	0.08254		1.2e-05	0.09043		1.2e-05	0.09422		1.2e-05	0.10097
1.202e-05	0.03899		1.202e-05	0.08255		1.202e-05	0.09044		1.202e-05	0.09422		1.202e-05	0.10098
1.204e-05	0.03898		1.204e-05	0.08255		1.204e-05	0.09045		1.204e-05	0.09416		1.204e-05	0.10099
1.206e-05	0.03898		1.206e-05	0.08255		1.206e-05	0.09045		1.206e-05	0.09417		1.206e-05	0.10099
1.208e-05	0.03897		1.208e-05	0.08256		1.208e-05	0.09044		1.208e-05	0.09417		1.208e-05	0.10101
1.21e-05	0.03897		1.21e-05	0.08256		1.21e-05	0.09045		1.21e-05	0.09418		1.21e-05	0.101
1.212e-05	0.03896		1.212e-05	0.08257		1.212e-05	0.09043		1.212e-05	0.09418		1.212e-05	0.10099
1.214e-05	0.03895		1.214e-05	0.08257		1.214e-05	0.09044		1.214e-05	0.09417		1.214e-05	0.10099
1.216e-05	0.03894		1.216e-05	0.08256		1.216e-05	0.09044		1.216e-05	0.09417		1.216e-05	0.10099
1.218e-05	0.03893		1.218e-05	0.08255		1.218e-05	0.09044		1.218e-05	0.09417		1.218e-05	0.10097
1.22e-05	0.03892		1.22e-05	0.08255		1.22e-05	0.09044		1.22e-05	0.09416		1.22e-05	0.10099
1.222e-05	0.03891		1.222e-05	0.08256		1.222e-05	0.09044		1.222e-05	0.09417		1.222e-05	0.10099
1.224e-05	0.0389		1.224e-05	0.08258		1.224e-05	0.09045		1.224e-05	0.09416		1.224e-05	0.10098
1.226e-05	0.03889		1.226e-05	0.08259		1.226e-05	0.09044		1.226e-05	0.09416		1.226e-05	0.10097
1.228e-05	0.03888		1.228e-05	0.08259		1.228e-05	0.09044		1.228e-05	0.09418		1.228e-05	0.10092
1.23e-05	0.03887		1.23e-05	0.0826		1.23e-05	0.09044		1.23e-05	0.09419		1.23e-05	0.10092
1.232e-05	0.03887		1.232e-05	0.0826		1.232e-05	0.09044		1.232e-05	0.09419		1.232e-05	0.10093
1.234e-05	0.03887		1.234e-05	0.0826		1.234e-05	0.09045		1.234e-05	0.09421		1.234e-05	0.10093
1.236e-05	0.03885		1.236e-05	0.08259		1.236e-05	0.09047		1.236e-05	0.09421		1.236e-05	0.10094
1.238e-05	0.03884		1.238e-05	0.08259		1.238e-05	0.09047		1.238e-05	0.09421		1.238e-05	0.10095
1.24e-05	0.03883		1.24e-05	0.08259		1.24e-05	0.09047		1.24e-05	0.09422		1.24e-05	0.10094
1.242e-05	0.03882		1.242e-05	0.0826		1.242e-05	0.09047		1.242e-05	0.09422		1.242e-05	0.10093
1.244e-05	0.03881		1.244e-05	0.08261		1.244e-05	0.09046		1.244e-05	0.09421		1.244e-05	0.10093
1.246e-05	0.03881		1.246e-05	0.08261		1.246e-05	0.09043		1.246e-05	0.09421		1.246e-05	0.10093
1.248e-05	0.0388		1.248e-05	0.0826		1.248e-05	0.09045		1.248e-05	0.09421		1.248e-05	0.10093
1.25e-05	0.03879		1.25e-05	0.08262		1.25e-05	0.09046		1.25e-05	0.09421		1.25e-05	0.10094
1.252e-05	0.03878		1.252e-05	0.0826		1.252e-05	0.09048		1.252e-05	0.09422		1.252e-05	0.10094
1.254e-05	0.03878		1.254e-05	0.0826		1.254e-05	0.0905		1.254e-05	0.09423		1.254e-05	0.10095
1.256e-05	0.03877		1.256e-05	0.08263		1.256e-05	0.09043		1.256e-05	0.09423		1.256e-05	0.10095
1.258e-05	0.03878		1.258e-05	0.08261		1.258e-05	0.09043		1.258e-05	0.09424		1.258e-05	0.10096
1.26e-05	0.03877		1.26e-05	0.0826		1.26e-05	0.09044		1.26e-05	0.09423		1.26e-05	0.10097
1.262e-05	0.03876		1.262e-05	0.08261		1.262e-05	0.09042		1.262e-05	0.09423		1.262e-05	0.10096
1.264e-05	0.03874		1.264e-05	0.08261		1.264e-05	0.09042		1.264e-05	0.09422		1.264e-05	0.10099
1.266e-05	0.03873		1.266e-05	0.08262		1.266e-05	0.09042		1.266e-05	0.09422		1.266e-05	0.101
1.268e-05	0.03869		1.268e-05	0.08263		1.268e-05	0.09042		1.268e-05	0.09423		1.268e-05	0.10098
1.27e-05	0.03869		1.27e-05	0.08264		1.27e-05	0.09042		1.27e-05	0.09429		1.27e-05	0.10101
1.272e-05	0.03869		1.272e-05	0.08264		1.272e-05	0.09044		1.272e-05	0.09422		1.272e-05	0.10101
1.274e-05	0.03869		1.274e-05	0.08264		1.274e-05	0.09044		1.274e-05	0.09425		1.274e-05	0.10103
1.276e-05	0.03868		1.276e-05	0.08264		1.276e-05	0.09044		1.276e-05	0.0942		1.276e-05	0.10103
1.278e-05	0.0386		1.278e-05	0.08265		1.278e-05	0.09042		1.278e-05	0.09419		1.278e-05	0.10102
1.28e-05	0.0386		1.28e-05	0.08266		1.28e-05	0.09041		1.28e-05	0.09419		1.28e-05	0.101
1.282e-05	0.03859		1.282e-05	0.08266		1.282e-05	0.09038		1.282e-05	0.09418		1.282e-05	0.10098
1.284e-05	0.03859		1.284e-05	0.08267		1.284e-05	0.09039		1.284e-05	0.09419		1.284e-05	0.10097
1.286e-05	0.03858		1.286e-05	0.08267		1.286e-05	0.09041		1.286e-05	0.09421		1.286e-05	0.10097
1.288e-05	0.03858		1.288e-05	0.08267		1.288e-05	0.09041		1.288e-05	0.09421		1.288e-05	0.10097
1.29e-05	0.03856		1.29e-05	0.08267		1.29e-05	0.09043		1.29e-05	0.09422		1.29e-05	0.10098
1.292e-05	0.03854		1.292e-05	0.0827		1.292e-05	0.0904		1.292e-05	0.09422		1.292e-05	0.10098
1.294e-05	0.03853		1.294e-05	0.08269		1.294e-05	0.09041		1.294e-05	0.09422		1.294e-05	0.10098
1.296e-05	0.03853		1.296e-05	0.08271		1.296e-05	0.09039		1.296e-05	0.09421		1.296e-05	0.10098
1.298e-05	0.03852		1.298e-05	0.08268		1.298e-05	0.09038		1.298e-05	0.0942		1.298e-05	0.10098
1.3e-05	0.03852		1.3e-05	0.08269		1.3e-05	0.09036		1.3e-05	0.09419		1.3e-05	0.10098
1.302e-05	0.0385		1.302e-05	0.08275		1.302e-05	0.09036		1.302e-05	0.0942		1.302e-05	0.10098
1.304e-05	0.0385		1.304e-05	0.08273		1.304e-05	0.09036		1.304e-05	0.09421		1.304e-05	0.10097
1.306e-05	0.0385		1.306e-05	0.08273		1.306e-05	0.09038		1.306e-05	0.09422		1.306e-05	0.10097
1.308e-05	0.0385		1.308e-05	0.08274		1.308e-05	0.09039		1.308e-05	0.09422		1.308e-05	0.10096
1.31e-05	0.03848		1.31e-05	0.08273		1.31e-05	0.0904		1.31e-05	0.0942		1.31e-05	0.10098
1.312e-05	0.03844		1.312e-05	0.08275		1.312e-05	0.0904		1.312e-05	0.09419		1.312e-05	0.10099
1.314e-05	0.03846		1.314e-05	0.08276		1.314e-05	0.09039		1.314e-05	0.0942		1.314e-05	0.10099
1.316e-05	0.03845		1.316e-05	0.08276		1.316e-05	0.09037		1.316e-05	0.09421		1.316e-05	0.10099
1.318e-05	0.03845		1.318e-05	0.08276		1.318e-05	0.09036		1.318e-05	0.09422		1.318e-05	0.10096
1.32e-05	0.03846		1.32e-05	0.08278		1.32e-05	0.09036		1.32e-05	0.09426		1.32e-05	0.10097
1.322e-05	0.03845		1.322e-05	0.08278		1.322e-05	0.09037		1.322e-05	0.09426		1.322e-05	0.10097
1.324e-05	0.03844		1.324e-05	0.08277		1.324e-05	0.09037		1.324e-05	0.09427		1.324e-05	0.10094
1.326e-05	0.03845		1.326e-05	0.08277		1.326e-05	0.09037		1.326e-05	0.09427		1.326e-05	0.10094
1.328e-05	0.03844		1.328e-05	0.08277		1.328e-05	0.09037		1.328e-05	0.09425		1.328e-05	0.10096
1.33e-05	0.03841		1.33e-05	0.08275		1.33e-05	0.09037		1.33e-05	0.09427		1.33e-05	0.10095
1.332e-05	0.03841		1.332e-05	0.08275		1.332e-05	0.09037		1.332e-05	0.09429		1.332e-05	0.10096
1.334e-05	0.03839		1.334e-05	0.08275		1.334e-05	0.09037		1.334e-05	0.0943		1.334e-05	0.10094
1.336e-05	0.03838		1.336e-05	0.08277		1.336e-05	0.09037		1.336e-05	0.0943		1.336e-05	0.10093
1.338e-05	0.0384		1.338e-05	0.08278		1.338e-05	0.09037		1.338e-05	0.0943		1.338e-05	0.10092
1.34e-05	0.0384		1.34e-05	0.08278		1.34e-05	0.09036		1.34e-05	0.0943		1.34e-05	0.10093
1.342e-05	0.03839		1.342e-05	0.08279		1.342e-05	0.09036		1.342e-05	0.09431		1.342e-05	0.10093
1.344e-05	0.03839		1.344e-05	0.08278		1.344e-05	0.09037		1.344e-05	0.09431		1.344e-05	0.10097
1.346e-05	0.03837		1.346e-05	0.08278		1.346e-05	0.09037		1.346e-05	0.09432		1.346e-05	0.10096
1.348e-05	0.03836		1.348e-05	0.08279		1.348e-05	0.09037		1.348e-05	0.0943		1.348e-05	0.10097
1.35e-05	0.03834		1.35e-05	0.0828		1.35e-05	0.09038		1.35e-05	0.0943		1.35e-05	0.10098
1.352e-05	0.03833		1.352e-05	0.0828		1.352e-05	0.09039		1.352e-05	0.0943		1.352e-05	0.10098
1.354e-05	0.03833		1.354e-05	0.08281		1.354e-05	0.0904		1.354e-05	0.0943		1.354e-05	0.10097
1.356e-05	0.03834		1.356e-05	0.08281		1.356e-05	0.0904		1.356e-05	0.09431		1.356e-05	0.10097
1.358e-05	0.03833		1.358e-05	0.08281		1.358e-05	0.09039		1.358e-05	0.09432		1.358e-05	0.10097
1.36e-05	0.03833		1.36e-05	0.08283		1.36e-05	0.0904		1.36e-05	0.09431		1.36e-05	0.10097
1.362e-05	0.03831		1.362e-05	0.08283		1.362e-05	0.09042		1.362e-05	0.09432		1.362e-05	0.10097
1.364e-05	0.03828		1.364e-05	0.08286		1.364e-05	0.09042		1.364e-05	0.09432		1.364e-05	0.10097
1.366e-05	0.03827		1.366e-05	0.08287		1.366e-05	0.09042		1.366e-05	0.09432		1.366e-05	0.10097
1.368e-05	0.03827		1.368e-05	0.08288		1.368e-05	0.09041		1.368e-05	0.09433		1.368e-05	0.10097
1.37e-05	0.03826		1.37e-05	0.08289		1.37e-05	0.0904		1.37e-05	0.09433		1.37e-05	0.10097
1.372e-05	0.03825		1.372e-05	0.08289		1.372e-05	0.09045		1.372e-05	0.09432		1.372e-05	0.10097
1.374e-05	0.03822		1.374e-05	0.08289		1.374e-05	0.09044		1.374e-05	0.09432		1.374e-05	0.10096
1.376e-05	0.03822		1.376e-05	0.0829		1.376e-05	0.09044		1.376e-05	0.09432		1.376e-05	0.10094
1.378e-05	0.03822		1.378e-05	0.08289		1.378e-05	0.09044		1.378e-05	0.09432		1.378e-05	0.10101
1.38e-05	0.03821		1.38e-05	0.08289		1.38e-05	0.09043		1.38e-05	0.09432		1.38e-05	0.10094
1.382e-05	0.03818		1.382e-05	0.0829		1.382e-05	0.09046		1.382e-05	0.09432		1.382e-05	0.10095
1.384e-05	0.03815		1.384e-05	0.08292		1.384e-05	0.09047		1.384e-05	0.09432		1.384e-05	0.10094
1.386e-05	0.03811		1.386e-05	0.08292		1.386e-05	0.09047		1.386e-05	0.09432		1.386e-05	0.10092
1.388e-05	0.03811		1.388e-05	0.08293		1.388e-05	0.09048		1.388e-05	0.09433		1.388e-05	0.10095
1.39e-05	0.03809		1.39e-05	0.08292		1.39e-05	0.09048		1.39e-05	0.09432		1.39e-05	0.10092
1.392e-05	0.03808		1.392e-05	0.08292		1.392e-05	0.09049		1.392e-05	0.09433		1.392e-05	0.10093
1.394e-05	0.03809		1.394e-05	0.08291		1.394e-05	0.09049		1.394e-05	0.09433		1.394e-05	0.10092
1.396e-05	0.03807		1.396e-05	0.0829		1.396e-05	0.09049		1.396e-05	0.09433		1.396e-05	0.10092
1.398e-05	0.0381		1.398e-05	0.0829		1.398e-05	0.0905		1.398e-05	0.09433		1.398e-05	0.10092
1.4e-05	0.03804		1.4e-05	0.0829		1.4e-05	0.0905		1.4e-05	0.09433		1.4e-05	0.10092
1.402e-05	0.03804		1.402e-05	0.0829		1.402e-05	0.0905		1.402e-05	0.09433		1.402e-05	0.10093
1.404e-05	0.03803		1.404e-05	0.08291		1.404e-05	0.09051		1.404e-05	0.09433		1.404e-05	0.10093
1.406e-05	0.03802		1.406e-05	0.0829		1.406e-05	0.09051		1.406e-05	0.09433		1.406e-05	0.10094
1.408e-05	0.03802		1.408e-05	0.08289		1.408e-05	0.09052		1.408e-05	0.09433		1.408e-05	0.10095
1.41e-05	0.03801		1.41e-05	0.08289		1.41e-05	0.09052		1.41e-05	0.09433		1.41e-05	0.10094
1.412e-05	0.03801		1.412e-05	0.08289		1.412e-05	0.09052		1.412e-05	0.09433		1.412e-05	0.10093
1.414e-05	0.038		1.414e-05	0.08288		1.414e-05	0.09052		1.414e-05	0.09434		1.414e-05	0.10092
1.416e-05	0.03798		1.416e-05	0.0829		1.416e-05	0.09052		1.416e-05	0.09434		1.416e-05	0.10092
1.418e-05	0.03798		1.418e-05	0.08285		1.418e-05	0.09052		1.418e-05	0.09434		1.418e-05	0.10091
1.42e-05	0.03797		1.42e-05	0.08288		1.42e-05	0.09051		1.42e-05	0.09435		1.42e-05	0.10093
1.422e-05	0.03796		1.422e-05	0.08289		1.422e-05	0.09052		1.422e-05	0.09436		1.422e-05	0.10093
1.424e-05	0.03797		1.424e-05	0.0829		1.424e-05	0.09051		1.424e-05	0.09435		1.424e-05	0.10093
1.426e-05	0.03796		1.426e-05	0.08289		1.426e-05	0.09052		1.426e-05	0.09438		1.426e-05	0.10093
1.428e-05	0.03797		1.428e-05	0.08286		1.428e-05	0.09052		1.428e-05	0.09437		1.428e-05	0.10092
1.43e-05	0.03798		1.43e-05	0.08284		1.43e-05	0.09052		1.43e-05	0.09436		1.43e-05	0.1009
1.432e-05	0.03799		1.432e-05	0.08285		1.432e-05	0.09053		1.432e-05	0.09437		1.432e-05	0.1009
1.434e-05	0.03799		1.434e-05	0.08283		1.434e-05	0.09052		1.434e-05	0.09434		1.434e-05	0.1009
1.436e-05	0.03798		1.436e-05	0.08284		1.436e-05	0.09051		1.436e-05	0.09432		1.436e-05	0.10091
1.438e-05	0.03797		1.438e-05	0.08285		1.438e-05	0.09052		1.438e-05	0.09433		1.438e-05	0.10092
1.44e-05	0.03797		1.44e-05	0.08285		1.44e-05	0.0905		1.44e-05	0.09433		1.44e-05	0.10094
1.442e-05	0.03795		1.442e-05	0.08286		1.442e-05	0.09052		1.442e-05	0.09434		1.442e-05	0.10094
1.444e-05	0.03794		1.444e-05	0.08288		1.444e-05	0.09052		1.444e-05	0.09438		1.444e-05	0.10093
1.446e-05	0.03794		1.446e-05	0.08287		1.446e-05	0.09053		1.446e-05	0.09436		1.446e-05	0.10093
1.448e-05	0.03794		1.448e-05	0.08288		1.448e-05	0.09054		1.448e-05	0.09436		1.448e-05	0.1009
1.45e-05	0.03794		1.45e-05	0.08289		1.45e-05	0.09054		1.45e-05	0.09435		1.45e-05	0.10094
1.452e-05	0.03794		1.452e-05	0.08289		1.452e-05	0.09051		1.452e-05	0.09436		1.452e-05	0.10094
1.454e-05	0.03794		1.454e-05	0.08289		1.454e-05	0.09051		1.454e-05	0.09436		1.454e-05	0.10093
1.456e-05	0.03792		1.456e-05	0.0829		1.456e-05	0.09049		1.456e-05	0.09436		1.456e-05	0.10094
1.458e-05	0.03791		1.458e-05	0.08289		1.458e-05	0.09047		1.458e-05	0.09436		1.458e-05	0.10093
1.46e-05	0.03787		1.46e-05	0.08289		1.46e-05	0.09048		1.46e-05	0.09436		1.46e-05	0.10094
1.462e-05	0.03786		1.462e-05	0.08289		1.462e-05	0.09047		1.462e-05	0.09437		1.462e-05	0.1009
1.464e-05	0.03785		1.464e-05	0.0829		1.464e-05	0.09047		1.464e-05	0.09436		1.464e-05	0.10094
1.466e-05	0.03785		1.466e-05	0.08293		1.466e-05	0.09046		1.466e-05	0.09436		1.466e-05	0.10088
1.468e-05	0.03786		1.468e-05	0.08294		1.468e-05	0.09046		1.468e-05	0.09437		1.468e-05	0.10089
1.47e-05	0.03786		1.47e-05	0.08294		1.47e-05	0.09045		1.47e-05	0.09437		1.47e-05	0.10088
1.472e-05	0.03785		1.472e-05	0.08294		1.472e-05	0.09046		1.472e-05	0.09437		1.472e-05	0.10089
1.474e-05	0.03785		1.474e-05	0.08293		1.474e-05	0.09046		1.474e-05	0.09438		1.474e-05	0.10089
1.476e-05	0.03783		1.476e-05	0.08293		1.476e-05	0.09047		1.476e-05	0.09438		1.476e-05	0.1009
1.478e-05	0.03782		1.478e-05	0.08293		1.478e-05	0.09046		1.478e-05	0.09439		1.478e-05	0.1009
1.48e-05	0.03781		1.48e-05	0.08293		1.48e-05	0.09047		1.48e-05	0.09439		1.48e-05	0.10089
1.482e-05	0.0378		1.482e-05	0.08293		1.482e-05	0.09046		1.482e-05	0.09438		1.482e-05	0.10089
1.484e-05	0.03779		1.484e-05	0.08294		1.484e-05	0.09046		1.484e-05	0.09438		1.484e-05	0.10088
1.486e-05	0.03779		1.486e-05	0.08294		1.486e-05	0.09049		1.486e-05	0.09438		1.486e-05	0.10087
1.488e-05	0.03779		1.488e-05	0.08294		1.488e-05	0.09044		1.488e-05	0.09437		1.488e-05	0.10087
1.49e-05	0.03781		1.49e-05	0.08294		1.49e-05	0.09045		1.49e-05	0.09437		1.49e-05	0.10086
1.492e-05	0.03781		1.492e-05	0.08293		1.492e-05	0.09045		1.492e-05	0.09438		1.492e-05	0.10086
1.494e-05	0.0378		1.494e-05	0.08294		1.494e-05	0.09045		1.494e-05	0.09439		1.494e-05	0.10087
1.496e-05	0.03778		1.496e-05	0.08292		1.496e-05	0.09049		1.496e-05	0.09438		1.496e-05	0.10088
1.498e-05	0.03774		1.498e-05	0.08293		1.498e-05	0.09048		1.498e-05	0.09439		1.498e-05	0.10088
1.5e-05	0.03776		1.5e-05	0.08292		1.5e-05	0.09048		1.5e-05	0.09437		1.5e-05	0.10088
1.502e-05	0.03776		1.502e-05	0.08292		1.502e-05	0.09049		1.502e-05	0.09436		1.502e-05	0.10088
1.504e-05	0.03776		1.504e-05	0.08292		1.504e-05	0.09048		1.504e-05	0.09435		1.504e-05	0.10087
1.506e-05	0.03776		1.506e-05	0.08291		1.506e-05	0.09048		1.506e-05	0.09436		1.506e-05	0.10087
1.508e-05	0.03774		1.508e-05	0.08292		1.508e-05	0.09049		1.508e-05	0.09436		1.508e-05	0.10087
1.51e-05	0.03775		1.51e-05	0.08292		1.51e-05	0.09051		1.51e-05	0.09437		1.51e-05	0.10087
1.512e-05	0.03775		1.512e-05	0.08292		1.512e-05	0.09051		1.512e-05	0.09438		1.512e-05	0.10087
1.514e-05	0.03773		1.514e-05	0.08292		1.514e-05	0.09051		1.514e-05	0.09438		1.514e-05	0.10088
1.516e-05	0.03773		1.516e-05	0.08293		1.516e-05	0.09052		1.516e-05	0.09438		1.516e-05	0.10087
1.518e-05	0.03772		1.518e-05	0.08293		1.518e-05	0.09051		1.518e-05	0.09438		1.518e-05	0.10086
1.52e-05	0.03773		1.52e-05	0.08293		1.52e-05	0.09051		1.52e-05	0.09438		1.52e-05	0.10086
1.522e-05	0.03772		1.522e-05	0.08293		1.522e-05	0.09051		1.522e-05	0.09439		1.522e-05	0.10085
1.524e-05	0.0377		1.524e-05	0.08292		1.524e-05	0.09051		1.524e-05	0.09439		1.524e-05	0.10085
1.526e-05	0.03769		1.526e-05	0.08292		1.526e-05	0.09051		1.526e-05	0.09439		1.526e-05	0.10085
1.528e-05	0.03769		1.528e-05	0.08293		1.528e-05	0.09053		1.528e-05	0.09442		1.528e-05	0.10085
1.53e-05	0.0377		1.53e-05	0.08294		1.53e-05	0.09054		1.53e-05	0.09442		1.53e-05	0.10085
1.532e-05	0.0377		1.532e-05	0.08292		1.532e-05	0.09054		1.532e-05	0.09443		1.532e-05	0.10087
1.534e-05	0.03769		1.534e-05	0.08294		1.534e-05	0.09055		1.534e-05	0.09442		1.534e-05	0.10086
1.536e-05	0.03769		1.536e-05	0.08294		1.536e-05	0.09054		1.536e-05	0.09441		1.536e-05	0.10088
1.538e-05	0.03768		1.538e-05	0.08294		1.538e-05	0.09053		1.538e-05	0.09442		1.538e-05	0.10087
1.54e-05	0.03767		1.54e-05	0.08294		1.54e-05	0.09052		1.54e-05	0.09444		1.54e-05	0.10087
1.542e-05	0.03768		1.542e-05	0.08294		1.542e-05	0.09051		1.542e-05	0.09443		1.542e-05	0.10087
1.544e-05	0.03768		1.544e-05	0.08299		1.544e-05	0.09051		1.544e-05	0.09443		1.544e-05	0.10088
1.546e-05	0.03768		1.546e-05	0.083		1.546e-05	0.09053		1.546e-05	0.09443		1.546e-05	0.10088
1.548e-05	0.03768		1.548e-05	0.083		1.548e-05	0.09056		1.548e-05	0.09443		1.548e-05	0.10089
1.55e-05	0.03768		1.55e-05	0.08299		1.55e-05	0.09056		1.55e-05	0.09448		1.55e-05	0.10089
1.552e-05	0.03767		1.552e-05	0.08299		1.552e-05	0.09057		1.552e-05	0.09449		1.552e-05	0.10087
1.554e-05	0.03766		1.554e-05	0.08299		1.554e-05	0.09057		1.554e-05	0.09447		1.554e-05	0.10089
1.556e-05	0.03765		1.556e-05	0.083		1.556e-05	0.09056		1.556e-05	0.09449		1.556e-05	0.10087
1.558e-05	0.03765		1.558e-05	0.08301		1.558e-05	0.09056		1.558e-05	0.09449		1.558e-05	0.10089
1.56e-05	0.03765		1.56e-05	0.08301		1.56e-05	0.09056		1.56e-05	0.09447		1.56e-05	0.10088
1.562e-05	0.03765		1.562e-05	0.08302		1.562e-05	0.09056		1.562e-05	0.09445		1.562e-05	0.10088
1.564e-05	0.03764		1.564e-05	0.08301		1.564e-05	0.09056		1.564e-05	0.09446		1.564e-05	0.10092
1.566e-05	0.03764		1.566e-05	0.08302		1.566e-05	0.09057		1.566e-05	0.09447		1.566e-05	0.10089
1.568e-05	0.03763		1.568e-05	0.08302		1.568e-05	0.09057		1.568e-05	0.09447		1.568e-05	0.10088
1.57e-05	0.03763		1.57e-05	0.08303		1.57e-05	0.09057		1.57e-05	0.09447		1.57e-05	0.10088
1.572e-05	0.03762		1.572e-05	0.08303		1.572e-05	0.09056		1.572e-05	0.09447		1.572e-05	0.10089
1.574e-05	0.03761		1.574e-05	0.08303		1.574e-05	0.09056		1.574e-05	0.09447		1.574e-05	0.10091
1.576e-05	0.03759		1.576e-05	0.08305		1.576e-05	0.09056		1.576e-05	0.09447		1.576e-05	0.10091
1.578e-05	0.03758		1.578e-05	0.08306		1.578e-05	0.09056		1.578e-05	0.09448		1.578e-05	0.1009
1.58e-05	0.03759		1.58e-05	0.08306		1.58e-05	0.09057		1.58e-05	0.09447		1.58e-05	0.10089
1.582e-05	0.03758		1.582e-05	0.08306		1.582e-05	0.09057		1.582e-05	0.09447		1.582e-05	0.10089
1.584e-05	0.03758		1.584e-05	0.08307		1.584e-05	0.09057		1.584e-05	0.09447		1.584e-05	0.10089
1.586e-05	0.03758		1.586e-05	0.08306		1.586e-05	0.09057		1.586e-05	0.09447		1.586e-05	0.10089
1.588e-05	0.03757		1.588e-05	0.08307		1.588e-05	0.09056		1.588e-05	0.09447		1.588e-05	0.10089
1.59e-05	0.03755		1.59e-05	0.08307		1.59e-05	0.09057		1.59e-05	0.09446		1.59e-05	0.10089
1.592e-05	0.03754		1.592e-05	0.08307		1.592e-05	0.0906		1.592e-05	0.09447		1.592e-05	0.1009
1.594e-05	0.03754		1.594e-05	0.0831		1.594e-05	0.0906		1.594e-05	0.09446		1.594e-05	0.10088
1.596e-05	0.03753		1.596e-05	0.08311		1.596e-05	0.09059		1.596e-05	0.09447		1.596e-05	0.10093
1.598e-05	0.03753		1.598e-05	0.0831		1.598e-05	0.0906		1.598e-05	0.09446		1.598e-05	0.10085
1.6e-05	0.03754		1.6e-05	0.08314		1.6e-05	0.0906		1.6e-05	0.09444		1.6e-05	0.10088
1.602e-05	0.03755		1.602e-05	0.08312		1.602e-05	0.09061		1.602e-05	0.09445		1.602e-05	0.10083
1.604e-05	0.03756		1.604e-05	0.08315		1.604e-05	0.09063		1.604e-05	0.09446		1.604e-05	0.10083
1.606e-05	0.03751		1.606e-05	0.08314		1.606e-05	0.09062		1.606e-05	0.09446		1.606e-05	0.10082
1.608e-05	0.03751		1.608e-05	0.08317		1.608e-05	0.09062		1.608e-05	0.09446		1.608e-05	0.10084
1.61e-05	0.03751		1.61e-05	0.08317		1.61e-05	0.09062		1.61e-05	0.09446		1.61e-05	0.10085
1.612e-05	0.03752		1.612e-05	0.08319		1.612e-05	0.09057		1.612e-05	0.09448		1.612e-05	0.10086
1.614e-05	0.03757		1.614e-05	0.08317		1.614e-05	0.0906		1.614e-05	0.09449		1.614e-05	0.10085
1.616e-05	0.03757		1.616e-05	0.08318		1.616e-05	0.09059		1.616e-05	0.09449		1.616e-05	0.10084
1.618e-05	0.0376		1.618e-05	0.08317		1.618e-05	0.09063		1.618e-05	0.09449		1.618e-05	0.10083
1.62e-05	0.03756		1.62e-05	0.08316		1.62e-05	0.0906		1.62e-05	0.09449		1.62e-05	0.10083
1.622e-05	0.03759		1.622e-05	0.08315		1.622e-05	0.09064		1.622e-05	0.09449		1.622e-05	0.10082
1.624e-05	0.03762		1.624e-05	0.08315		1.624e-05	0.09064		1.624e-05	0.09448		1.624e-05	0.10083
1.626e-05	0.03762		1.626e-05	0.08316		1.626e-05	0.09065		1.626e-05	0.09449		1.626e-05	0.10083
1.628e-05	0.03762		1.628e-05	0.08316		1.628e-05	0.09064		1.628e-05	0.09449		1.628e-05	0.10085
1.63e-05	0.03763		1.63e-05	0.08316		1.63e-05	0.09064		1.63e-05	0.09449		1.63e-05	0.10084
1.632e-05	0.03763		1.632e-05	0.08315		1.632e-05	0.09062		1.632e-05	0.09449		1.632e-05	0.10085
1.634e-05	0.03763		1.634e-05	0.08314		1.634e-05	0.09063		1.634e-05	0.09449		1.634e-05	0.10085
1.636e-05	0.03764		1.636e-05	0.08313		1.636e-05	0.09064		1.636e-05	0.09448		1.636e-05	0.10085
1.638e-05	0.03764		1.638e-05	0.08312		1.638e-05	0.09066		1.638e-05	0.09449		1.638e-05	0.10084
1.64e-05	0.03763		1.64e-05	0.08316		1.64e-05	0.09066		1.64e-05	0.09449		1.64e-05	0.10084
1.642e-05	0.03763		1.642e-05	0.08316		1.642e-05	0.09066		1.642e-05	0.09449		1.642e-05	0.10083
1.644e-05	0.03761		1.644e-05	0.08317		1.644e-05	0.09066		1.644e-05	0.09449		1.644e-05	0.10084
1.646e-05	0.03762		1.646e-05	0.08318		1.646e-05	0.09064		1.646e-05	0.0945		1.646e-05	0.10086
1.648e-05	0.0376		1.648e-05	0.08315		1.648e-05	0.09065		1.648e-05	0.0945		1.648e-05	0.10088
1.65e-05	0.03762		1.65e-05	0.08316		1.65e-05	0.09065		1.65e-05	0.09449		1.65e-05	0.10088
1.652e-05	0.03762		1.652e-05	0.08315		1.652e-05	0.09065		1.652e-05	0.09449		1.652e-05	0.10088
1.654e-05	0.03762		1.654e-05	0.08315		1.654e-05	0.09065		1.654e-05	0.09449		1.654e-05	0.10087
1.656e-05	0.03763		1.656e-05	0.08316		1.656e-05	0.09066		1.656e-05	0.09445		1.656e-05	0.10085
1.658e-05	0.03762		1.658e-05	0.08318		1.658e-05	0.09066		1.658e-05	0.09445		1.658e-05	0.10084
1.66e-05	0.03761		1.66e-05	0.08319		1.66e-05	0.09066		1.66e-05	0.09443		1.66e-05	0.10085
1.662e-05	0.03761		1.662e-05	0.08321		1.662e-05	0.09066		1.662e-05	0.09442		1.662e-05	0.10086
1.664e-05	0.03761		1.664e-05	0.08323		1.664e-05	0.09065		1.664e-05	0.09442		1.664e-05	0.10087
1.666e-05	0.03762		1.666e-05	0.08322		1.666e-05	0.09064		1.666e-05	0.09435		1.666e-05	0.10087
1.668e-05	0.03761		1.668e-05	0.08322		1.668e-05	0.09063		1.668e-05	0.09435		1.668e-05	0.10087
1.67e-05	0.03762		1.67e-05	0.08322		1.67e-05	0.09063		1.67e-05	0.09436		1.67e-05	0.10087
1.672e-05	0.03761		1.672e-05	0.08323		1.672e-05	0.09064		1.672e-05	0.09435		1.672e-05	0.10087
1.674e-05	0.03761		1.674e-05	0.08323		1.674e-05	0.09066		1.674e-05	0.09436		1.674e-05	0.10086
1.676e-05	0.0376		1.676e-05	0.08324		1.676e-05	0.09067		1.676e-05	0.09436		1.676e-05	0.10086
1.678e-05	0.0376		1.678e-05	0.08324		1.678e-05	0.09067		1.678e-05	0.09438		1.678e-05	0.10086
1.68e-05	0.0376		1.68e-05	0.08325		1.68e-05	0.09068		1.68e-05	0.09438		1.68e-05	0.10082
1.682e-05	0.03759		1.682e-05	0.08325		1.682e-05	0.09067		1.682e-05	0.09438		1.682e-05	0.10084
1.684e-05	0.03759		1.684e-05	0.08325		1.684e-05	0.09066		1.684e-05	0.09438		1.684e-05	0.10084
1.686e-05	0.0376		1.686e-05	0.08326		1.686e-05	0.09066		1.686e-05	0.09438		1.686e-05	0.10084
1.688e-05	0.03759		1.688e-05	0.08326		1.688e-05	0.09066		1.688e-05	0.09437		1.688e-05	0.10083
1.69e-05	0.0376		1.69e-05	0.08327		1.69e-05	0.09067		1.69e-05	0.09437		1.69e-05	0.10077
1.692e-05	0.03758		1.692e-05	0.08327		1.692e-05	0.09067		1.692e-05	0.09438		1.692e-05	0.10077
1.694e-05	0.03756		1.694e-05	0.08328		1.694e-05	0.09067		1.694e-05	0.09438		1.694e-05	0.10078
1.696e-05	0.03755		1.696e-05	0.08328		1.696e-05	0.09069		1.696e-05	0.09438		1.696e-05	0.10079
1.698e-05	0.03754		1.698e-05	0.08329		1.698e-05	0.09069		1.698e-05	0.09437		1.698e-05	0.1008
1.7e-05	0.03754		1.7e-05	0.08329		1.7e-05	0.09068		1.7e-05	0.09438		1.7e-05	0.10081
1.702e-05	0.03753		1.702e-05	0.08329		1.702e-05	0.09069		1.702e-05	0.09436		1.702e-05	0.10081
1.704e-05	0.03754		1.704e-05	0.08329		1.704e-05	0.0907		1.704e-05	0.09437		1.704e-05	0.1008
1.706e-05	0.03753		1.706e-05	0.08329		1.706e-05	0.0907		1.706e-05	0.09436		1.706e-05	0.1008
1.708e-05	0.03753		1.708e-05	0.08329		1.708e-05	0.09067		1.708e-05	0.09436		1.708e-05	0.10079
1.71e-05	0.03751		1.71e-05	0.08329		1.71e-05	0.09067		1.71e-05	0.09437		1.71e-05	0.10079
1.712e-05	0.03752		1.712e-05	0.08329		1.712e-05	0.09068		1.712e-05	0.09437		1.712e-05	0.10081
1.714e-05	0.0375		1.714e-05	0.08328		1.714e-05	0.09068		1.714e-05	0.09438		1.714e-05	0.10081
1.716e-05	0.0375		1.716e-05	0.08329		1.716e-05	0.09069		1.716e-05	0.09438		1.716e-05	0.10082
1.718e-05	0.03749		1.718e-05	0.08329		1.718e-05	0.09065		1.718e-05	0.09438		1.718e-05	0.10082
1.72e-05	0.03751		1.72e-05	0.08329		1.72e-05	0.09064		1.72e-05	0.09438		1.72e-05	0.10081
1.722e-05	0.0375		1.722e-05	0.08329		1.722e-05	0.09064		1.722e-05	0.09438		1.722e-05	0.10081
1.724e-05	0.03751		1.724e-05	0.08329		1.724e-05	0.09064		1.724e-05	0.09438		1.724e-05	0.1008
1.726e-05	0.03751		1.726e-05	0.08329		1.726e-05	0.09064		1.726e-05	0.09439		1.726e-05	0.10079
1.728e-05	0.03752		1.728e-05	0.0833		1.728e-05	0.09064		1.728e-05	0.09439		1.728e-05	0.10079
1.73e-05	0.0375		1.73e-05	0.08329		1.73e-05	0.09064		1.73e-05	0.09439		1.73e-05	0.1008
1.732e-05	0.03751		1.732e-05	0.08329		1.732e-05	0.09066		1.732e-05	0.09439		1.732e-05	0.10081
1.734e-05	0.0375		1.734e-05	0.08329		1.734e-05	0.09065		1.734e-05	0.09439		1.734e-05	0.10082
1.736e-05	0.0375		1.736e-05	0.08329		1.736e-05	0.09065		1.736e-05	0.09438		1.736e-05	0.10083
1.738e-05	0.0375		1.738e-05	0.08329		1.738e-05	0.09063		1.738e-05	0.09438		1.738e-05	0.10082
1.74e-05	0.03744		1.74e-05	0.08329		1.74e-05	0.09063		1.74e-05	0.09439		1.74e-05	0.10081
1.742e-05	0.03744		1.742e-05	0.08329		1.742e-05	0.09062		1.742e-05	0.09438		1.742e-05	0.1008
1.744e-05	0.03743		1.744e-05	0.08328		1.744e-05	0.09062		1.744e-05	0.09438		1.744e-05	0.10078
1.746e-05	0.03743		1.746e-05	0.08329		1.746e-05	0.09063		1.746e-05	0.09438		1.746e-05	0.10078
1.748e-05	0.03743		1.748e-05	0.08329		1.748e-05	0.09063		1.748e-05	0.09438		1.748e-05	0.10079
1.75e-05	0.03743		1.75e-05	0.08329		1.75e-05	0.09065		1.75e-05	0.09439		1.75e-05	0.10081
1.752e-05	0.03742		1.752e-05	0.0833		1.752e-05	0.09066		1.752e-05	0.09439		1.752e-05	0.10081
1.754e-05	0.03742		1.754e-05	0.08332		1.754e-05	0.09065		1.754e-05	0.09441		1.754e-05	0.10082
1.756e-05	0.03741		1.756e-05	0.08331		1.756e-05	0.09064		1.756e-05	0.0944		1.756e-05	0.10081
1.758e-05	0.03741		1.758e-05	0.08331		1.758e-05	0.09064		1.758e-05	0.09439		1.758e-05	0.1008
1.76e-05	0.03741		1.76e-05	0.08329		1.76e-05	0.09063		1.76e-05	0.09439		1.76e-05	0.10078
1.762e-05	0.0374		1.762e-05	0.08328		1.762e-05	0.09063		1.762e-05	0.0944		1.762e-05	0.10078
1.764e-05	0.03741		1.764e-05	0.08334		1.764e-05	0.09063		1.764e-05	0.09441		1.764e-05	0.10078
1.766e-05	0.03741		1.766e-05	0.08333		1.766e-05	0.09063		1.766e-05	0.09441		1.766e-05	0.10079
1.768e-05	0.0374		1.768e-05	0.08333		1.768e-05	0.09063		1.768e-05	0.09442		1.768e-05	0.1008
1.77e-05	0.03739		1.77e-05	0.08334		1.77e-05	0.09063		1.77e-05	0.09442		1.77e-05	0.10081
1.772e-05	0.03739		1.772e-05	0.08335		1.772e-05	0.09062		1.772e-05	0.09441		1.772e-05	0.10082
1.774e-05	0.03739		1.774e-05	0.08336		1.774e-05	0.09063		1.774e-05	0.09441		1.774e-05	0.10081
1.776e-05	0.03739		1.776e-05	0.08336		1.776e-05	0.09063		1.776e-05	0.09441		1.776e-05	0.10078
1.778e-05	0.03739		1.778e-05	0.08335		1.778e-05	0.09063		1.778e-05	0.0944		1.778e-05	0.10078
1.78e-05	0.0374		1.78e-05	0.08335		1.78e-05	0.09064		1.78e-05	0.09436		1.78e-05	0.10077
1.782e-05	0.03739		1.782e-05	0.08334		1.782e-05	0.09064		1.782e-05	0.09442		1.782e-05	0.10078
1.784e-05	0.03739		1.784e-05	0.08335		1.784e-05	0.09064		1.784e-05	0.09441		1.784e-05	0.10081
1.786e-05	0.03738		1.786e-05	0.08334		1.786e-05	0.09063		1.786e-05	0.09441		1.786e-05	0.10079
1.788e-05	0.03736		1.788e-05	0.08337		1.788e-05	0.09063		1.788e-05	0.09441		1.788e-05	0.1008
1.79e-05	0.03736		1.79e-05	0.08338		1.79e-05	0.09064		1.79e-05	0.09439		1.79e-05	0.1008
1.792e-05	0.03735		1.792e-05	0.08338		1.792e-05	0.09064		1.792e-05	0.0944		1.792e-05	0.10079
1.794e-05	0.03735		1.794e-05	0.08338		1.794e-05	0.09065		1.794e-05	0.0944		1.794e-05	0.10078
1.796e-05	0.03736		1.796e-05	0.08338		1.796e-05	0.09065		1.796e-05	0.09439		1.796e-05	0.10077
1.798e-05	0.03737		1.798e-05	0.08338		1.798e-05	0.09065		1.798e-05	0.09439		1.798e-05	0.10076
1.8e-05	0.03737		1.8e-05	0.08343		1.8e-05	0.09065		1.8e-05	0.0944		1.8e-05	0.10076
1.802e-05	0.03736		1.802e-05	0.08334		1.802e-05	0.09065		1.802e-05	0.09441		1.802e-05	0.10077
1.804e-05	0.03734		1.804e-05	0.08339		1.804e-05	0.09065		1.804e-05	0.09441		1.804e-05	0.10077
1.806e-05	0.03732		1.806e-05	0.08335		1.806e-05	0.09065		1.806e-05	0.09442		1.806e-05	0.10081
1.808e-05	0.03731		1.808e-05	0.08337		1.808e-05	0.09067		1.808e-05	0.09442		1.808e-05	0.10081
1.81e-05	0.03731		1.81e-05	0.08335		1.81e-05	0.09066		1.81e-05	0.09442		1.81e-05	0.10081
1.812e-05	0.03732		1.812e-05	0.08337		1.812e-05	0.09067		1.812e-05	0.09442		1.812e-05	0.10079
1.814e-05	0.03733		1.814e-05	0.08335		1.814e-05	0.09064		1.814e-05	0.09441		1.814e-05	0.10079
1.816e-05	0.03734		1.816e-05	0.08337		1.816e-05	0.09069		1.816e-05	0.09441		1.816e-05	0.10077
1.818e-05	0.03734		1.818e-05	0.08336		1.818e-05	0.09067		1.818e-05	0.09441		1.818e-05	0.10076
1.82e-05	0.03733		1.82e-05	0.08338		1.82e-05	0.0907		1.82e-05	0.09441		1.82e-05	0.10076
1.822e-05	0.03732		1.822e-05	0.08338		1.822e-05	0.09069		1.822e-05	0.09441		1.822e-05	0.10077
1.824e-05	0.03731		1.824e-05	0.08338		1.824e-05	0.09072		1.824e-05	0.09442		1.824e-05	0.10078
1.826e-05	0.03728		1.826e-05	0.08338		1.826e-05	0.0907		1.826e-05	0.09443		1.826e-05	0.10078
1.828e-05	0.0373		1.828e-05	0.08339		1.828e-05	0.09071		1.828e-05	0.09444		1.828e-05	0.10078
1.83e-05	0.03729		1.83e-05	0.08343		1.83e-05	0.09071		1.83e-05	0.09443		1.83e-05	0.10077
1.832e-05	0.03731		1.832e-05	0.08339		1.832e-05	0.09068		1.832e-05	0.09442		1.832e-05	0.10077
1.834e-05	0.03731		1.834e-05	0.08343		1.834e-05	0.09073		1.834e-05	0.0944		1.834e-05	0.10077
1.836e-05	0.03727		1.836e-05	0.08342		1.836e-05	0.09073		1.836e-05	0.0944		1.836e-05	0.10077
1.838e-05	0.03727		1.838e-05	0.08345		1.838e-05	0.09073		1.838e-05	0.09439		1.838e-05	0.10078
1.84e-05	0.03725		1.84e-05	0.08344		1.84e-05	0.09073		1.84e-05	0.0944		1.84e-05	0.10079
1.842e-05	0.03723		1.842e-05	0.08344		1.842e-05	0.09071		1.842e-05	0.09442		1.842e-05	0.10079
1.844e-05	0.03723		1.844e-05	0.08345		1.844e-05	0.09074		1.844e-05	0.09441		1.844e-05	0.1008
1.846e-05	0.0372		1.846e-05	0.08345		1.846e-05	0.09075		1.846e-05	0.09441		1.846e-05	0.10082
1.848e-05	0.0372		1.848e-05	0.08345		1.848e-05	0.09075		1.848e-05	0.09438		1.848e-05	0.1008
1.85e-05	0.0372		1.85e-05	0.08346		1.85e-05	0.09076		1.85e-05	0.09439		1.85e-05	0.10082
1.852e-05	0.03721		1.852e-05	0.08347		1.852e-05	0.09077		1.852e-05	0.09438		1.852e-05	0.10081
1.854e-05	0.03721		1.854e-05	0.08347		1.854e-05	0.09077		1.854e-05	0.09439		1.854e-05	0.10082
1.856e-05	0.03721		1.856e-05	0.08347		1.856e-05	0.09078		1.856e-05	0.09437		1.856e-05	0.10083
1.858e-05	0.03719		1.858e-05	0.08344		1.858e-05	0.09078		1.858e-05	0.09439		1.858e-05	0.10085
1.86e-05	0.03719		1.86e-05	0.08344		1.86e-05	0.09077		1.86e-05	0.09438		1.86e-05	0.10084
1.862e-05	0.03718		1.862e-05	0.08343		1.862e-05	0.09076		1.862e-05	0.0944		1.862e-05	0.10085
1.864e-05	0.03719		1.864e-05	0.08344		1.864e-05	0.09076		1.864e-05	0.09441		1.864e-05	0.10084
1.866e-05	0.03719		1.866e-05	0.08343		1.866e-05	0.09078		1.866e-05	0.09442		1.866e-05	0.10083
1.868e-05	0.0372		1.868e-05	0.08343		1.868e-05	0.09078		1.868e-05	0.09441		1.868e-05	0.10083
1.87e-05	0.0372		1.87e-05	0.08341		1.87e-05	0.09078		1.87e-05	0.09441		1.87e-05	0.10082
1.872e-05	0.0372		1.872e-05	0.08343		1.872e-05	0.09078		1.872e-05	0.0944		1.872e-05	0.10082
1.874e-05	0.03716		1.874e-05	0.08342		1.874e-05	0.09077		1.874e-05	0.09439		1.874e-05	0.10082
1.876e-05	0.03717		1.876e-05	0.08342		1.876e-05	0.09076		1.876e-05	0.0944		1.876e-05	0.10082
1.878e-05	0.03713		1.878e-05	0.08342		1.878e-05	0.09076		1.878e-05	0.0944		1.878e-05	0.10084
1.88e-05	0.03714		1.88e-05	0.08335		1.88e-05	0.09077		1.88e-05	0.0944		1.88e-05	0.10084
1.882e-05	0.03713		1.882e-05	0.08336		1.882e-05	0.09078		1.882e-05	0.09441		1.882e-05	0.10086
1.884e-05	0.03712		1.884e-05	0.08336		1.884e-05	0.09079		1.884e-05	0.09442		1.884e-05	0.10085
1.886e-05	0.03712		1.886e-05	0.08337		1.886e-05	0.09078		1.886e-05	0.0944		1.886e-05	0.10084
1.888e-05	0.03712		1.888e-05	0.08337		1.888e-05	0.09078		1.888e-05	0.09442		1.888e-05	0.10083
1.89e-05	0.03711		1.89e-05	0.08333		1.89e-05	0.09077		1.89e-05	0.09441		1.89e-05	0.10083
1.892e-05	0.03711		1.892e-05	0.08332		1.892e-05	0.09076		1.892e-05	0.09441		1.892e-05	0.10084
1.894e-05	0.03709		1.894e-05	0.08334		1.894e-05	0.09077		1.894e-05	0.09442		1.894e-05	0.10085
1.896e-05	0.03707		1.896e-05	0.08335		1.896e-05	0.09076		1.896e-05	0.09444		1.896e-05	0.10085
1.898e-05	0.03707		1.898e-05	0.08337		1.898e-05	0.09076		1.898e-05	0.09441		1.898e-05	0.10085
1.9e-05	0.03707		1.9e-05	0.08338		1.9e-05	0.09076		1.9e-05	0.09443		1.9e-05	0.10085
1.902e-05	0.03707		1.902e-05	0.08337		1.902e-05	0.09077		1.902e-05	0.09443		1.902e-05	0.10086
1.904e-05	0.03707		1.904e-05	0.08337		1.904e-05	0.09077		1.904e-05	0.09443		1.904e-05	0.10086
1.906e-05	0.03706		1.906e-05	0.08336		1.906e-05	0.09077		1.906e-05	0.09445		1.906e-05	0.10087
1.908e-05	0.03707		1.908e-05	0.08336		1.908e-05	0.09077		1.908e-05	0.09445		1.908e-05	0.10087
1.91e-05	0.03707		1.91e-05	0.08335		1.91e-05	0.09076		1.91e-05	0.09445		1.91e-05	0.10083
1.912e-05	0.03707		1.912e-05	0.08336		1.912e-05	0.09076		1.912e-05	0.09445		1.912e-05	0.10086
1.914e-05	0.03706		1.914e-05	0.08337		1.914e-05	0.09076		1.914e-05	0.09444		1.914e-05	0.10084
1.916e-05	0.03705		1.916e-05	0.08337		1.916e-05	0.09075		1.916e-05	0.09445		1.916e-05	0.10084
1.918e-05	0.03705		1.918e-05	0.08338		1.918e-05	0.09075		1.918e-05	0.09445		1.918e-05	0.10085
1.92e-05	0.03704		1.92e-05	0.08339		1.92e-05	0.09075		1.92e-05	0.09445		1.92e-05	0.10085
1.922e-05	0.03704		1.922e-05	0.08339		1.922e-05	0.09076		1.922e-05	0.09446		1.922e-05	0.10085
1.924e-05	0.03705		1.924e-05	0.08339		1.924e-05	0.09076		1.924e-05	0.09445		1.924e-05	0.10085
1.926e-05	0.03705		1.926e-05	0.08339		1.926e-05	0.09076		1.926e-05	0.09446		1.926e-05	0.10084
1.928e-05	0.03704		1.928e-05	0.08338		1.928e-05	0.09077		1.928e-05	0.09445		1.928e-05	0.10084
1.93e-05	0.03704		1.93e-05	0.08337		1.93e-05	0.09077		1.93e-05	0.09445		1.93e-05	0.10084
1.932e-05	0.03702		1.932e-05	0.08337		1.932e-05	0.09077		1.932e-05	0.09444		1.932e-05	0.10084
1.934e-05	0.03703		1.934e-05	0.08337		1.934e-05	0.09076		1.934e-05	0.09443		1.934e-05	0.10085
1.936e-05	0.03701		1.936e-05	0.08338		1.936e-05	0.09076		1.936e-05	0.09443		1.936e-05	0.10085
1.938e-05	0.03701		1.938e-05	0.08339		1.938e-05	0.09077		1.938e-05	0.09443		1.938e-05	0.10085
1.94e-05	0.03699		1.94e-05	0.08338		1.94e-05	0.09078		1.94e-05	0.09443		1.94e-05	0.10085
1.942e-05	0.03698		1.942e-05	0.08339		1.942e-05	0.09079		1.942e-05	0.09442		1.942e-05	0.10086
1.944e-05	0.03699		1.944e-05	0.08339		1.944e-05	0.09079		1.944e-05	0.09443		1.944e-05	0.10085
1.946e-05	0.03699		1.946e-05	0.08339		1.946e-05	0.09078		1.946e-05	0.09443		1.946e-05	0.10085
1.948e-05	0.03699		1.948e-05	0.0834		1.948e-05	0.09078		1.948e-05	0.09443		1.948e-05	0.10085
1.95e-05	0.03698		1.95e-05	0.0834		1.95e-05	0.09074		1.95e-05	0.09444		1.95e-05	0.10085
1.952e-05	0.03701		1.952e-05	0.0834		1.952e-05	0.09073		1.952e-05	0.09443		1.952e-05	0.10084
1.954e-05	0.03701		1.954e-05	0.0834		1.954e-05	0.09074		1.954e-05	0.09443		1.954e-05	0.10084
1.956e-05	0.03701		1.956e-05	0.0834		1.956e-05	0.09074		1.956e-05	0.09443		1.956e-05	0.10085
1.958e-05	0.03702		1.958e-05	0.0834		1.958e-05	0.09079		1.958e-05	0.09443		1.958e-05	0.10086
1.96e-05	0.03699		1.96e-05	0.08341		1.96e-05	0.09077		1.96e-05	0.09443		1.96e-05	0.10086
1.962e-05	0.03705		1.962e-05	0.08341		1.962e-05	0.09077		1.962e-05	0.09441		1.962e-05	0.10086
1.964e-05	0.03705		1.964e-05	0.0834		1.964e-05	0.09077		1.964e-05	0.09442		1.964e-05	0.10086
1.966e-05	0.03705		1.966e-05	0.0834		1.966e-05	0.09078		1.966e-05	0.09442		1.966e-05	0.10084
1.968e-05	0.03705		1.968e-05	0.08338		1.968e-05	0.09077		1.968e-05	0.09443		1.968e-05	0.10084
1.97e-05	0.03704		1.97e-05	0.08339		1.97e-05	0.09078		1.97e-05	0.09444		1.97e-05	0.10084
1.972e-05	0.03707		1.972e-05	0.08339		1.972e-05	0.09079		1.972e-05	0.09444		1.972e-05	0.10085
1.974e-05	0.03707		1.974e-05	0.08339		1.974e-05	0.09079		1.974e-05	0.09445		1.974e-05	0.10086
1.976e-05	0.03707		1.976e-05	0.08339		1.976e-05	0.09079		1.976e-05	0.09444		1.976e-05	0.10084
1.978e-05	0.03707		1.978e-05	0.08339		1.978e-05	0.09078		1.978e-05	0.09443		1.978e-05	0.10083
1.98e-05	0.03707		1.98e-05	0.0834		1.98e-05	0.0908		1.98e-05	0.09443		1.98e-05	0.10082
1.982e-05	0.03706		1.982e-05	0.08341		1.982e-05	0.0908		1.982e-05	0.09443		1.982e-05	0.10083
1.984e-05	0.03707		1.984e-05	0.08341		1.984e-05	0.0908		1.984e-05	0.09443		1.984e-05	0.10084
1.986e-05	0.03707		1.986e-05	0.08338		1.986e-05	0.09079		1.986e-05	0.09444		1.986e-05	0.10085
1.988e-05	0.03707		1.988e-05	0.08337		1.988e-05	0.09079		1.988e-05	0.09444		1.988e-05	0.10085
1.99e-05	0.03706		1.99e-05	0.08338		1.99e-05	0.09079		1.99e-05	0.09445		1.99e-05	0.10085
1.992e-05	0.03705		1.992e-05	0.08338		1.992e-05	0.0908		1.992e-05	0.09445		1.992e-05	0.10085
1.994e-05	0.03704		1.994e-05	0.08338		1.994e-05	0.09081		1.994e-05	0.09444		1.994e-05	0.10085
1.996e-05	0.03702		1.996e-05	0.08342		1.996e-05	0.09082		1.996e-05	0.09443		1.996e-05	0.10085
1.998e-05	0.03702		1.998e-05	0.08341		1.998e-05	0.09082		1.998e-05	0.09444		1.998e-05	0.10085
2e-05	0.03703		2e-05	0.08341		2e-05	0.09082		2e-05	0.09444		2e-05	0.10085
2.002e-05	0.03702		2.002e-05	0.0834		2.002e-05	0.09081		2.002e-05	0.09449		2.002e-05	0.10085
2.004e-05	0.03702		2.004e-05	0.0834		2.004e-05	0.0908		2.004e-05	0.09448		2.004e-05	0.10084
2.006e-05	0.03701		2.006e-05	0.08345		2.006e-05	0.09081		2.006e-05	0.09448		2.006e-05	0.10083
2.008e-05	0.03701		2.008e-05	0.08347		2.008e-05	0.09081		2.008e-05	0.09448		2.008e-05	0.10082
2.01e-05	0.037		2.01e-05	0.08348		2.01e-05	0.09082		2.01e-05	0.09448		2.01e-05	0.10084
2.012e-05	0.037		2.012e-05	0.08348		2.012e-05	0.09081		2.012e-05	0.09449		2.012e-05	0.10084
2.014e-05	0.03699		2.014e-05	0.08349		2.014e-05	0.0908		2.014e-05	0.0945		2.014e-05	0.10085
2.016e-05	0.03699		2.016e-05	0.08349		2.016e-05	0.09081		2.016e-05	0.0945		2.016e-05	0.10083
2.018e-05	0.03699		2.018e-05	0.08348		2.018e-05	0.09081		2.018e-05	0.0945		2.018e-05	0.10082
2.02e-05	0.03698		2.02e-05	0.08347		2.02e-05	0.09081		2.02e-05	0.0945		2.02e-05	0.10082
2.022e-05	0.037		2.022e-05	0.08347		2.022e-05	0.0908		2.022e-05	0.09446		2.022e-05	0.10082
2.024e-05	0.03699		2.024e-05	0.08347		2.024e-05	0.09081		2.024e-05	0.09446		2.024e-05	0.10083
2.026e-05	0.03699		2.026e-05	0.08349		2.026e-05	0.09081		2.026e-05	0.09445		2.026e-05	0.10089
2.028e-05	0.03698		2.028e-05	0.0835		2.028e-05	0.09081		2.028e-05	0.09445		2.028e-05	0.10086
2.03e-05	0.03697		2.03e-05	0.0835		2.03e-05	0.09081		2.03e-05	0.09443		2.03e-05	0.10086
2.032e-05	0.03696		2.032e-05	0.0835		2.032e-05	0.09081		2.032e-05	0.09444		2.032e-05	0.10086
2.034e-05	0.03697		2.034e-05	0.0835		2.034e-05	0.0908		2.034e-05	0.09445		2.034e-05	0.10085
2.036e-05	0.03697		2.036e-05	0.08349		2.036e-05	0.0908		2.036e-05	0.09445		2.036e-05	0.1009
2.038e-05	0.03697		2.038e-05	0.08349		2.038e-05	0.09079		2.038e-05	0.09445		2.038e-05	0.10089
2.04e-05	0.03697		2.04e-05	0.08349		2.04e-05	0.09079		2.04e-05	0.09446		2.04e-05	0.10091
2.042e-05	0.03697		2.042e-05	0.0835		2.042e-05	0.09081		2.042e-05	0.09446		2.042e-05	0.1009
2.044e-05	0.03696		2.044e-05	0.08351		2.044e-05	0.0908		2.044e-05	0.09445		2.044e-05	0.1009
2.046e-05	0.03696		2.046e-05	0.08354		2.046e-05	0.09082		2.046e-05	0.09445		2.046e-05	0.10089
2.048e-05	0.03695		2.048e-05	0.08351		2.048e-05	0.09077		2.048e-05	0.09445		2.048e-05	0.1009
2.05e-05	0.03694		2.05e-05	0.08353		2.05e-05	0.09078		2.05e-05	0.09445		2.05e-05	0.1009
2.052e-05	0.03694		2.052e-05	0.0835		2.052e-05	0.09073		2.052e-05	0.09445		2.052e-05	0.1009
2.054e-05	0.03694		2.054e-05	0.0835		2.054e-05	0.09076		2.054e-05	0.09445		2.054e-05	0.1009
2.056e-05	0.03693		2.056e-05	0.0835		2.056e-05	0.09075		2.056e-05	0.09446		2.056e-05	0.10089
2.058e-05	0.03693		2.058e-05	0.08353		2.058e-05	0.09075		2.058e-05	0.09447		2.058e-05	0.10089
2.06e-05	0.03693		2.06e-05	0.08352		2.06e-05	0.09076		2.06e-05	0.09447		2.06e-05	0.10089
2.062e-05	0.03693		2.062e-05	0.08354		2.062e-05	0.09076		2.062e-05	0.09447		2.062e-05	0.10089
2.064e-05	0.03694		2.064e-05	0.08356		2.064e-05	0.09075		2.064e-05	0.09447		2.064e-05	0.10089
2.066e-05	0.03694		2.066e-05	0.08354		2.066e-05	0.09077		2.066e-05	0.09447		2.066e-05	0.1009
2.068e-05	0.03692		2.068e-05	0.08354		2.068e-05	0.09076		2.068e-05	0.09441		2.068e-05	0.10091
2.07e-05	0.03693		2.07e-05	0.08354		2.07e-05	0.09076		2.07e-05	0.09447		2.07e-05	0.10091
2.072e-05	0.03691		2.072e-05	0.08354		2.072e-05	0.09075		2.072e-05	0.09446		2.072e-05	0.10092
2.074e-05	0.03692		2.074e-05	0.08354		2.074e-05	0.09071		2.074e-05	0.09451		2.074e-05	0.1009
2.076e-05	0.03697		2.076e-05	0.08354		2.076e-05	0.09072		2.076e-05	0.09452		2.076e-05	0.10089
2.078e-05	0.03692		2.078e-05	0.08353		2.078e-05	0.09073		2.078e-05	0.09452		2.078e-05	0.10089
2.08e-05	0.03692		2.08e-05	0.08354		2.08e-05	0.09074		2.08e-05	0.09452		2.08e-05	0.10089
2.082e-05	0.03692		2.082e-05	0.08354		2.082e-05	0.09075		2.082e-05	0.09451		2.082e-05	0.10089
2.084e-05	0.03691		2.084e-05	0.08355		2.084e-05	0.09074		2.084e-05	0.0945		2.084e-05	0.10091
2.086e-05	0.03695		2.086e-05	0.08356		2.086e-05	0.09074		2.086e-05	0.09451		2.086e-05	0.10091
2.088e-05	0.03695		2.088e-05	0.08355		2.088e-05	0.09072		2.088e-05	0.0945		2.088e-05	0.10092
2.09e-05	0.03695		2.09e-05	0.08353		2.09e-05	0.09074		2.09e-05	0.09451		2.09e-05	0.10092
2.092e-05	0.03696		2.092e-05	0.08353		2.092e-05	0.09073		2.092e-05	0.09451		2.092e-05	0.10091
2.094e-05	0.03696		2.094e-05	0.08352		2.094e-05	0.09073		2.094e-05	0.09452		2.094e-05	0.1009
2.096e-05	0.03696		2.096e-05	0.08354		2.096e-05	0.09073		2.096e-05	0.09454		2.096e-05	0.1009
2.098e-05	0.03695		2.098e-05	0.08354		2.098e-05	0.09075		2.098e-05	0.09454		2.098e-05	0.10089
2.1e-05	0.03694		2.1e-05	0.08354		2.1e-05	0.09078		2.1e-05	0.09454		2.1e-05	0.1009
2.102e-05	0.03693		2.102e-05	0.08356		2.102e-05	0.0908		2.102e-05	0.09453		2.102e-05	0.1009
2.104e-05	0.03694		2.104e-05	0.08357		2.104e-05	0.0908		2.104e-05	0.09453		2.104e-05	0.10091
2.106e-05	0.03693		2.106e-05	0.08357		2.106e-05	0.0908		2.106e-05	0.09452		2.106e-05	0.10092
2.108e-05	0.03694		2.108e-05	0.08357		2.108e-05	0.09078		2.108e-05	0.09453		2.108e-05	0.10091
2.11e-05	0.03697		2.11e-05	0.08356		2.11e-05	0.09078		2.11e-05	0.09453		2.11e-05	0.10091
2.112e-05	0.03695		2.112e-05	0.08357		2.112e-05	0.09076		2.112e-05	0.09453		2.112e-05	0.1009
2.114e-05	0.03695		2.114e-05	0.08357		2.114e-05	0.09076		2.114e-05	0.09453		2.114e-05	0.10089
2.116e-05	0.03694		2.116e-05	0.08358		2.116e-05	0.09075		2.116e-05	0.09452		2.116e-05	0.1009
2.118e-05	0.03693		2.118e-05	0.08357		2.118e-05	0.09076		2.118e-05	0.09448		2.118e-05	0.1009
2.12e-05	0.03692		2.12e-05	0.08359		2.12e-05	0.09077		2.12e-05	0.09448		2.12e-05	0.1009
2.122e-05	0.03692		2.122e-05	0.08358		2.122e-05	0.09078		2.122e-05	0.09448		2.122e-05	0.1009
2.124e-05	0.03692		2.124e-05	0.08358		2.124e-05	0.09078		2.124e-05	0.09448		2.124e-05	0.1009
2.126e-05	0.03691		2.126e-05	0.08358		2.126e-05	0.09079		2.126e-05	0.09449		2.126e-05	0.10089
2.128e-05	0.03694		2.128e-05	0.0836		2.128e-05	0.09078		2.128e-05	0.09446		2.128e-05	0.10089
2.13e-05	0.03691		2.13e-05	0.08361		2.13e-05	0.09077		2.13e-05	0.09446		2.13e-05	0.10088
2.132e-05	0.03692		2.132e-05	0.08362		2.132e-05	0.09076		2.132e-05	0.09445		2.132e-05	0.10088
2.134e-05	0.03691		2.134e-05	0.08362		2.134e-05	0.09075		2.134e-05	0.09445		2.134e-05	0.10087
2.136e-05	0.0369		2.136e-05	0.08362		2.136e-05	0.09075		2.136e-05	0.09444		2.136e-05	0.10086
2.138e-05	0.0369		2.138e-05	0.08363		2.138e-05	0.09077		2.138e-05	0.09447		2.138e-05	0.10084
2.14e-05	0.03689		2.14e-05	0.08362		2.14e-05	0.09078		2.14e-05	0.09446		2.14e-05	0.10084
2.142e-05	0.0369		2.142e-05	0.08363		2.142e-05	0.09079		2.142e-05	0.09447		2.142e-05	0.10079
2.144e-05	0.0369		2.144e-05	0.08364		2.144e-05	0.09078		2.144e-05	0.09447		2.144e-05	0.1008
2.146e-05	0.0369		2.146e-05	0.08363		2.146e-05	0.09076		2.146e-05	0.09449		2.146e-05	0.10077
2.148e-05	0.0369		2.148e-05	0.08363		2.148e-05	0.09075		2.148e-05	0.0945		2.148e-05	0.10074
2.15e-05	0.0369		2.15e-05	0.08364		2.15e-05	0.09074		2.15e-05	0.0945		2.15e-05	0.10071
2.152e-05	0.03689		2.152e-05	0.08364		2.152e-05	0.09074		2.152e-05	0.0945		2.152e-05	0.10065
2.154e-05	0.03687		2.154e-05	0.08364		2.154e-05	0.09074		2.154e-05	0.0945		2.154e-05	0.10063
2.156e-05	0.03687		2.156e-05	0.08365		2.156e-05	0.09076		2.156e-05	0.09448		2.156e-05	0.10062
2.158e-05	0.03687		2.158e-05	0.08364		2.158e-05	0.09075		2.158e-05	0.09449		2.158e-05	0.10061
2.16e-05	0.03688		2.16e-05	0.08365		2.16e-05	0.09076		2.16e-05	0.09448		2.16e-05	0.1006
2.162e-05	0.0369		2.162e-05	0.08363		2.162e-05	0.09076		2.162e-05	0.09449		2.162e-05	0.10058
2.164e-05	0.0369		2.164e-05	0.08361		2.164e-05	0.09075		2.164e-05	0.0945		2.164e-05	0.10056
2.166e-05	0.03689		2.166e-05	0.08359		2.166e-05	0.09075		2.166e-05	0.0945		2.166e-05	0.10052
2.168e-05	0.03688		2.168e-05	0.08359		2.168e-05	0.09075		2.168e-05	0.0945		2.168e-05	0.10051
2.17e-05	0.03687		2.17e-05	0.08359		2.17e-05	0.09071		2.17e-05	0.0945		2.17e-05	0.10049
2.172e-05	0.03687		2.172e-05	0.08359		2.172e-05	0.09072		2.172e-05	0.09448		2.172e-05	0.10049
2.174e-05	0.03687		2.174e-05	0.08359		2.174e-05	0.09072		2.174e-05	0.09448		2.174e-05	0.10047
2.176e-05	0.03688		2.176e-05	0.08359		2.176e-05	0.09073		2.176e-05	0.09447		2.176e-05	0.10046
2.178e-05	0.03688		2.178e-05	0.08359		2.178e-05	0.09075		2.178e-05	0.09448		2.178e-05	0.10045
2.18e-05	0.0369		2.18e-05	0.08359		2.18e-05	0.09073		2.18e-05	0.09449		2.18e-05	0.10045
2.182e-05	0.03692		2.182e-05	0.08359		2.182e-05	0.09072		2.182e-05	0.09451		2.182e-05	0.10043
2.184e-05	0.03692		2.184e-05	0.08359		2.184e-05	0.09073		2.184e-05	0.09451		2.184e-05	0.10041
2.186e-05	0.03691		2.186e-05	0.0836		2.186e-05	0.09072		2.186e-05	0.09451		2.186e-05	0.10038
2.188e-05	0.03693		2.188e-05	0.0836		2.188e-05	0.09072		2.188e-05	0.09451		2.188e-05	0.10036
2.19e-05	0.03693		2.19e-05	0.0836		2.19e-05	0.09072		2.19e-05	0.09451		2.19e-05	0.10035
2.192e-05	0.03694		2.192e-05	0.0836		2.192e-05	0.09072		2.192e-05	0.09451		2.192e-05	0.10034
2.194e-05	0.03694		2.194e-05	0.08361		2.194e-05	0.09072		2.194e-05	0.0945		2.194e-05	0.10032
2.196e-05	0.03695		2.196e-05	0.08362		2.196e-05	0.09072		2.196e-05	0.0945		2.196e-05	0.1003
2.198e-05	0.03694		2.198e-05	0.08363		2.198e-05	0.09073		2.198e-05	0.0945		2.198e-05	0.10027
2.2e-05	0.03694		2.2e-05	0.08364		2.2e-05	0.09073		2.2e-05	0.09453		2.2e-05	0.10024
2.202e-05	0.03688		2.202e-05	0.08364		2.202e-05	0.09071		2.202e-05	0.09454		2.202e-05	0.10022
2.204e-05	0.03689		2.204e-05	0.08365		2.204e-05	0.09071		2.204e-05	0.09453		2.204e-05	0.10019
2.206e-05	0.03689		2.206e-05	0.08366		2.206e-05	0.0907		2.206e-05	0.09452		2.206e-05	0.10016
2.208e-05	0.0369		2.208e-05	0.08364		2.208e-05	0.09071		2.208e-05	0.09452		2.208e-05	0.10014
2.21e-05	0.0369		2.21e-05	0.08364		2.21e-05	0.09071		2.21e-05	0.09452		2.21e-05	0.10012
2.212e-05	0.03691		2.212e-05	0.08365		2.212e-05	0.09071		2.212e-05	0.09451		2.212e-05	0.1001
2.214e-05	0.0369		2.214e-05	0.08363		2.214e-05	0.09072		2.214e-05	0.09452		2.214e-05	0.10008
2.216e-05	0.03689		2.216e-05	0.08365		2.216e-05	0.09072		2.216e-05	0.09453		2.216e-05	0.10005
2.218e-05	0.03689		2.218e-05	0.08364		2.218e-05	0.09072		2.218e-05	0.09453		2.218e-05	0.10002
2.22e-05	0.03689		2.22e-05	0.08366		2.22e-05	0.09072		2.22e-05	0.09451		2.22e-05	0.09999
2.222e-05	0.03689		2.222e-05	0.08366		2.222e-05	0.09071		2.222e-05	0.09452		2.222e-05	0.09995
2.224e-05	0.0369		2.224e-05	0.08368		2.224e-05	0.0907		2.224e-05	0.09451		2.224e-05	0.09992
2.226e-05	0.03689		2.226e-05	0.08371		2.226e-05	0.09069		2.226e-05	0.09451		2.226e-05	0.09991
2.228e-05	0.03688		2.228e-05	0.08369		2.228e-05	0.09069		2.228e-05	0.09453		2.228e-05	0.09989
2.23e-05	0.03687		2.23e-05	0.08367		2.23e-05	0.09069		2.23e-05	0.09453		2.23e-05	0.09986
2.232e-05	0.03685		2.232e-05	0.08367		2.232e-05	0.09069		2.232e-05	0.09454		2.232e-05	0.09982
2.234e-05	0.03685		2.234e-05	0.0837		2.234e-05	0.0907		2.234e-05	0.09457		2.234e-05	0.09979
2.236e-05	0.03685		2.236e-05	0.08371		2.236e-05	0.0907		2.236e-05	0.09456		2.236e-05	0.09974
2.238e-05	0.03684		2.238e-05	0.08372		2.238e-05	0.0907		2.238e-05	0.09454		2.238e-05	0.09971
2.24e-05	0.03685		2.24e-05	0.08373		2.24e-05	0.09067		2.24e-05	0.09452		2.24e-05	0.09969
2.242e-05	0.03685		2.242e-05	0.08373		2.242e-05	0.09067		2.242e-05	0.09449		2.242e-05	0.09966
2.244e-05	0.03685		2.244e-05	0.08373		2.244e-05	0.09067		2.244e-05	0.09449		2.244e-05	0.09963
2.246e-05	0.03685		2.246e-05	0.08373		2.246e-05	0.09063		2.246e-05	0.09452		2.246e-05	0.0996
2.248e-05	0.03684		2.248e-05	0.08374		2.248e-05	0.09062		2.248e-05	0.09451		2.248e-05	0.09952
2.25e-05	0.03683		2.25e-05	0.08373		2.25e-05	0.09061		2.25e-05	0.09451		2.25e-05	0.09949
2.252e-05	0.03682		2.252e-05	0.08374		2.252e-05	0.09059		2.252e-05	0.09451		2.252e-05	0.09945
2.254e-05	0.03681		2.254e-05	0.08374		2.254e-05	0.09059		2.254e-05	0.0945		2.254e-05	0.0994
2.256e-05	0.03681		2.256e-05	0.08375		2.256e-05	0.09058		2.256e-05	0.0945		2.256e-05	0.09938
2.258e-05	0.03683		2.258e-05	0.08375		2.258e-05	0.09057		2.258e-05	0.0945		2.258e-05	0.09934
2.26e-05	0.03684		2.26e-05	0.08375		2.26e-05	0.09056		2.26e-05	0.09447		2.26e-05	0.09934
2.262e-05	0.03685		2.262e-05	0.08373		2.262e-05	0.09055		2.262e-05	0.09447		2.262e-05	0.09927
2.264e-05	0.03685		2.264e-05	0.08372		2.264e-05	0.09054		2.264e-05	0.09448		2.264e-05	0.09929
2.266e-05	0.03685		2.266e-05	0.08371		2.266e-05	0.09053		2.266e-05	0.09448		2.266e-05	0.09923
2.268e-05	0.03683		2.268e-05	0.08372		2.268e-05	0.09053		2.268e-05	0.09448		2.268e-05	0.09924
2.27e-05	0.03682		2.27e-05	0.08372		2.27e-05	0.09052		2.27e-05	0.09447		2.27e-05	0.09919
2.272e-05	0.03681		2.272e-05	0.08373		2.272e-05	0.0905		2.272e-05	0.09447		2.272e-05	0.09914
2.274e-05	0.03681		2.274e-05	0.08374		2.274e-05	0.09047		2.274e-05	0.09448		2.274e-05	0.0991
2.276e-05	0.03682		2.276e-05	0.08373		2.276e-05	0.09045		2.276e-05	0.09447		2.276e-05	0.09907
2.278e-05	0.03683		2.278e-05	0.08373		2.278e-05	0.09043		2.278e-05	0.09447		2.278e-05	0.09903
2.28e-05	0.03684		2.28e-05	0.08372		2.28e-05	0.09043		2.28e-05	0.0945		2.28e-05	0.099
2.282e-05	0.03685		2.282e-05	0.08372		2.282e-05	0.09042		2.282e-05	0.09445		2.282e-05	0.09897
2.284e-05	0.03684		2.284e-05	0.08372		2.284e-05	0.09039		2.284e-05	0.09453		2.284e-05	0.09893
2.286e-05	0.03683		2.286e-05	0.08372		2.286e-05	0.09041		2.286e-05	0.0945		2.286e-05	0.09888
2.288e-05	0.03682		2.288e-05	0.08372		2.288e-05	0.09039		2.288e-05	0.09455		2.288e-05	0.09883
2.29e-05	0.03681		2.29e-05	0.08375		2.29e-05	0.09037		2.29e-05	0.09455		2.29e-05	0.09879
2.292e-05	0.03681		2.292e-05	0.08374		2.292e-05	0.09035		2.292e-05	0.09455		2.292e-05	0.09875
2.294e-05	0.03682		2.294e-05	0.08375		2.294e-05	0.09029		2.294e-05	0.09455		2.294e-05	0.09871
2.296e-05	0.03682		2.296e-05	0.08374		2.296e-05	0.09031		2.296e-05	0.09455		2.296e-05	0.09867
2.298e-05	0.03679		2.298e-05	0.08374		2.298e-05	0.09031		2.298e-05	0.09454		2.298e-05	0.09863
2.3e-05	0.03679		2.3e-05	0.08375		2.3e-05	0.09028		2.3e-05	0.09455		2.3e-05	0.09858
2.302e-05	0.03679		2.302e-05	0.08376		2.302e-05	0.09027		2.302e-05	0.09456		2.302e-05	0.09854
2.304e-05	0.03678		2.304e-05	0.08376		2.304e-05	0.09023		2.304e-05	0.09456		2.304e-05	0.09849
2.306e-05	0.03679		2.306e-05	0.08376		2.306e-05	0.09022		2.306e-05	0.09456		2.306e-05	0.09845
2.308e-05	0.03675		2.308e-05	0.08377		2.308e-05	0.09019		2.308e-05	0.09456		2.308e-05	0.09839
2.31e-05	0.03675		2.31e-05	0.08376		2.31e-05	0.09015		2.31e-05	0.09455		2.31e-05	0.09835
2.312e-05	0.03676		2.312e-05	0.08377		2.312e-05	0.09013		2.312e-05	0.09455		2.312e-05	0.09829
2.314e-05	0.03677		2.314e-05	0.08377		2.314e-05	0.0901		2.314e-05	0.09454		2.314e-05	0.09826
2.316e-05	0.03677		2.316e-05	0.08377		2.316e-05	0.09009		2.316e-05	0.09454		2.316e-05	0.09822
2.318e-05	0.03677		2.318e-05	0.08378		2.318e-05	0.09008		2.318e-05	0.09454		2.318e-05	0.09818
2.32e-05	0.03676		2.32e-05	0.08377		2.32e-05	0.09006		2.32e-05	0.09454		2.32e-05	0.09814
2.322e-05	0.03676		2.322e-05	0.08376		2.322e-05	0.09003		2.322e-05	0.09454		2.322e-05	0.09809
2.324e-05	0.03676		2.324e-05	0.08376		2.324e-05	0.08999		2.324e-05	0.09454		2.324e-05	0.09802
2.326e-05	0.03676		2.326e-05	0.08376		2.326e-05	0.08995		2.326e-05	0.09453		2.326e-05	0.09797
2.328e-05	0.03677		2.328e-05	0.08376		2.328e-05	0.08992		2.328e-05	0.09453		2.328e-05	0.09792
2.33e-05	0.03676		2.33e-05	0.08377		2.33e-05	0.0899		2.33e-05	0.09453		2.33e-05	0.09789
2.332e-05	0.03675		2.332e-05	0.08377		2.332e-05	0.08987		2.332e-05	0.09453		2.332e-05	0.09784
2.334e-05	0.03676		2.334e-05	0.08378		2.334e-05	0.08985		2.334e-05	0.09454		2.334e-05	0.0978
2.336e-05	0.03676		2.336e-05	0.08378		2.336e-05	0.08982		2.336e-05	0.09454		2.336e-05	0.09775
2.338e-05	0.03675		2.338e-05	0.08377		2.338e-05	0.0898		2.338e-05	0.09454		2.338e-05	0.0977
2.34e-05	0.03675		2.34e-05	0.08377		2.34e-05	0.08977		2.34e-05	0.09454		2.34e-05	0.09764
2.342e-05	0.03674		2.342e-05	0.08369		2.342e-05	0.08975		2.342e-05	0.09455		2.342e-05	0.09759
2.344e-05	0.03673		2.344e-05	0.08371		2.344e-05	0.0897		2.344e-05	0.09455		2.344e-05	0.09754
2.346e-05	0.03673		2.346e-05	0.08372		2.346e-05	0.08967		2.346e-05	0.09454		2.346e-05	0.09749
2.348e-05	0.03673		2.348e-05	0.08373		2.348e-05	0.08963		2.348e-05	0.09453		2.348e-05	0.09745
2.35e-05	0.03673		2.35e-05	0.08374		2.35e-05	0.08961		2.35e-05	0.09453		2.35e-05	0.09742
2.352e-05	0.03673		2.352e-05	0.08371		2.352e-05	0.08958		2.352e-05	0.09454		2.352e-05	0.09736
2.354e-05	0.03673		2.354e-05	0.0837		2.354e-05	0.08955		2.354e-05	0.09454		2.354e-05	0.09733
2.356e-05	0.03673		2.356e-05	0.08369		2.356e-05	0.08952		2.356e-05	0.09454		2.356e-05	0.09726
2.358e-05	0.03671		2.358e-05	0.0837		2.358e-05	0.08949		2.358e-05	0.09456		2.358e-05	0.09722
2.36e-05	0.03671		2.36e-05	0.0837		2.36e-05	0.08946		2.36e-05	0.09458		2.36e-05	0.09717
2.362e-05	0.0367		2.362e-05	0.08371		2.362e-05	0.08943		2.362e-05	0.09456		2.362e-05	0.09713
2.364e-05	0.03671		2.364e-05	0.08372		2.364e-05	0.0894		2.364e-05	0.09455		2.364e-05	0.09711
2.366e-05	0.0367		2.366e-05	0.08372		2.366e-05	0.08936		2.366e-05	0.09458		2.366e-05	0.09707
2.368e-05	0.0367		2.368e-05	0.08372		2.368e-05	0.08933		2.368e-05	0.09455		2.368e-05	0.09703
2.37e-05	0.0367		2.37e-05	0.08372		2.37e-05	0.08929		2.37e-05	0.09455		2.37e-05	0.097
2.372e-05	0.0367		2.372e-05	0.08372		2.372e-05	0.08926		2.372e-05	0.09456		2.372e-05	0.09691
2.374e-05	0.03671		2.374e-05	0.08372		2.374e-05	0.08923		2.374e-05	0.09455		2.374e-05	0.09688
2.376e-05	0.03671		2.376e-05	0.08372		2.376e-05	0.08921		2.376e-05	0.09456		2.376e-05	0.09684
2.378e-05	0.03671		2.378e-05	0.08372		2.378e-05	0.08918		2.378e-05	0.09457		2.378e-05	0.09679
2.38e-05	0.03671		2.38e-05	0.08372		2.38e-05	0.08913		2.38e-05	0.09458		2.38e-05	0.09675
2.382e-05	0.03671		2.382e-05	0.08371		2.382e-05	0.08911		2.382e-05	0.09457		2.382e-05	0.09672
2.384e-05	0.0367		2.384e-05	0.08371		2.384e-05	0.08907		2.384e-05	0.09457		2.384e-05	0.09667
2.386e-05	0.0367		2.386e-05	0.0837		2.386e-05	0.08905		2.386e-05	0.09457		2.386e-05	0.09663
2.388e-05	0.03669		2.388e-05	0.0837		2.388e-05	0.08901		2.388e-05	0.09457		2.388e-05	0.09659
2.39e-05	0.03667		2.39e-05	0.0837		2.39e-05	0.08897		2.39e-05	0.09455		2.39e-05	0.09655
2.392e-05	0.03667		2.392e-05	0.08371		2.392e-05	0.08894		2.392e-05	0.09457		2.392e-05	0.09651
2.394e-05	0.03666		2.394e-05	0.08372		2.394e-05	0.0889		2.394e-05	0.09456		2.394e-05	0.09641
2.396e-05	0.03666		2.396e-05	0.08371		2.396e-05	0.08887		2.396e-05	0.09457		2.396e-05	0.09644
2.398e-05	0.03664		2.398e-05	0.08372		2.398e-05	0.08884		2.398e-05	0.09459		2.398e-05	0.09635
2.4e-05	0.03664		2.4e-05	0.08371		2.4e-05	0.08882		2.4e-05	0.09459		2.4e-05	0.09637
2.402e-05	0.03662		2.402e-05	0.0837		2.402e-05	0.08878		2.402e-05	0.09458		2.402e-05	0.09633
2.404e-05	0.03664		2.404e-05	0.0837		2.404e-05	0.08875		2.404e-05	0.09457		2.404e-05	0.09631
2.406e-05	0.03663		2.406e-05	0.08369		2.406e-05	0.08871		2.406e-05	0.09457		2.406e-05	0.09625
2.408e-05	0.03664		2.408e-05	0.08369		2.408e-05	0.08867		2.408e-05	0.09457		2.408e-05	0.0962
2.41e-05	0.03663		2.41e-05	0.0837		2.41e-05	0.08868		2.41e-05	0.09457		2.41e-05	0.09614
2.412e-05	0.03663		2.412e-05	0.0837		2.412e-05	0.08858		2.412e-05	0.09456		2.412e-05	0.0961
2.414e-05	0.03662		2.414e-05	0.0837		2.414e-05	0.08854		2.414e-05	0.09456		2.414e-05	0.09606
2.416e-05	0.0366		2.416e-05	0.08371		2.416e-05	0.08847		2.416e-05	0.09457		2.416e-05	0.09603
2.418e-05	0.03663		2.418e-05	0.08371		2.418e-05	0.08847		2.418e-05	0.09457		2.418e-05	0.09599
2.42e-05	0.0366		2.42e-05	0.08372		2.42e-05	0.08844		2.42e-05	0.09457		2.42e-05	0.09595
2.422e-05	0.03656		2.422e-05	0.08372		2.422e-05	0.0884		2.422e-05	0.09457		2.422e-05	0.09591
2.424e-05	0.0366		2.424e-05	0.08372		2.424e-05	0.08834		2.424e-05	0.09456		2.424e-05	0.09587
2.426e-05	0.0366		2.426e-05	0.08372		2.426e-05	0.08831		2.426e-05	0.09457		2.426e-05	0.09581
2.428e-05	0.03659		2.428e-05	0.08372		2.428e-05	0.08827		2.428e-05	0.09457		2.428e-05	0.09576
2.43e-05	0.03658		2.43e-05	0.08373		2.43e-05	0.08823		2.43e-05	0.09458		2.43e-05	0.09571
2.432e-05	0.03657		2.432e-05	0.08375		2.432e-05	0.08817		2.432e-05	0.09458		2.432e-05	0.09566
2.434e-05	0.03657		2.434e-05	0.08375		2.434e-05	0.08813		2.434e-05	0.0946		2.434e-05	0.09562
2.436e-05	0.03659		2.436e-05	0.08376		2.436e-05	0.08808		2.436e-05	0.09459		2.436e-05	0.09558
2.438e-05	0.03658		2.438e-05	0.08376		2.438e-05	0.08804		2.438e-05	0.09459		2.438e-05	0.09555
2.44e-05	0.03657		2.44e-05	0.08375		2.44e-05	0.08801		2.44e-05	0.09458		2.44e-05	0.09552
2.442e-05	0.03657		2.442e-05	0.08376		2.442e-05	0.08797		2.442e-05	0.09457		2.442e-05	0.09547
2.444e-05	0.03656		2.444e-05	0.08375		2.444e-05	0.08793		2.444e-05	0.09458		2.444e-05	0.09542
2.446e-05	0.03657		2.446e-05	0.08377		2.446e-05	0.08788		2.446e-05	0.09458		2.446e-05	0.09536
2.448e-05	0.03656		2.448e-05	0.08375		2.448e-05	0.08783		2.448e-05	0.09459		2.448e-05	0.09529
2.45e-05	0.03656		2.45e-05	0.08376		2.45e-05	0.08777		2.45e-05	0.0946		2.45e-05	0.09524
2.452e-05	0.03656		2.452e-05	0.08375		2.452e-05	0.08773		2.452e-05	0.0946		2.452e-05	0.09521
2.454e-05	0.03655		2.454e-05	0.08375		2.454e-05	0.08768		2.454e-05	0.09459		2.454e-05	0.09514
2.456e-05	0.03656		2.456e-05	0.08373		2.456e-05	0.08764		2.456e-05	0.09459		2.456e-05	0.09514
2.458e-05	0.03656		2.458e-05	0.08378		2.458e-05	0.08759		2.458e-05	0.09458		2.458e-05	0.09509
2.46e-05	0.03655		2.46e-05	0.08376		2.46e-05	0.08755		2.46e-05	0.09459		2.46e-05	0.09505
2.462e-05	0.03655		2.462e-05	0.08377		2.462e-05	0.08751		2.462e-05	0.09459		2.462e-05	0.09502
2.464e-05	0.03654		2.464e-05	0.08377		2.464e-05	0.08747		2.464e-05	0.09462		2.464e-05	0.09496
2.466e-05	0.03655		2.466e-05	0.08375		2.466e-05	0.08742		2.466e-05	0.09461		2.466e-05	0.09492
2.468e-05	0.03655		2.468e-05	0.08379		2.468e-05	0.08736		2.468e-05	0.09458		2.468e-05	0.09488
2.47e-05	0.03656		2.47e-05	0.08379		2.47e-05	0.08731		2.47e-05	0.0946		2.47e-05	0.09484
2.472e-05	0.03656		2.472e-05	0.08378		2.472e-05	0.08727		2.472e-05	0.09461		2.472e-05	0.09481
2.474e-05	0.03656		2.474e-05	0.08377		2.474e-05	0.08722		2.474e-05	0.09455		2.474e-05	0.09479
2.476e-05	0.03655		2.476e-05	0.08377		2.476e-05	0.08718		2.476e-05	0.09458		2.476e-05	0.09474
2.478e-05	0.03654		2.478e-05	0.08378		2.478e-05	0.08714		2.478e-05	0.09456		2.478e-05	0.0947
2.48e-05	0.03653		2.48e-05	0.08379		2.48e-05	0.0871		2.48e-05	0.09458		2.48e-05	0.09465
2.482e-05	0.03652		2.482e-05	0.08378		2.482e-05	0.08706		2.482e-05	0.09458		2.482e-05	0.09458
2.484e-05	0.03653		2.484e-05	0.08378		2.484e-05	0.08699		2.484e-05	0.09457		2.484e-05	0.09454
2.486e-05	0.03654		2.486e-05	0.08376		2.486e-05	0.08693		2.486e-05	0.09457		2.486e-05	0.0945
2.488e-05	0.03654		2.488e-05	0.08377		2.488e-05	0.08688		2.488e-05	0.09458		2.488e-05	0.09452
2.49e-05	0.03655		2.49e-05	0.08375		2.49e-05	0.08684		2.49e-05	0.09456		2.49e-05	0.09446
2.492e-05	0.03655		2.492e-05	0.08377		2.492e-05	0.08679		2.492e-05	0.09455		2.492e-05	0.09442
2.494e-05	0.03655		2.494e-05	0.08375		2.494e-05	0.08673		2.494e-05	0.09455		2.494e-05	0.09437
2.496e-05	0.03655		2.496e-05	0.08374		2.496e-05	0.08668		2.496e-05	0.09454		2.496e-05	0.09433
2.498e-05	0.03654		2.498e-05	0.08373		2.498e-05	0.08662		2.498e-05	0.09454		2.498e-05	0.09431
2.5e-05	0.03654		2.5e-05	0.08373		2.5e-05	0.08657		2.5e-05	0.09455		2.5e-05	0.09426
2.502e-05	0.03654		2.502e-05	0.08373		2.502e-05	0.08652		2.502e-05	0.09456		2.502e-05	0.09422
2.504e-05	0.03654		2.504e-05	0.08374		2.504e-05	0.08647		2.504e-05	0.09458		2.504e-05	0.09418
2.506e-05	0.03655		2.506e-05	0.08373		2.506e-05	0.08642		2.506e-05	0.09458		2.506e-05	0.09415
2.508e-05	0.03656		2.508e-05	0.08374		2.508e-05	0.08637		2.508e-05	0.09458		2.508e-05	0.09412
2.51e-05	0.03656		2.51e-05	0.08374		2.51e-05	0.08631		2.51e-05	0.09457		2.51e-05	0.09408
2.512e-05	0.03657		2.512e-05	0.08375		2.512e-05	0.08625		2.512e-05	0.09456		2.512e-05	0.09403
2.514e-05	0.03656		2.514e-05	0.08375		2.514e-05	0.0862		2.514e-05	0.09456		2.514e-05	0.09398
2.516e-05	0.03655		2.516e-05	0.08375		2.516e-05	0.08614		2.516e-05	0.09456		2.516e-05	0.09395
2.518e-05	0.03655		2.518e-05	0.08374		2.518e-05	0.08609		2.518e-05	0.09456		2.518e-05	0.09392
2.52e-05	0.03655		2.52e-05	0.08374		2.52e-05	0.08604		2.52e-05	0.09457		2.52e-05	0.09388
2.522e-05	0.03654		2.522e-05	0.08374		2.522e-05	0.08599		2.522e-05	0.09457		2.522e-05	0.09385
2.524e-05	0.03654		2.524e-05	0.08375		2.524e-05	0.08593		2.524e-05	0.09457		2.524e-05	0.09382
2.526e-05	0.03655		2.526e-05	0.08374		2.526e-05	0.08584		2.526e-05	0.09457		2.526e-05	0.09379
2.528e-05	0.03654		2.528e-05	0.08375		2.528e-05	0.0858		2.528e-05	0.09458		2.528e-05	0.09374
2.53e-05	0.03653		2.53e-05	0.08374		2.53e-05	0.08574		2.53e-05	0.09456		2.53e-05	0.0937
2.532e-05	0.03652		2.532e-05	0.08375		2.532e-05	0.08569		2.532e-05	0.09455		2.532e-05	0.09365
2.534e-05	0.03649		2.534e-05	0.08376		2.534e-05	0.08563		2.534e-05	0.09456		2.534e-05	0.09361
2.536e-05	0.0365		2.536e-05	0.08377		2.536e-05	0.08554		2.536e-05	0.09456		2.536e-05	0.09358
2.538e-05	0.03655		2.538e-05	0.08376		2.538e-05	0.08549		2.538e-05	0.09457		2.538e-05	0.09354
2.54e-05	0.0365		2.54e-05	0.08376		2.54e-05	0.08544		2.54e-05	0.09458		2.54e-05	0.0935
2.542e-05	0.03652		2.542e-05	0.08376		2.542e-05	0.08538		2.542e-05	0.09458		2.542e-05	0.09348
2.544e-05	0.03652		2.544e-05	0.08377		2.544e-05	0.08532		2.544e-05	0.09459		2.544e-05	0.09344
2.546e-05	0.03651		2.546e-05	0.08378		2.546e-05	0.08524		2.546e-05	0.09458		2.546e-05	0.0934
2.548e-05	0.03656		2.548e-05	0.08378		2.548e-05	0.08517		2.548e-05	0.09458		2.548e-05	0.09336
2.55e-05	0.03655		2.55e-05	0.08379		2.55e-05	0.08511		2.55e-05	0.09457		2.55e-05	0.09331
2.552e-05	0.03654		2.552e-05	0.08378		2.552e-05	0.08506		2.552e-05	0.09457		2.552e-05	0.09326
2.554e-05	0.03654		2.554e-05	0.08378		2.554e-05	0.085		2.554e-05	0.09457		2.554e-05	0.09323
2.556e-05	0.03654		2.556e-05	0.08378		2.556e-05	0.08495		2.556e-05	0.09457		2.556e-05	0.0932
2.558e-05	0.03654		2.558e-05	0.08379		2.558e-05	0.0849		2.558e-05	0.09458		2.558e-05	0.09317
2.56e-05	0.03654		2.56e-05	0.0838		2.56e-05	0.08483		2.56e-05	0.09458		2.56e-05	0.09314
2.562e-05	0.03654		2.562e-05	0.0838		2.562e-05	0.08477		2.562e-05	0.09458		2.562e-05	0.0931
2.564e-05	0.03655		2.564e-05	0.08382		2.564e-05	0.08471		2.564e-05	0.09458		2.564e-05	0.09305
2.566e-05	0.03653		2.566e-05	0.08383		2.566e-05	0.08466		2.566e-05	0.09458		2.566e-05	0.09301
2.568e-05	0.03653		2.568e-05	0.08382		2.568e-05	0.0846		2.568e-05	0.09457		2.568e-05	0.09296
2.57e-05	0.03653		2.57e-05	0.08383		2.57e-05	0.08455		2.57e-05	0.09458		2.57e-05	0.09292
2.572e-05	0.03652		2.572e-05	0.08381		2.572e-05	0.08449		2.572e-05	0.09457		2.572e-05	0.09289
2.574e-05	0.03652		2.574e-05	0.08379		2.574e-05	0.08442		2.574e-05	0.09457		2.574e-05	0.09286
2.576e-05	0.03652		2.576e-05	0.08379		2.576e-05	0.08436		2.576e-05	0.09458		2.576e-05	0.09283
2.578e-05	0.03652		2.578e-05	0.08378		2.578e-05	0.0843		2.578e-05	0.09457		2.578e-05	0.09279
2.58e-05	0.03652		2.58e-05	0.08379		2.58e-05	0.08424		2.58e-05	0.09454		2.58e-05	0.09276
2.582e-05	0.03653		2.582e-05	0.08383		2.582e-05	0.08418		2.582e-05	0.09455		2.582e-05	0.09272
2.584e-05	0.03653		2.584e-05	0.08383		2.584e-05	0.08412		2.584e-05	0.09456		2.584e-05	0.09267
2.586e-05	0.03653		2.586e-05	0.08381		2.586e-05	0.08407		2.586e-05	0.09456		2.586e-05	0.09263
2.588e-05	0.03653		2.588e-05	0.08382		2.588e-05	0.08402		2.588e-05	0.09458		2.588e-05	0.09259
2.59e-05	0.03652		2.59e-05	0.08382		2.59e-05	0.08396		2.59e-05	0.09458		2.59e-05	0.09256
2.592e-05	0.03651		2.592e-05	0.08382		2.592e-05	0.08389		2.592e-05	0.09458		2.592e-05	0.09253
2.594e-05	0.0365		2.594e-05	0.08382		2.594e-05	0.08383		2.594e-05	0.09459		2.594e-05	0.09251
2.596e-05	0.0365		2.596e-05	0.08382		2.596e-05	0.08376		2.596e-05	0.09459		2.596e-05	0.09247
2.598e-05	0.03652		2.598e-05	0.08381		2.598e-05	0.0837		2.598e-05	0.09458		2.598e-05	0.09243
2.6e-05	0.03653		2.6e-05	0.08387		2.6e-05	0.08364		2.6e-05	0.09463		2.6e-05	0.09239
2.602e-05	0.03654		2.602e-05	0.08382		2.602e-05	0.08357		2.602e-05	0.09462		2.602e-05	0.09236
2.604e-05	0.03655		2.604e-05	0.08387		2.604e-05	0.08351		2.604e-05	0.0946		2.604e-05	0.09226
2.606e-05	0.03654		2.606e-05	0.08386		2.606e-05	0.08345		2.606e-05	0.09459		2.606e-05	0.09224
2.608e-05	0.03654		2.608e-05	0.08388		2.608e-05	0.08338		2.608e-05	0.09458		2.608e-05	0.09219
2.61e-05	0.03654		2.61e-05	0.08386		2.61e-05	0.08332		2.61e-05	0.09458		2.61e-05	0.09216
2.612e-05	0.03652		2.612e-05	0.08387		2.612e-05	0.08326		2.612e-05	0.09459		2.612e-05	0.0921
2.614e-05	0.03651		2.614e-05	0.08385		2.614e-05	0.08321		2.614e-05	0.09459		2.614e-05	0.09208
2.616e-05	0.03652		2.616e-05	0.08387		2.616e-05	0.08313		2.616e-05	0.0946		2.616e-05	0.09197
2.618e-05	0.03652		2.618e-05	0.08386		2.618e-05	0.08309		2.618e-05	0.0946		2.618e-05	0.09198
2.62e-05	0.03653		2.62e-05	0.08386		2.62e-05	0.08299		2.62e-05	0.0946		2.62e-05	0.09191
2.622e-05	0.03654		2.622e-05	0.08386		2.622e-05	0.08293		2.622e-05	0.09459		2.622e-05	0.09186
2.624e-05	0.03655		2.624e-05	0.08387		2.624e-05	0.08285		2.624e-05	0.09458		2.624e-05	0.09182
2.626e-05	0.03653		2.626e-05	0.08386		2.626e-05	0.08279		2.626e-05	0.09458		2.626e-05	0.09177
2.628e-05	0.03654		2.628e-05	0.08386		2.628e-05	0.08272		2.628e-05	0.09458		2.628e-05	0.09175
2.63e-05	0.03652		2.63e-05	0.08386		2.63e-05	0.08265		2.63e-05	0.0946		2.63e-05	0.09172
2.632e-05	0.03645		2.632e-05	0.08385		2.632e-05	0.08256		2.632e-05	0.09461		2.632e-05	0.09169
2.634e-05	0.0365		2.634e-05	0.08385		2.634e-05	0.08249		2.634e-05	0.09461		2.634e-05	0.09166
2.636e-05	0.03645		2.636e-05	0.08386		2.636e-05	0.08243		2.636e-05	0.09462		2.636e-05	0.09161
2.638e-05	0.03651		2.638e-05	0.08388		2.638e-05	0.08236		2.638e-05	0.09462		2.638e-05	0.09157
2.64e-05	0.03648		2.64e-05	0.08389		2.64e-05	0.0823		2.64e-05	0.0946		2.64e-05	0.09153
2.642e-05	0.0365		2.642e-05	0.08389		2.642e-05	0.08223		2.642e-05	0.09461		2.642e-05	0.09149
2.644e-05	0.0365		2.644e-05	0.08388		2.644e-05	0.08216		2.644e-05	0.09461		2.644e-05	0.09146
2.646e-05	0.0365		2.646e-05	0.08388		2.646e-05	0.08209		2.646e-05	0.09465		2.646e-05	0.09142
2.648e-05	0.03648		2.648e-05	0.08387		2.648e-05	0.08203		2.648e-05	0.09464		2.648e-05	0.0914
2.65e-05	0.03648		2.65e-05	0.08386		2.65e-05	0.08194		2.65e-05	0.09466		2.65e-05	0.09138
2.652e-05	0.03648		2.652e-05	0.08387		2.652e-05	0.08192		2.652e-05	0.09466		2.652e-05	0.09135
2.654e-05	0.03648		2.654e-05	0.08387		2.654e-05	0.08183		2.654e-05	0.09467		2.654e-05	0.09131
2.656e-05	0.0365		2.656e-05	0.08389		2.656e-05	0.08177		2.656e-05	0.09466		2.656e-05	0.09126
2.658e-05	0.03651		2.658e-05	0.08389		2.658e-05	0.08169		2.658e-05	0.09466		2.658e-05	0.09122
2.66e-05	0.03651		2.66e-05	0.08389		2.66e-05	0.08163		2.66e-05	0.09465		2.66e-05	0.09119
2.662e-05	0.03651		2.662e-05	0.08388		2.662e-05	0.08156		2.662e-05	0.09464		2.662e-05	0.09116
2.664e-05	0.03644		2.664e-05	0.0839		2.664e-05	0.08149		2.664e-05	0.09463		2.664e-05	0.09114
2.666e-05	0.03643		2.666e-05	0.08391		2.666e-05	0.08142		2.666e-05	0.09465		2.666e-05	0.09111
2.668e-05	0.03643		2.668e-05	0.08392		2.668e-05	0.08136		2.668e-05	0.09465		2.668e-05	0.09108
2.67e-05	0.03643		2.67e-05	0.08392		2.67e-05	0.08128		2.67e-05	0.09467		2.67e-05	0.09104
2.672e-05	0.03643		2.672e-05	0.08393		2.672e-05	0.08122		2.672e-05	0.09467		2.672e-05	0.091
2.674e-05	0.03644		2.674e-05	0.08392		2.674e-05	0.08115		2.674e-05	0.09467		2.674e-05	0.09096
2.676e-05	0.03644		2.676e-05	0.08393		2.676e-05	0.08109		2.676e-05	0.09467		2.676e-05	0.09092
2.678e-05	0.03644		2.678e-05	0.08396		2.678e-05	0.08101		2.678e-05	0.09467		2.678e-05	0.09089
2.68e-05	0.03643		2.68e-05	0.08396		2.68e-05	0.08093		2.68e-05	0.09467		2.68e-05	0.09084
2.682e-05	0.03643		2.682e-05	0.08395		2.682e-05	0.08086		2.682e-05	0.09467		2.682e-05	0.09082
2.684e-05	0.03642		2.684e-05	0.08394		2.684e-05	0.0808		2.684e-05	0.09467		2.684e-05	0.09078
2.686e-05	0.03643		2.686e-05	0.08394		2.686e-05	0.08072		2.686e-05	0.09466		2.686e-05	0.09075
2.688e-05	0.03643		2.688e-05	0.08398		2.688e-05	0.08065		2.688e-05	0.09467		2.688e-05	0.09072
2.69e-05	0.03643		2.69e-05	0.084		2.69e-05	0.08058		2.69e-05	0.09467		2.69e-05	0.09067
2.692e-05	0.03644		2.692e-05	0.084		2.692e-05	0.0805		2.692e-05	0.09468		2.692e-05	0.09063
2.694e-05	0.03645		2.694e-05	0.08401		2.694e-05	0.08043		2.694e-05	0.09468		2.694e-05	0.09059
2.696e-05	0.03645		2.696e-05	0.084		2.696e-05	0.08037		2.696e-05	0.09471		2.696e-05	0.09055
2.698e-05	0.03645		2.698e-05	0.08394		2.698e-05	0.0803		2.698e-05	0.0947		2.698e-05	0.09053
2.7e-05	0.03644		2.7e-05	0.08394		2.7e-05	0.08023		2.7e-05	0.09469		2.7e-05	0.09051
2.702e-05	0.03644		2.702e-05	0.08394		2.702e-05	0.08016		2.702e-05	0.09468		2.702e-05	0.09049
2.704e-05	0.03644		2.704e-05	0.08394		2.704e-05	0.08009		2.704e-05	0.09467		2.704e-05	0.09045
2.706e-05	0.03643		2.706e-05	0.08394		2.706e-05	0.08002		2.706e-05	0.09467		2.706e-05	0.09041
2.708e-05	0.03643		2.708e-05	0.08394		2.708e-05	0.07993		2.708e-05	0.09468		2.708e-05	0.09037
2.71e-05	0.03644		2.71e-05	0.08395		2.71e-05	0.07985		2.71e-05	0.09467		2.71e-05	0.0903
2.712e-05	0.03644		2.712e-05	0.08395		2.712e-05	0.07978		2.712e-05	0.09467		2.712e-05	0.09028
2.714e-05	0.03645		2.714e-05	0.08395		2.714e-05	0.07971		2.714e-05	0.0947		2.714e-05	0.09026
2.716e-05	0.03643		2.716e-05	0.08395		2.716e-05	0.07965		2.716e-05	0.09469		2.716e-05	0.09024
2.718e-05	0.03643		2.718e-05	0.08394		2.718e-05	0.07958		2.718e-05	0.09468		2.718e-05	0.09022
2.72e-05	0.03641		2.72e-05	0.08393		2.72e-05	0.07951		2.72e-05	0.09469		2.72e-05	0.0902
2.722e-05	0.0364		2.722e-05	0.08393		2.722e-05	0.07944		2.722e-05	0.0947		2.722e-05	0.09016
2.724e-05	0.0364		2.724e-05	0.08394		2.724e-05	0.07937		2.724e-05	0.0947		2.724e-05	0.09013
2.726e-05	0.03642		2.726e-05	0.08394		2.726e-05	0.07929		2.726e-05	0.0947		2.726e-05	0.09009
2.728e-05	0.03641		2.728e-05	0.08395		2.728e-05	0.07921		2.728e-05	0.0947		2.728e-05	0.09006
2.73e-05	0.03642		2.73e-05	0.08395		2.73e-05	0.07912		2.73e-05	0.0947		2.73e-05	0.09006
2.732e-05	0.03641		2.732e-05	0.08396		2.732e-05	0.07905		2.732e-05	0.09471		2.732e-05	0.09002
2.734e-05	0.03642		2.734e-05	0.08395		2.734e-05	0.07897		2.734e-05	0.09473		2.734e-05	0.08999
2.736e-05	0.03641		2.736e-05	0.08394		2.736e-05	0.07889		2.736e-05	0.09473		2.736e-05	0.08997
2.738e-05	0.03642		2.738e-05	0.08394		2.738e-05	0.07882		2.738e-05	0.09473		2.738e-05	0.08994
2.74e-05	0.03641		2.74e-05	0.08394		2.74e-05	0.07873		2.74e-05	0.09474		2.74e-05	0.08992
2.742e-05	0.03642		2.742e-05	0.08394		2.742e-05	0.07867		2.742e-05	0.09474		2.742e-05	0.08988
2.744e-05	0.03642		2.744e-05	0.08394		2.744e-05	0.0786		2.744e-05	0.09474		2.744e-05	0.08985
2.746e-05	0.03642		2.746e-05	0.08393		2.746e-05	0.07852		2.746e-05	0.09474		2.746e-05	0.08981
2.748e-05	0.03642		2.748e-05	0.08393		2.748e-05	0.07847		2.748e-05	0.09473		2.748e-05	0.08977
2.75e-05	0.03642		2.75e-05	0.08395		2.75e-05	0.07839		2.75e-05	0.09473		2.75e-05	0.08975
2.752e-05	0.03641		2.752e-05	0.08395		2.752e-05	0.0783		2.752e-05	0.09473		2.752e-05	0.08973
2.754e-05	0.03641		2.754e-05	0.08396		2.754e-05	0.07821		2.754e-05	0.09473		2.754e-05	0.0897
2.756e-05	0.03641		2.756e-05	0.08396		2.756e-05	0.07809		2.756e-05	0.09473		2.756e-05	0.08967
2.758e-05	0.03641		2.758e-05	0.08396		2.758e-05	0.07802		2.758e-05	0.09474		2.758e-05	0.08964
2.76e-05	0.03637		2.76e-05	0.08395		2.76e-05	0.07795		2.76e-05	0.09473		2.76e-05	0.08961
2.762e-05	0.03636		2.762e-05	0.08395		2.762e-05	0.07789		2.762e-05	0.09473		2.762e-05	0.08957
2.764e-05	0.03636		2.764e-05	0.08396		2.764e-05	0.07781		2.764e-05	0.09473		2.764e-05	0.08953
2.766e-05	0.03635		2.766e-05	0.08397		2.766e-05	0.07773		2.766e-05	0.09472		2.766e-05	0.0895
2.768e-05	0.03636		2.768e-05	0.08397		2.768e-05	0.07765		2.768e-05	0.09472		2.768e-05	0.08947
2.77e-05	0.03632		2.77e-05	0.08398		2.77e-05	0.07756		2.77e-05	0.09472		2.77e-05	0.08943
2.772e-05	0.03631		2.772e-05	0.08399		2.772e-05	0.07747		2.772e-05	0.09472		2.772e-05	0.08941
2.774e-05	0.03631		2.774e-05	0.08398		2.774e-05	0.07739		2.774e-05	0.09472		2.774e-05	0.08939
2.776e-05	0.03632		2.776e-05	0.08398		2.776e-05	0.07731		2.776e-05	0.09472		2.776e-05	0.08936
2.778e-05	0.03633		2.778e-05	0.08398		2.778e-05	0.07723		2.778e-05	0.09472		2.778e-05	0.08933
2.78e-05	0.03635		2.78e-05	0.08398		2.78e-05	0.07716		2.78e-05	0.09471		2.78e-05	0.08929
2.782e-05	0.03634		2.782e-05	0.08398		2.782e-05	0.07708		2.782e-05	0.0947		2.782e-05	0.08924
2.784e-05	0.03633		2.784e-05	0.08401		2.784e-05	0.077		2.784e-05	0.09471		2.784e-05	0.0892
2.786e-05	0.03633		2.786e-05	0.08401		2.786e-05	0.07693		2.786e-05	0.0947		2.786e-05	0.08916
2.788e-05	0.03632		2.788e-05	0.08402		2.788e-05	0.07684		2.788e-05	0.0947		2.788e-05	0.08913
2.79e-05	0.03632		2.79e-05	0.08401		2.79e-05	0.07676		2.79e-05	0.0947		2.79e-05	0.0891
2.792e-05	0.03633		2.792e-05	0.084		2.792e-05	0.07667		2.792e-05	0.09469		2.792e-05	0.08907
2.794e-05	0.03634		2.794e-05	0.08397		2.794e-05	0.07658		2.794e-05	0.0947		2.794e-05	0.08904
2.796e-05	0.03635		2.796e-05	0.08397		2.796e-05	0.0765		2.796e-05	0.0947		2.796e-05	0.08901
2.798e-05	0.03637		2.798e-05	0.08397		2.798e-05	0.07643		2.798e-05	0.0947		2.798e-05	0.08897
2.8e-05	0.03636		2.8e-05	0.08398		2.8e-05	0.07636		2.8e-05	0.09469		2.8e-05	0.08894
2.802e-05	0.03637		2.802e-05	0.08398		2.802e-05	0.07629		2.802e-05	0.09469		2.802e-05	0.08891
2.804e-05	0.03636		2.804e-05	0.08388		2.804e-05	0.07623		2.804e-05	0.09468		2.804e-05	0.0889
2.806e-05	0.03637		2.806e-05	0.08395		2.806e-05	0.07615		2.806e-05	0.09469		2.806e-05	0.08887
2.808e-05	0.03638		2.808e-05	0.08391		2.808e-05	0.07607		2.808e-05	0.09469		2.808e-05	0.08883
2.81e-05	0.03638		2.81e-05	0.08394		2.81e-05	0.07599		2.81e-05	0.09469		2.81e-05	0.08881
2.812e-05	0.03639		2.812e-05	0.08395		2.812e-05	0.07592		2.812e-05	0.09469		2.812e-05	0.08876
2.814e-05	0.03639		2.814e-05	0.08397		2.814e-05	0.07584		2.814e-05	0.0947		2.814e-05	0.08874
2.816e-05	0.03638		2.816e-05	0.08397		2.816e-05	0.07577		2.816e-05	0.09469		2.816e-05	0.08871
2.818e-05	0.03639		2.818e-05	0.08398		2.818e-05	0.0757		2.818e-05	0.09469		2.818e-05	0.08869
2.82e-05	0.03637		2.82e-05	0.08397		2.82e-05	0.07563		2.82e-05	0.09475		2.82e-05	0.08865
2.822e-05	0.03638		2.822e-05	0.08397		2.822e-05	0.07556		2.822e-05	0.09473		2.822e-05	0.08863
2.824e-05	0.03637		2.824e-05	0.08396		2.824e-05	0.07548		2.824e-05	0.09474		2.824e-05	0.0886
2.826e-05	0.03637		2.826e-05	0.08396		2.826e-05	0.07539		2.826e-05	0.09474		2.826e-05	0.08859
2.828e-05	0.03638		2.828e-05	0.08396		2.828e-05	0.07531		2.828e-05	0.09476		2.828e-05	0.08855
2.83e-05	0.03638		2.83e-05	0.08396		2.83e-05	0.07523		2.83e-05	0.09469		2.83e-05	0.08851
2.832e-05	0.03638		2.832e-05	0.08396		2.832e-05	0.07515		2.832e-05	0.09471		2.832e-05	0.08849
2.834e-05	0.03639		2.834e-05	0.08397		2.834e-05	0.07508		2.834e-05	0.09468		2.834e-05	0.08842
2.836e-05	0.03639		2.836e-05	0.08397		2.836e-05	0.07502		2.836e-05	0.09468		2.836e-05	0.08843
2.838e-05	0.03639		2.838e-05	0.08397		2.838e-05	0.07494		2.838e-05	0.09467		2.838e-05	0.0884
2.84e-05	0.03638		2.84e-05	0.08397		2.84e-05	0.07486		2.84e-05	0.09466		2.84e-05	0.08838
2.842e-05	0.03638		2.842e-05	0.08397		2.842e-05	0.07479		2.842e-05	0.09467		2.842e-05	0.08835
2.844e-05	0.03639		2.844e-05	0.08395		2.844e-05	0.07469		2.844e-05	0.09469		2.844e-05	0.08832
2.846e-05	0.0364		2.846e-05	0.08396		2.846e-05	0.07465		2.846e-05	0.09469		2.846e-05	0.08826
2.848e-05	0.0364		2.848e-05	0.08396		2.848e-05	0.07454		2.848e-05	0.09469		2.848e-05	0.08823
2.85e-05	0.0364		2.85e-05	0.08399		2.85e-05	0.0745		2.85e-05	0.09469		2.85e-05	0.0882
2.852e-05	0.0364		2.852e-05	0.084		2.852e-05	0.07442		2.852e-05	0.09468		2.852e-05	0.08818
2.854e-05	0.0364		2.854e-05	0.08401		2.854e-05	0.07436		2.854e-05	0.09468		2.854e-05	0.08816
2.856e-05	0.03639		2.856e-05	0.08398		2.856e-05	0.0743		2.856e-05	0.09468		2.856e-05	0.08814
2.858e-05	0.03638		2.858e-05	0.08399		2.858e-05	0.07423		2.858e-05	0.09468		2.858e-05	0.08812
2.86e-05	0.03639		2.86e-05	0.08398		2.86e-05	0.07416		2.86e-05	0.09468		2.86e-05	0.0881
2.862e-05	0.03639		2.862e-05	0.08396		2.862e-05	0.0741		2.862e-05	0.09469		2.862e-05	0.08807
2.864e-05	0.03638		2.864e-05	0.08397		2.864e-05	0.074		2.864e-05	0.09469		2.864e-05	0.08803
2.866e-05	0.03639		2.866e-05	0.08396		2.866e-05	0.07392		2.866e-05	0.0947		2.866e-05	0.08799
2.868e-05	0.03638		2.868e-05	0.08397		2.868e-05	0.07384		2.868e-05	0.0947		2.868e-05	0.08795
2.87e-05	0.03639		2.87e-05	0.08396		2.87e-05	0.07378		2.87e-05	0.0947		2.87e-05	0.08791
2.872e-05	0.03638		2.872e-05	0.08398		2.872e-05	0.07378		2.872e-05	0.09469		2.872e-05	0.0879
2.874e-05	0.03639		2.874e-05	0.08398		2.874e-05	0.07371		2.874e-05	0.09468		2.874e-05	0.08788
2.876e-05	0.03642		2.876e-05	0.08399		2.876e-05	0.07363		2.876e-05	0.09468		2.876e-05	0.08787
2.878e-05	0.03642		2.878e-05	0.08398		2.878e-05	0.07355		2.878e-05	0.09468		2.878e-05	0.08785
2.88e-05	0.03643		2.88e-05	0.08399		2.88e-05	0.07345		2.88e-05	0.0947		2.88e-05	0.08782
2.882e-05	0.03642		2.882e-05	0.08397		2.882e-05	0.0734		2.882e-05	0.09469		2.882e-05	0.08778
2.884e-05	0.03639		2.884e-05	0.08397		2.884e-05	0.07332		2.884e-05	0.0947		2.884e-05	0.08774
2.886e-05	0.03644		2.886e-05	0.08398		2.886e-05	0.07326		2.886e-05	0.0947		2.886e-05	0.0877
2.888e-05	0.03643		2.888e-05	0.084		2.888e-05	0.07319		2.888e-05	0.0947		2.888e-05	0.08768
2.89e-05	0.03643		2.89e-05	0.084		2.89e-05	0.07313		2.89e-05	0.09469		2.89e-05	0.08766
2.892e-05	0.03642		2.892e-05	0.08401		2.892e-05	0.07307		2.892e-05	0.09469		2.892e-05	0.08764
2.894e-05	0.03639		2.894e-05	0.08402		2.894e-05	0.073		2.894e-05	0.09468		2.894e-05	0.08762
2.896e-05	0.03641		2.896e-05	0.08402		2.896e-05	0.07293		2.896e-05	0.09468		2.896e-05	0.0876
2.898e-05	0.03642		2.898e-05	0.08402		2.898e-05	0.07282		2.898e-05	0.09467		2.898e-05	0.08757
2.9e-05	0.03642		2.9e-05	0.08402		2.9e-05	0.07273		2.9e-05	0.09468		2.9e-05	0.08753
2.902e-05	0.03642		2.902e-05	0.08402		2.902e-05	0.07267		2.902e-05	0.09468		2.902e-05	0.0875
2.904e-05	0.03643		2.904e-05	0.08401		2.904e-05	0.07259		2.904e-05	0.0947		2.904e-05	0.08746
2.906e-05	0.03642		2.906e-05	0.08402		2.906e-05	0.07256		2.906e-05	0.09469		2.906e-05	0.08744
2.908e-05	0.03641		2.908e-05	0.08402		2.908e-05	0.07251		2.908e-05	0.09469		2.908e-05	0.08741
2.91e-05	0.0364		2.91e-05	0.08402		2.91e-05	0.07245		2.91e-05	0.09469		2.91e-05	0.08739
2.912e-05	0.0364		2.912e-05	0.08403		2.912e-05	0.07239		2.912e-05	0.09468		2.912e-05	0.08738
2.914e-05	0.03641		2.914e-05	0.08403		2.914e-05	0.07233		2.914e-05	0.09469		2.914e-05	0.08736
2.916e-05	0.0364		2.916e-05	0.08404		2.916e-05	0.07225		2.916e-05	0.09469		2.916e-05	0.08733
2.918e-05	0.03642		2.918e-05	0.08402		2.918e-05	0.07218		2.918e-05	0.09469		2.918e-05	0.08728
2.92e-05	0.0364		2.92e-05	0.08406		2.92e-05	0.07211		2.92e-05	0.09469		2.92e-05	0.08724
2.922e-05	0.0364		2.922e-05	0.08406		2.922e-05	0.07205		2.922e-05	0.0947		2.922e-05	0.08722
2.924e-05	0.03641		2.924e-05	0.08405		2.924e-05	0.07198		2.924e-05	0.09471		2.924e-05	0.08721
2.926e-05	0.03639		2.926e-05	0.08404		2.926e-05	0.07192		2.926e-05	0.09471		2.926e-05	0.08719
2.928e-05	0.03641		2.928e-05	0.08404		2.928e-05	0.07186		2.928e-05	0.09471		2.928e-05	0.08717
2.93e-05	0.03642		2.93e-05	0.08406		2.93e-05	0.0718		2.93e-05	0.0947		2.93e-05	0.08717
2.932e-05	0.03643		2.932e-05	0.08407		2.932e-05	0.07173		2.932e-05	0.09469		2.932e-05	0.08714
2.934e-05	0.03643		2.934e-05	0.08407		2.934e-05	0.07166		2.934e-05	0.0947		2.934e-05	0.08712
2.936e-05	0.03643		2.936e-05	0.08406		2.936e-05	0.07159		2.936e-05	0.09463		2.936e-05	0.0871
2.938e-05	0.03644		2.938e-05	0.08405		2.938e-05	0.07153		2.938e-05	0.09465		2.938e-05	0.08707
2.94e-05	0.03644		2.94e-05	0.08404		2.94e-05	0.07147		2.94e-05	0.09466		2.94e-05	0.08707
2.942e-05	0.03646		2.942e-05	0.08404		2.942e-05	0.07141		2.942e-05	0.09465		2.942e-05	0.08705
2.944e-05	0.03645		2.944e-05	0.08404		2.944e-05	0.07135		2.944e-05	0.09465		2.944e-05	0.08704
2.946e-05	0.03644		2.946e-05	0.08405		2.946e-05	0.07128		2.946e-05	0.09462		2.946e-05	0.08705
2.948e-05	0.03644		2.948e-05	0.08405		2.948e-05	0.07122		2.948e-05	0.09461		2.948e-05	0.08705
2.95e-05	0.03644		2.95e-05	0.08405		2.95e-05	0.07115		2.95e-05	0.0946		2.95e-05	0.0871
2.952e-05	0.03644		2.952e-05	0.08405		2.952e-05	0.07109		2.952e-05	0.0946		2.952e-05	0.08706
2.954e-05	0.03645		2.954e-05	0.08404		2.954e-05	0.07103		2.954e-05	0.09462		2.954e-05	0.08705
2.956e-05	0.03645		2.956e-05	0.08405		2.956e-05	0.07096		2.956e-05	0.09463		2.956e-05	0.08703
2.958e-05	0.03645		2.958e-05	0.08405		2.958e-05	0.0709		2.958e-05	0.09464		2.958e-05	0.08702
2.96e-05	0.03643		2.96e-05	0.08405		2.96e-05	0.07083		2.96e-05	0.09464		2.96e-05	0.08704
2.962e-05	0.03642		2.962e-05	0.08406		2.962e-05	0.07078		2.962e-05	0.09462		2.962e-05	0.08704
2.964e-05	0.03641		2.964e-05	0.08408		2.964e-05	0.07071		2.964e-05	0.09463		2.964e-05	0.08705
2.966e-05	0.03642		2.966e-05	0.08409		2.966e-05	0.07065		2.966e-05	0.09462		2.966e-05	0.08704
2.968e-05	0.03643		2.968e-05	0.0841		2.968e-05	0.07059		2.968e-05	0.09463		2.968e-05	0.08703
2.97e-05	0.03643		2.97e-05	0.0841		2.97e-05	0.07051		2.97e-05	0.09464		2.97e-05	0.08701
2.972e-05	0.03643		2.972e-05	0.0841		2.972e-05	0.07044		2.972e-05	0.09465		2.972e-05	0.087
2.974e-05	0.03642		2.974e-05	0.08411		2.974e-05	0.07036		2.974e-05	0.09466		2.974e-05	0.08697
2.976e-05	0.03641		2.976e-05	0.08411		2.976e-05	0.0703		2.976e-05	0.09466		2.976e-05	0.08697
2.978e-05	0.0364		2.978e-05	0.0841		2.978e-05	0.07024		2.978e-05	0.09466		2.978e-05	0.08696
2.98e-05	0.0364		2.98e-05	0.0841		2.98e-05	0.07018		2.98e-05	0.09465		2.98e-05	0.08696
2.982e-05	0.03642		2.982e-05	0.08411		2.982e-05	0.07011		2.982e-05	0.09464		2.982e-05	0.08695
2.984e-05	0.03643		2.984e-05	0.0841		2.984e-05	0.07005		2.984e-05	0.09464		2.984e-05	0.08695
2.986e-05	0.03643		2.986e-05	0.08411		2.986e-05	0.06998		2.986e-05	0.09463		2.986e-05	0.08695
2.988e-05	0.03643		2.988e-05	0.08412		2.988e-05	0.06986		2.988e-05	0.09463		2.988e-05	0.08694
2.99e-05	0.03642		2.99e-05	0.08412		2.99e-05	0.0698		2.99e-05	0.09464		2.99e-05	0.08694
2.992e-05	0.03641		2.992e-05	0.08412		2.992e-05	0.06973		2.992e-05	0.09464		2.992e-05	0.08693
2.994e-05	0.03641		2.994e-05	0.08412		2.994e-05	0.06966		2.994e-05	0.09465		2.994e-05	0.08693
2.996e-05	0.0364		2.996e-05	0.08411		2.996e-05	0.0696		2.996e-05	0.09465		2.996e-05	0.08693
2.998e-05	0.03641		2.998e-05	0.08409		2.998e-05	0.06949		2.998e-05	0.09464		2.998e-05	0.08693
3e-05	0.03647		3e-05	0.08408		3e-05	0.06945		3e-05	0.09462		3e-05	0.08693
3.002e-05	0.03644		3.002e-05	0.08409		3.002e-05	0.06939		3.002e-05	0.09462		3.002e-05	0.08693
3.004e-05	0.03644		3.004e-05	0.08409		3.004e-05	0.06932		3.004e-05	0.09463		3.004e-05	0.08694
3.006e-05	0.03644		3.006e-05	0.0841		3.006e-05	0.06926		3.006e-05	0.09463		3.006e-05	0.08694
3.008e-05	0.03643		3.008e-05	0.08411		3.008e-05	0.06919		3.008e-05	0.09464		3.008e-05	0.08692
3.01e-05	0.03646		3.01e-05	0.08411		3.01e-05	0.06912		3.01e-05	0.09464		3.01e-05	0.08692
3.012e-05	0.03645		3.012e-05	0.08411		3.012e-05	0.06905		3.012e-05	0.09464		3.012e-05	0.08691
3.014e-05	0.03645		3.014e-05	0.08411		3.014e-05	0.06901		3.014e-05	0.09464		3.014e-05	0.08691
3.016e-05	0.03644		3.016e-05	0.08411		3.016e-05	0.06895		3.016e-05	0.09464		3.016e-05	0.0869
3.018e-05	0.03645		3.018e-05	0.08409		3.018e-05	0.06889		3.018e-05	0.09463		3.018e-05	0.08689
3.02e-05	0.03645		3.02e-05	0.08409		3.02e-05	0.06884		3.02e-05	0.09463		3.02e-05	0.0869
3.022e-05	0.03645		3.022e-05	0.08408		3.022e-05	0.06877		3.022e-05	0.09463		3.022e-05	0.0869
3.024e-05	0.03645		3.024e-05	0.08408		3.024e-05	0.06872		3.024e-05	0.09464		3.024e-05	0.08691
3.026e-05	0.03645		3.026e-05	0.08412		3.026e-05	0.06865		3.026e-05	0.09464		3.026e-05	0.08691
3.028e-05	0.03645		3.028e-05	0.08413		3.028e-05	0.06859		3.028e-05	0.09464		3.028e-05	0.08691
3.03e-05	0.03645		3.03e-05	0.08415		3.03e-05	0.06853		3.03e-05	0.09463		3.03e-05	0.08692
3.032e-05	0.03644		3.032e-05	0.08411		3.032e-05	0.06846		3.032e-05	0.09463		3.032e-05	0.08693
3.034e-05	0.03645		3.034e-05	0.0841		3.034e-05	0.06841		3.034e-05	0.09462		3.034e-05	0.08695
3.036e-05	0.03645		3.036e-05	0.08406		3.036e-05	0.06835		3.036e-05	0.09463		3.036e-05	0.08696
3.038e-05	0.03644		3.038e-05	0.08406		3.038e-05	0.06831		3.038e-05	0.09464		3.038e-05	0.08697
3.04e-05	0.03645		3.04e-05	0.08405		3.04e-05	0.06823		3.04e-05	0.09463		3.04e-05	0.08698
3.042e-05	0.03645		3.042e-05	0.08405		3.042e-05	0.06818		3.042e-05	0.09464		3.042e-05	0.08698
3.044e-05	0.03645		3.044e-05	0.08409		3.044e-05	0.06813		3.044e-05	0.09462		3.044e-05	0.08699
3.046e-05	0.03645		3.046e-05	0.08408		3.046e-05	0.06801		3.046e-05	0.09464		3.046e-05	0.087
3.048e-05	0.03644		3.048e-05	0.08408		3.048e-05	0.068		3.048e-05	0.09463		3.048e-05	0.08701
3.05e-05	0.03644		3.05e-05	0.08407		3.05e-05	0.06792		3.05e-05	0.09463		3.05e-05	0.08704
3.052e-05	0.03645		3.052e-05	0.0841		3.052e-05	0.06788		3.052e-05	0.09468		3.052e-05	0.08706
3.054e-05	0.03644		3.054e-05	0.0841		3.054e-05	0.06782		3.054e-05	0.09468		3.054e-05	0.08708
3.056e-05	0.03645		3.056e-05	0.08411		3.056e-05	0.06778		3.056e-05	0.09468		3.056e-05	0.08709
3.058e-05	0.03645		3.058e-05	0.08411		3.058e-05	0.06773		3.058e-05	0.09469		3.058e-05	0.08711
3.06e-05	0.03645		3.06e-05	0.08411		3.06e-05	0.06768		3.06e-05	0.09467		3.06e-05	0.08711
3.062e-05	0.03644		3.062e-05	0.08409		3.062e-05	0.06763		3.062e-05	0.0947		3.062e-05	0.08712
3.064e-05	0.03644		3.064e-05	0.0841		3.064e-05	0.06758		3.064e-05	0.09469		3.064e-05	0.08713
3.066e-05	0.03644		3.066e-05	0.0841		3.066e-05	0.06753		3.066e-05	0.09469		3.066e-05	0.0871
3.068e-05	0.03646		3.068e-05	0.08411		3.068e-05	0.06749		3.068e-05	0.0947		3.068e-05	0.08713
3.07e-05	0.03648		3.07e-05	0.08411		3.07e-05	0.06744		3.07e-05	0.09471		3.07e-05	0.08716
3.072e-05	0.03648		3.072e-05	0.08411		3.072e-05	0.06741		3.072e-05	0.09469		3.072e-05	0.08718
3.074e-05	0.03648		3.074e-05	0.08411		3.074e-05	0.06736		3.074e-05	0.0947		3.074e-05	0.08719
3.076e-05	0.03648		3.076e-05	0.08409		3.076e-05	0.06731		3.076e-05	0.0947		3.076e-05	0.08715
3.078e-05	0.03646		3.078e-05	0.08409		3.078e-05	0.06725		3.078e-05	0.09467		3.078e-05	0.08716
3.08e-05	0.03645		3.08e-05	0.08408		3.08e-05	0.0672		3.08e-05	0.09473		3.08e-05	0.08718
3.082e-05	0.03645		3.082e-05	0.08408		3.082e-05	0.06716		3.082e-05	0.09465		3.082e-05	0.0872
3.084e-05	0.03646		3.084e-05	0.08408		3.084e-05	0.06713		3.084e-05	0.09468		3.084e-05	0.08722
3.086e-05	0.03646		3.086e-05	0.08409		3.086e-05	0.06709		3.086e-05	0.09464		3.086e-05	0.08725
3.088e-05	0.03648		3.088e-05	0.08409		3.088e-05	0.06705		3.088e-05	0.09463		3.088e-05	0.08728
3.09e-05	0.0365		3.09e-05	0.08408		3.09e-05	0.06701		3.09e-05	0.09462		3.09e-05	0.08729
3.092e-05	0.03649		3.092e-05	0.08409		3.092e-05	0.06697		3.092e-05	0.09462		3.092e-05	0.0873
3.094e-05	0.03648		3.094e-05	0.08409		3.094e-05	0.0669		3.094e-05	0.09462		3.094e-05	0.08732
3.096e-05	0.03647		3.096e-05	0.08409		3.096e-05	0.06684		3.096e-05	0.09463		3.096e-05	0.08734
3.098e-05	0.03646		3.098e-05	0.08409		3.098e-05	0.06681		3.098e-05	0.09464		3.098e-05	0.08736
3.1e-05	0.03645		3.1e-05	0.0841		3.1e-05	0.06676		3.1e-05	0.09463		3.1e-05	0.08738
3.102e-05	0.03645		3.102e-05	0.0841		3.102e-05	0.06675		3.102e-05	0.09463		3.102e-05	0.0874
3.104e-05	0.03646		3.104e-05	0.08411		3.104e-05	0.06674		3.104e-05	0.09462		3.104e-05	0.08743
3.106e-05	0.03649		3.106e-05	0.08411		3.106e-05	0.0667		3.106e-05	0.09462		3.106e-05	0.08745
3.108e-05	0.0365		3.108e-05	0.08411		3.108e-05	0.06667		3.108e-05	0.09462		3.108e-05	0.08747
3.11e-05	0.0365		3.11e-05	0.08411		3.11e-05	0.06663		3.11e-05	0.09462		3.11e-05	0.08749
3.112e-05	0.03648		3.112e-05	0.0841		3.112e-05	0.0666		3.112e-05	0.09463		3.112e-05	0.0875
3.114e-05	0.03648		3.114e-05	0.08409		3.114e-05	0.06661		3.114e-05	0.09463		3.114e-05	0.08753
3.116e-05	0.03645		3.116e-05	0.08409		3.116e-05	0.06657		3.116e-05	0.09464		3.116e-05	0.08755
3.118e-05	0.03647		3.118e-05	0.08409		3.118e-05	0.06655		3.118e-05	0.09464		3.118e-05	0.08758
3.12e-05	0.03647		3.12e-05	0.0841		3.12e-05	0.06652		3.12e-05	0.09464		3.12e-05	0.08761
3.122e-05	0.03646		3.122e-05	0.08411		3.122e-05	0.06649		3.122e-05	0.09464		3.122e-05	0.08765
3.124e-05	0.03646		3.124e-05	0.08411		3.124e-05	0.06646		3.124e-05	0.09464		3.124e-05	0.08768
3.126e-05	0.0364		3.126e-05	0.08411		3.126e-05	0.06643		3.126e-05	0.09463		3.126e-05	0.0877
3.128e-05	0.0364		3.128e-05	0.0841		3.128e-05	0.0664		3.128e-05	0.09462		3.128e-05	0.08771
3.13e-05	0.0364		3.13e-05	0.08411		3.13e-05	0.06637		3.13e-05	0.09462		3.13e-05	0.08774
3.132e-05	0.03641		3.132e-05	0.08411		3.132e-05	0.06635		3.132e-05	0.09463		3.132e-05	0.08775
3.134e-05	0.0364		3.134e-05	0.08411		3.134e-05	0.06632		3.134e-05	0.09464		3.134e-05	0.08779
3.136e-05	0.0364		3.136e-05	0.08412		3.136e-05	0.0663		3.136e-05	0.09464		3.136e-05	0.08782
3.138e-05	0.03641		3.138e-05	0.08412		3.138e-05	0.06627		3.138e-05	0.09464		3.138e-05	0.08786
3.14e-05	0.03641		3.14e-05	0.08416		3.14e-05	0.06624		3.14e-05	0.09464		3.14e-05	0.08789
3.142e-05	0.03642		3.142e-05	0.08415		3.142e-05	0.06623		3.142e-05	0.09464		3.142e-05	0.08792
3.144e-05	0.03641		3.144e-05	0.08413		3.144e-05	0.0662		3.144e-05	0.09465		3.144e-05	0.08794
3.146e-05	0.0364		3.146e-05	0.08412		3.146e-05	0.06618		3.146e-05	0.09465		3.146e-05	0.08795
3.148e-05	0.03639		3.148e-05	0.08411		3.148e-05	0.06615		3.148e-05	0.09465		3.148e-05	0.08797
3.15e-05	0.03638		3.15e-05	0.08415		3.15e-05	0.06612		3.15e-05	0.09465		3.15e-05	0.088
3.152e-05	0.03637		3.152e-05	0.08417		3.152e-05	0.0661		3.152e-05	0.09465		3.152e-05	0.08804
3.154e-05	0.03638		3.154e-05	0.08417		3.154e-05	0.06607		3.154e-05	0.09466		3.154e-05	0.08807
3.156e-05	0.03638		3.156e-05	0.08417		3.156e-05	0.06604		3.156e-05	0.09466		3.156e-05	0.0881
3.158e-05	0.03639		3.158e-05	0.08417		3.158e-05	0.06602		3.158e-05	0.09468		3.158e-05	0.08813
3.16e-05	0.03639		3.16e-05	0.08412		3.16e-05	0.066		3.16e-05	0.0947		3.16e-05	0.08816
3.162e-05	0.03639		3.162e-05	0.08412		3.162e-05	0.06599		3.162e-05	0.09471		3.162e-05	0.08818
3.164e-05	0.03638		3.164e-05	0.08411		3.164e-05	0.06598		3.164e-05	0.09468		3.164e-05	0.0882
3.166e-05	0.03638		3.166e-05	0.08411		3.166e-05	0.06596		3.166e-05	0.0947		3.166e-05	0.08822
3.168e-05	0.03637		3.168e-05	0.08411		3.168e-05	0.06594		3.168e-05	0.09466		3.168e-05	0.08823
3.17e-05	0.03638		3.17e-05	0.08411		3.17e-05	0.06591		3.17e-05	0.09468		3.17e-05	0.08827
3.172e-05	0.03638		3.172e-05	0.08411		3.172e-05	0.06588		3.172e-05	0.09469		3.172e-05	0.08829
3.174e-05	0.03638		3.174e-05	0.08411		3.174e-05	0.06586		3.174e-05	0.09468		3.174e-05	0.08831
3.176e-05	0.03638		3.176e-05	0.08411		3.176e-05	0.06584		3.176e-05	0.09473		3.176e-05	0.08836
3.178e-05	0.03638		3.178e-05	0.08411		3.178e-05	0.06583		3.178e-05	0.09471		3.178e-05	0.08837
3.18e-05	0.03638		3.18e-05	0.08411		3.18e-05	0.06583		3.18e-05	0.09472		3.18e-05	0.08839
3.182e-05	0.03639		3.182e-05	0.08412		3.182e-05	0.06581		3.182e-05	0.09472		3.182e-05	0.08843
3.184e-05	0.03638		3.184e-05	0.08413		3.184e-05	0.06578		3.184e-05	0.09472		3.184e-05	0.08845
3.186e-05	0.03638		3.186e-05	0.08413		3.186e-05	0.06576		3.186e-05	0.09472		3.186e-05	0.08849
3.188e-05	0.0364		3.188e-05	0.08413		3.188e-05	0.06573		3.188e-05	0.09474		3.188e-05	0.08853
3.19e-05	0.03639		3.19e-05	0.08413		3.19e-05	0.0657		3.19e-05	0.09473		3.19e-05	0.08854
3.192e-05	0.03641		3.192e-05	0.08411		3.192e-05	0.06569		3.192e-05	0.09473		3.192e-05	0.08861
3.194e-05	0.03641		3.194e-05	0.08412		3.194e-05	0.06568		3.194e-05	0.09473		3.194e-05	0.08862
3.196e-05	0.03643		3.196e-05	0.08411		3.196e-05	0.06567		3.196e-05	0.09473		3.196e-05	0.08865
3.198e-05	0.03642		3.198e-05	0.08412		3.198e-05	0.06566		3.198e-05	0.09472		3.198e-05	0.08865
3.2e-05	0.03643		3.2e-05	0.08414		3.2e-05	0.06564		3.2e-05	0.09473		3.2e-05	0.08868
3.202e-05	0.03642		3.202e-05	0.08415		3.202e-05	0.06561		3.202e-05	0.09473		3.202e-05	0.08869
3.204e-05	0.03643		3.204e-05	0.08416		3.204e-05	0.06559		3.204e-05	0.09475		3.204e-05	0.08872
3.206e-05	0.03642		3.206e-05	0.08416		3.206e-05	0.06557		3.206e-05	0.09475		3.206e-05	0.08875
3.208e-05	0.03641		3.208e-05	0.08416		3.208e-05	0.06556		3.208e-05	0.09475		3.208e-05	0.08879
3.21e-05	0.0364		3.21e-05	0.08417		3.21e-05	0.06557		3.21e-05	0.09475		3.21e-05	0.08881
3.212e-05	0.0364		3.212e-05	0.08415		3.212e-05	0.06557		3.212e-05	0.09476		3.212e-05	0.08883
3.214e-05	0.03638		3.214e-05	0.08416		3.214e-05	0.06556		3.214e-05	0.09475		3.214e-05	0.08884
3.216e-05	0.03638		3.216e-05	0.08415		3.216e-05	0.06554		3.216e-05	0.09474		3.216e-05	0.08885
3.218e-05	0.03639		3.218e-05	0.08416		3.218e-05	0.06548		3.218e-05	0.09474		3.218e-05	0.08886
3.22e-05	0.03639		3.22e-05	0.08415		3.22e-05	0.06545		3.22e-05	0.09474		3.22e-05	0.08889
3.222e-05	0.03636		3.222e-05	0.08416		3.222e-05	0.06544		3.222e-05	0.09474		3.222e-05	0.08891
3.224e-05	0.03635		3.224e-05	0.08416		3.224e-05	0.06544		3.224e-05	0.09478		3.224e-05	0.08894
3.226e-05	0.03636		3.226e-05	0.08416		3.226e-05	0.06544		3.226e-05	0.09474		3.226e-05	0.08898
3.228e-05	0.03636		3.228e-05	0.08417		3.228e-05	0.06545		3.228e-05	0.0948		3.228e-05	0.08901
3.23e-05	0.03638		3.23e-05	0.08416		3.23e-05	0.06544		3.23e-05	0.09476		3.23e-05	0.08904
3.232e-05	0.03637		3.232e-05	0.08414		3.232e-05	0.06544		3.232e-05	0.09481		3.232e-05	0.08906
3.234e-05	0.03635		3.234e-05	0.08414		3.234e-05	0.06542		3.234e-05	0.09478		3.234e-05	0.08907
3.236e-05	0.03636		3.236e-05	0.08413		3.236e-05	0.0654		3.236e-05	0.09479		3.236e-05	0.08909
3.238e-05	0.03637		3.238e-05	0.08413		3.238e-05	0.06539		3.238e-05	0.09481		3.238e-05	0.08911
3.24e-05	0.03636		3.24e-05	0.08413		3.24e-05	0.06538		3.24e-05	0.0948		3.24e-05	0.08915
3.242e-05	0.0364		3.242e-05	0.08415		3.242e-05	0.06538		3.242e-05	0.0948		3.242e-05	0.08918
3.244e-05	0.03639		3.244e-05	0.08414		3.244e-05	0.06539		3.244e-05	0.0948		3.244e-05	0.08922
3.246e-05	0.03638		3.246e-05	0.08415		3.246e-05	0.06539		3.246e-05	0.09479		3.246e-05	0.08927
3.248e-05	0.03638		3.248e-05	0.08414		3.248e-05	0.06541		3.248e-05	0.0948		3.248e-05	0.08929
3.25e-05	0.03637		3.25e-05	0.08414		3.25e-05	0.06541		3.25e-05	0.0948		3.25e-05	0.0893
3.252e-05	0.03637		3.252e-05	0.08413		3.252e-05	0.06541		3.252e-05	0.09481		3.252e-05	0.08936
3.254e-05	0.03636		3.254e-05	0.08413		3.254e-05	0.06539		3.254e-05	0.09481		3.254e-05	0.08934
3.256e-05	0.03636		3.256e-05	0.08409		3.256e-05	0.0654		3.256e-05	0.09481		3.256e-05	0.08936
3.258e-05	0.03637		3.258e-05	0.0841		3.258e-05	0.06538		3.258e-05	0.0948		3.258e-05	0.08939
3.26e-05	0.03636		3.26e-05	0.0841		3.26e-05	0.06539		3.26e-05	0.0948		3.26e-05	0.0894
3.262e-05	0.03636		3.262e-05	0.08411		3.262e-05	0.0654		3.262e-05	0.0948		3.262e-05	0.08944
3.264e-05	0.03635		3.264e-05	0.08414		3.264e-05	0.06541		3.264e-05	0.09481		3.264e-05	0.08946
3.266e-05	0.03635		3.266e-05	0.08408		3.266e-05	0.06542		3.266e-05	0.09485		3.266e-05	0.08949
3.268e-05	0.03635		3.268e-05	0.08407		3.268e-05	0.06542		3.268e-05	0.09483		3.268e-05	0.0895
3.27e-05	0.03635		3.27e-05	0.08407		3.27e-05	0.06541		3.27e-05	0.09482		3.27e-05	0.08951
3.272e-05	0.03634		3.272e-05	0.08406		3.272e-05	0.0654		3.272e-05	0.09485		3.272e-05	0.08951
3.274e-05	0.03635		3.274e-05	0.08406		3.274e-05	0.0654		3.274e-05	0.09483		3.274e-05	0.08953
3.276e-05	0.03636		3.276e-05	0.08408		3.276e-05	0.06539		3.276e-05	0.09484		3.276e-05	0.08956
3.278e-05	0.03637		3.278e-05	0.08408		3.278e-05	0.06538		3.278e-05	0.09482		3.278e-05	0.0896
3.28e-05	0.03638		3.28e-05	0.08409		3.28e-05	0.06538		3.28e-05	0.09483		3.28e-05	0.08964
3.282e-05	0.03637		3.282e-05	0.08409		3.282e-05	0.06539		3.282e-05	0.09486		3.282e-05	0.08967
3.284e-05	0.03637		3.284e-05	0.08411		3.284e-05	0.06539		3.284e-05	0.09486		3.284e-05	0.0897
3.286e-05	0.03635		3.286e-05	0.08408		3.286e-05	0.06539		3.286e-05	0.09485		3.286e-05	0.08971
3.288e-05	0.03635		3.288e-05	0.0841		3.288e-05	0.06538		3.288e-05	0.09486		3.288e-05	0.08974
3.29e-05	0.03636		3.29e-05	0.08409		3.29e-05	0.06539		3.29e-05	0.09487		3.29e-05	0.08975
3.292e-05	0.03636		3.292e-05	0.0841		3.292e-05	0.06538		3.292e-05	0.09482		3.292e-05	0.08977
3.294e-05	0.03636		3.294e-05	0.08412		3.294e-05	0.06539		3.294e-05	0.09484		3.294e-05	0.0898
3.296e-05	0.03635		3.296e-05	0.08413		3.296e-05	0.0654		3.296e-05	0.09487		3.296e-05	0.08981
3.298e-05	0.03635		3.298e-05	0.08413		3.298e-05	0.0654		3.298e-05	0.0948		3.298e-05	0.08986
3.3e-05	0.03635		3.3e-05	0.08413		3.3e-05	0.0654		3.3e-05	0.09483		3.3e-05	0.08989
3.302e-05	0.03635		3.302e-05	0.08413		3.302e-05	0.0654		3.302e-05	0.09479		3.302e-05	0.08991
3.304e-05	0.03634		3.304e-05	0.08413		3.304e-05	0.06541		3.304e-05	0.09478		3.304e-05	0.08992
3.306e-05	0.03634		3.306e-05	0.08412		3.306e-05	0.06542		3.306e-05	0.09478		3.306e-05	0.08993
3.308e-05	0.03633		3.308e-05	0.08413		3.308e-05	0.06541		3.308e-05	0.09477		3.308e-05	0.08993
3.31e-05	0.03634		3.31e-05	0.08414		3.31e-05	0.06542		3.31e-05	0.09478		3.31e-05	0.08996
3.312e-05	0.03634		3.312e-05	0.08414		3.312e-05	0.06544		3.312e-05	0.09478		3.312e-05	0.08998
3.314e-05	0.03635		3.314e-05	0.08414		3.314e-05	0.06545		3.314e-05	0.09478		3.314e-05	0.09001
3.316e-05	0.03634		3.316e-05	0.08414		3.316e-05	0.06546		3.316e-05	0.09478		3.316e-05	0.09002
3.318e-05	0.03635		3.318e-05	0.08415		3.318e-05	0.06546		3.318e-05	0.09479		3.318e-05	0.09004
3.32e-05	0.03636		3.32e-05	0.08414		3.32e-05	0.06547		3.32e-05	0.09478		3.32e-05	0.09005
3.322e-05	0.03635		3.322e-05	0.08414		3.322e-05	0.06548		3.322e-05	0.09477		3.322e-05	0.09007
3.324e-05	0.03633		3.324e-05	0.08414		3.324e-05	0.06553		3.324e-05	0.09477		3.324e-05	0.09007
3.326e-05	0.03634		3.326e-05	0.08414		3.326e-05	0.06552		3.326e-05	0.09477		3.326e-05	0.09009
3.328e-05	0.03634		3.328e-05	0.08414		3.328e-05	0.06553		3.328e-05	0.09477		3.328e-05	0.09011
3.33e-05	0.03635		3.33e-05	0.08414		3.33e-05	0.06553		3.33e-05	0.09478		3.33e-05	0.09013
3.332e-05	0.03638		3.332e-05	0.08413		3.332e-05	0.06554		3.332e-05	0.09478		3.332e-05	0.09017
3.334e-05	0.03638		3.334e-05	0.08412		3.334e-05	0.06561		3.334e-05	0.09477		3.334e-05	0.09019
3.336e-05	0.03639		3.336e-05	0.08413		3.336e-05	0.06562		3.336e-05	0.09477		3.336e-05	0.09022
3.338e-05	0.03642		3.338e-05	0.08413		3.338e-05	0.06563		3.338e-05	0.09477		3.338e-05	0.09024
3.34e-05	0.03641		3.34e-05	0.08413		3.34e-05	0.06565		3.34e-05	0.09476		3.34e-05	0.09024
3.342e-05	0.0364		3.342e-05	0.08413		3.342e-05	0.06565		3.342e-05	0.09476		3.342e-05	0.09025
3.344e-05	0.03642		3.344e-05	0.08412		3.344e-05	0.06568		3.344e-05	0.09475		3.344e-05	0.09028
3.346e-05	0.03635		3.346e-05	0.08412		3.346e-05	0.0657		3.346e-05	0.09475		3.346e-05	0.09029
3.348e-05	0.0364		3.348e-05	0.08412		3.348e-05	0.06571		3.348e-05	0.09475		3.348e-05	0.09033
3.35e-05	0.03642		3.35e-05	0.0841		3.35e-05	0.06572		3.35e-05	0.09475		3.35e-05	0.09035
3.352e-05	0.03641		3.352e-05	0.08413		3.352e-05	0.06575		3.352e-05	0.09475		3.352e-05	0.09038
3.354e-05	0.03642		3.354e-05	0.08412		3.354e-05	0.06577		3.354e-05	0.09476		3.354e-05	0.0904
3.356e-05	0.03641		3.356e-05	0.08413		3.356e-05	0.06578		3.356e-05	0.09477		3.356e-05	0.09042
3.358e-05	0.0364		3.358e-05	0.08413		3.358e-05	0.06581		3.358e-05	0.09477		3.358e-05	0.09044
3.36e-05	0.0364		3.36e-05	0.08413		3.36e-05	0.06582		3.36e-05	0.09477		3.36e-05	0.09046
3.362e-05	0.0364		3.362e-05	0.08411		3.362e-05	0.06582		3.362e-05	0.09477		3.362e-05	0.09047
3.364e-05	0.0364		3.364e-05	0.08411		3.364e-05	0.06584		3.364e-05	0.09475		3.364e-05	0.09049
3.366e-05	0.03639		3.366e-05	0.0841		3.366e-05	0.06584		3.366e-05	0.09474		3.366e-05	0.09052
3.368e-05	0.03641		3.368e-05	0.08409		3.368e-05	0.06586		3.368e-05	0.09475		3.368e-05	0.09055
3.37e-05	0.03641		3.37e-05	0.0841		3.37e-05	0.06588		3.37e-05	0.09475		3.37e-05	0.09057
3.372e-05	0.03641		3.372e-05	0.08413		3.372e-05	0.06591		3.372e-05	0.09475		3.372e-05	0.0906
3.374e-05	0.0364		3.374e-05	0.08414		3.374e-05	0.06593		3.374e-05	0.09476		3.374e-05	0.09062
3.376e-05	0.0364		3.376e-05	0.08416		3.376e-05	0.06595		3.376e-05	0.09477		3.376e-05	0.09064
3.378e-05	0.03639		3.378e-05	0.08415		3.378e-05	0.06596		3.378e-05	0.09477		3.378e-05	0.09065
3.38e-05	0.03639		3.38e-05	0.08412		3.38e-05	0.06597		3.38e-05	0.09476		3.38e-05	0.09066
3.382e-05	0.03639		3.382e-05	0.08416		3.382e-05	0.06598		3.382e-05	0.09476		3.382e-05	0.09068
3.384e-05	0.03639		3.384e-05	0.08416		3.384e-05	0.06599		3.384e-05	0.09474		3.384e-05	0.09071
3.386e-05	0.0364		3.386e-05	0.08415		3.386e-05	0.066		3.386e-05	0.09475		3.386e-05	0.09075
3.388e-05	0.0364		3.388e-05	0.08413		3.388e-05	0.06603		3.388e-05	0.09473		3.388e-05	0.09077
3.39e-05	0.0364		3.39e-05	0.08413		3.39e-05	0.06606		3.39e-05	0.09474		3.39e-05	0.09079
3.392e-05	0.03642		3.392e-05	0.08414		3.392e-05	0.06608		3.392e-05	0.09474		3.392e-05	0.0908
3.394e-05	0.03642		3.394e-05	0.08414		3.394e-05	0.0661		3.394e-05	0.09474		3.394e-05	0.09082
3.396e-05	0.03643		3.396e-05	0.08413		3.396e-05	0.06612		3.396e-05	0.09473		3.396e-05	0.09084
3.398e-05	0.03641		3.398e-05	0.08413		3.398e-05	0.06612		3.398e-05	0.09464		3.398e-05	0.09086
3.4e-05	0.03642		3.4e-05	0.08413		3.4e-05	0.06614		3.4e-05	0.09464		3.4e-05	0.09088
3.402e-05	0.03641		3.402e-05	0.08413		3.402e-05	0.06616		3.402e-05	0.09467		3.402e-05	0.09093
3.404e-05	0.03643		3.404e-05	0.08412		3.404e-05	0.06619		3.404e-05	0.09468		3.404e-05	0.09094
3.406e-05	0.03642		3.406e-05	0.08411		3.406e-05	0.06622		3.406e-05	0.0947		3.406e-05	0.09096
3.408e-05	0.03642		3.408e-05	0.08411		3.408e-05	0.06626		3.408e-05	0.09471		3.408e-05	0.09097
3.41e-05	0.03643		3.41e-05	0.0841		3.41e-05	0.06628		3.41e-05	0.09471		3.41e-05	0.09102
3.412e-05	0.03642		3.412e-05	0.08409		3.412e-05	0.06629		3.412e-05	0.0947		3.412e-05	0.09104
3.414e-05	0.03642		3.414e-05	0.08408		3.414e-05	0.06632		3.414e-05	0.0947		3.414e-05	0.0911
3.416e-05	0.03642		3.416e-05	0.08407		3.416e-05	0.06631		3.416e-05	0.0947		3.416e-05	0.09109
3.418e-05	0.03641		3.418e-05	0.08407		3.418e-05	0.06637		3.418e-05	0.0947		3.418e-05	0.09115
3.42e-05	0.03642		3.42e-05	0.08406		3.42e-05	0.06639		3.42e-05	0.0947		3.42e-05	0.09117
3.422e-05	0.03642		3.422e-05	0.08405		3.422e-05	0.06643		3.422e-05	0.09471		3.422e-05	0.09121
3.424e-05	0.03643		3.424e-05	0.08405		3.424e-05	0.06647		3.424e-05	0.0947		3.424e-05	0.09123
3.426e-05	0.03643		3.426e-05	0.08403		3.426e-05	0.06649		3.426e-05	0.09471		3.426e-05	0.09124
3.428e-05	0.03642		3.428e-05	0.08403		3.428e-05	0.06652		3.428e-05	0.09471		3.428e-05	0.09125
3.43e-05	0.03649		3.43e-05	0.08402		3.43e-05	0.06653		3.43e-05	0.09471		3.43e-05	0.09127
3.432e-05	0.03645		3.432e-05	0.084		3.432e-05	0.06655		3.432e-05	0.09471		3.432e-05	0.09129
3.434e-05	0.03649		3.434e-05	0.08399		3.434e-05	0.06657		3.434e-05	0.0947		3.434e-05	0.09132
3.436e-05	0.03644		3.436e-05	0.08397		3.436e-05	0.0666		3.436e-05	0.0947		3.436e-05	0.09136
3.438e-05	0.03649		3.438e-05	0.08396		3.438e-05	0.06664		3.438e-05	0.0947		3.438e-05	0.09137
3.44e-05	0.03648		3.44e-05	0.08394		3.44e-05	0.06664		3.44e-05	0.0947		3.44e-05	0.09139
3.442e-05	0.0365		3.442e-05	0.08392		3.442e-05	0.06667		3.442e-05	0.09471		3.442e-05	0.09139
3.444e-05	0.03651		3.444e-05	0.08391		3.444e-05	0.0667		3.444e-05	0.09471		3.444e-05	0.0914
3.446e-05	0.03652		3.446e-05	0.08389		3.446e-05	0.06671		3.446e-05	0.09471		3.446e-05	0.09142
3.448e-05	0.03651		3.448e-05	0.08388		3.448e-05	0.06675		3.448e-05	0.0947		3.448e-05	0.09143
3.45e-05	0.0365		3.45e-05	0.08386		3.45e-05	0.06671		3.45e-05	0.09469		3.45e-05	0.09145
3.452e-05	0.0365		3.452e-05	0.08384		3.452e-05	0.06675		3.452e-05	0.09469		3.452e-05	0.09151
3.454e-05	0.03648		3.454e-05	0.08382		3.454e-05	0.06677		3.454e-05	0.09469		3.454e-05	0.09151
3.456e-05	0.03647		3.456e-05	0.08381		3.456e-05	0.06681		3.456e-05	0.0947		3.456e-05	0.09155
3.458e-05	0.03648		3.458e-05	0.08379		3.458e-05	0.06684		3.458e-05	0.0947		3.458e-05	0.09157
3.46e-05	0.03648		3.46e-05	0.08378		3.46e-05	0.06685		3.46e-05	0.0947		3.46e-05	0.09157
3.462e-05	0.03655		3.462e-05	0.08376		3.462e-05	0.06688		3.462e-05	0.0947		3.462e-05	0.09159
3.464e-05	0.03653		3.464e-05	0.08372		3.464e-05	0.06692		3.464e-05	0.09469		3.464e-05	0.0916
3.466e-05	0.03652		3.466e-05	0.08371		3.466e-05	0.06694		3.466e-05	0.09469		3.466e-05	0.09162
3.468e-05	0.03652		3.468e-05	0.08368		3.468e-05	0.06697		3.468e-05	0.09469		3.468e-05	0.09165
3.47e-05	0.03653		3.47e-05	0.08366		3.47e-05	0.067		3.47e-05	0.09468		3.47e-05	0.09166
3.472e-05	0.03655		3.472e-05	0.08364		3.472e-05	0.06704		3.472e-05	0.09467		3.472e-05	0.09169
3.474e-05	0.03654		3.474e-05	0.08362		3.474e-05	0.06708		3.474e-05	0.09467		3.474e-05	0.09171
3.476e-05	0.03655		3.476e-05	0.0836		3.476e-05	0.06711		3.476e-05	0.09467		3.476e-05	0.09172
3.478e-05	0.03655		3.478e-05	0.08355		3.478e-05	0.06715		3.478e-05	0.09467		3.478e-05	0.09174
3.48e-05	0.03656		3.48e-05	0.08355		3.48e-05	0.06718		3.48e-05	0.09467		3.48e-05	0.09175
3.482e-05	0.03656		3.482e-05	0.08351		3.482e-05	0.0672		3.482e-05	0.09467		3.482e-05	0.09177
3.484e-05	0.03656		3.484e-05	0.0835		3.484e-05	0.06723		3.484e-05	0.09467		3.484e-05	0.0918
3.486e-05	0.03655		3.486e-05	0.08346		3.486e-05	0.06727		3.486e-05	0.09467		3.486e-05	0.09183
3.488e-05	0.03655		3.488e-05	0.08343		3.488e-05	0.06731		3.488e-05	0.09467		3.488e-05	0.09186
3.49e-05	0.03654		3.49e-05	0.08341		3.49e-05	0.06734		3.49e-05	0.09467		3.49e-05	0.09189
3.492e-05	0.03654		3.492e-05	0.08337		3.492e-05	0.06739		3.492e-05	0.09467		3.492e-05	0.09192
3.494e-05	0.03654		3.494e-05	0.08335		3.494e-05	0.06742		3.494e-05	0.09467		3.494e-05	0.09193
3.496e-05	0.03652		3.496e-05	0.08338		3.496e-05	0.06746		3.496e-05	0.09468		3.496e-05	0.09194
3.498e-05	0.03652		3.498e-05	0.08332		3.498e-05	0.06749		3.498e-05	0.0947		3.498e-05	0.09195
3.5e-05	0.03652		3.5e-05	0.08331		3.5e-05	0.06753		3.5e-05	0.0947		3.5e-05	0.09196
3.502e-05	0.03652		3.502e-05	0.08329		3.502e-05	0.06755		3.502e-05	0.09469		3.502e-05	0.09199
3.504e-05	0.03652		3.504e-05	0.08327		3.504e-05	0.06758		3.504e-05	0.09469		3.504e-05	0.09201
3.506e-05	0.03652		3.506e-05	0.08329		3.506e-05	0.06762		3.506e-05	0.09468		3.506e-05	0.09204
3.508e-05	0.03652		3.508e-05	0.08325		3.508e-05	0.06765		3.508e-05	0.09469		3.508e-05	0.09206
3.51e-05	0.03652		3.51e-05	0.08322		3.51e-05	0.06769		3.51e-05	0.0947		3.51e-05	0.09207
3.512e-05	0.03652		3.512e-05	0.08319		3.512e-05	0.06772		3.512e-05	0.09466		3.512e-05	0.09209
3.514e-05	0.03653		3.514e-05	0.08316		3.514e-05	0.06777		3.514e-05	0.09473		3.514e-05	0.0921
3.516e-05	0.03654		3.516e-05	0.08314		3.516e-05	0.0678		3.516e-05	0.09472		3.516e-05	0.0921
3.518e-05	0.03654		3.518e-05	0.08311		3.518e-05	0.06783		3.518e-05	0.09472		3.518e-05	0.09211
3.52e-05	0.03653		3.52e-05	0.08308		3.52e-05	0.06786		3.52e-05	0.0947		3.52e-05	0.09214
3.522e-05	0.03653		3.522e-05	0.08306		3.522e-05	0.06789		3.522e-05	0.09469		3.522e-05	0.09216
3.524e-05	0.03652		3.524e-05	0.08303		3.524e-05	0.06793		3.524e-05	0.09471		3.524e-05	0.09218
3.526e-05	0.03653		3.526e-05	0.083		3.526e-05	0.06797		3.526e-05	0.09471		3.526e-05	0.0922
3.528e-05	0.03654		3.528e-05	0.08297		3.528e-05	0.06803		3.528e-05	0.09471		3.528e-05	0.09217
3.53e-05	0.03654		3.53e-05	0.08294		3.53e-05	0.06807		3.53e-05	0.09472		3.53e-05	0.09219
3.532e-05	0.03655		3.532e-05	0.08291		3.532e-05	0.06811		3.532e-05	0.09471		3.532e-05	0.09221
3.534e-05	0.03656		3.534e-05	0.08288		3.534e-05	0.06816		3.534e-05	0.09473		3.534e-05	0.09222
3.536e-05	0.03656		3.536e-05	0.08286		3.536e-05	0.06819		3.536e-05	0.09473		3.536e-05	0.09223
3.538e-05	0.03655		3.538e-05	0.08283		3.538e-05	0.06823		3.538e-05	0.09472		3.538e-05	0.09219
3.54e-05	0.03654		3.54e-05	0.0828		3.54e-05	0.06825		3.54e-05	0.09471		3.54e-05	0.09222
3.542e-05	0.03654		3.542e-05	0.08277		3.542e-05	0.06829		3.542e-05	0.09471		3.542e-05	0.09224
3.544e-05	0.03654		3.544e-05	0.08274		3.544e-05	0.06833		3.544e-05	0.09471		3.544e-05	0.09227
3.546e-05	0.03654		3.546e-05	0.08271		3.546e-05	0.06838		3.546e-05	0.09472		3.546e-05	0.09229
3.548e-05	0.03655		3.548e-05	0.08268		3.548e-05	0.06845		3.548e-05	0.09473		3.548e-05	0.0923
3.55e-05	0.03655		3.55e-05	0.08264		3.55e-05	0.0685		3.55e-05	0.09473		3.55e-05	0.0923
3.552e-05	0.03654		3.552e-05	0.08261		3.552e-05	0.06856		3.552e-05	0.09473		3.552e-05	0.0923
3.554e-05	0.03654		3.554e-05	0.08257		3.554e-05	0.0686		3.554e-05	0.09474		3.554e-05	0.09231
3.556e-05	0.03654		3.556e-05	0.08254		3.556e-05	0.06864		3.556e-05	0.09473		3.556e-05	0.09233
3.558e-05	0.03653		3.558e-05	0.08252		3.558e-05	0.06867		3.558e-05	0.09474		3.558e-05	0.09235
3.56e-05	0.03653		3.56e-05	0.0825		3.56e-05	0.0687		3.56e-05	0.09473		3.56e-05	0.09238
3.562e-05	0.03653		3.562e-05	0.08247		3.562e-05	0.06874		3.562e-05	0.09472		3.562e-05	0.0924
3.564e-05	0.03654		3.564e-05	0.08243		3.564e-05	0.06879		3.564e-05	0.09473		3.564e-05	0.09242
3.566e-05	0.03654		3.566e-05	0.08238		3.566e-05	0.06888		3.566e-05	0.09473		3.566e-05	0.09243
3.568e-05	0.03656		3.568e-05	0.08234		3.568e-05	0.06893		3.568e-05	0.09472		3.568e-05	0.09245
3.57e-05	0.03656		3.57e-05	0.08231		3.57e-05	0.06898		3.57e-05	0.09472		3.57e-05	0.09246
3.572e-05	0.03656		3.572e-05	0.08228		3.572e-05	0.06903		3.572e-05	0.09473		3.572e-05	0.09248
3.574e-05	0.03656		3.574e-05	0.08225		3.574e-05	0.06906		3.574e-05	0.09473		3.574e-05	0.0925
3.576e-05	0.03656		3.576e-05	0.08222		3.576e-05	0.06913		3.576e-05	0.09473		3.576e-05	0.09252
3.578e-05	0.03652		3.578e-05	0.08219		3.578e-05	0.06917		3.578e-05	0.09473		3.578e-05	0.09254
3.58e-05	0.03654		3.58e-05	0.08216		3.58e-05	0.0692		3.58e-05	0.09473		3.58e-05	0.09256
3.582e-05	0.03654		3.582e-05	0.08212		3.582e-05	0.06924		3.582e-05	0.09472		3.582e-05	0.09259
3.584e-05	0.03654		3.584e-05	0.08209		3.584e-05	0.06929		3.584e-05	0.09473		3.584e-05	0.09262
3.586e-05	0.03654		3.586e-05	0.08207		3.586e-05	0.06934		3.586e-05	0.09473		3.586e-05	0.09264
3.588e-05	0.03648		3.588e-05	0.08204		3.588e-05	0.06939		3.588e-05	0.09474		3.588e-05	0.09266
3.59e-05	0.03648		3.59e-05	0.08202		3.59e-05	0.06944		3.59e-05	0.09475		3.59e-05	0.09267
3.592e-05	0.03648		3.592e-05	0.08199		3.592e-05	0.06948		3.592e-05	0.09475		3.592e-05	0.09269
3.594e-05	0.03648		3.594e-05	0.08196		3.594e-05	0.06953		3.594e-05	0.09475		3.594e-05	0.0927
3.596e-05	0.03645		3.596e-05	0.08194		3.596e-05	0.06956		3.596e-05	0.09475		3.596e-05	0.09274
3.598e-05	0.03647		3.598e-05	0.08191		3.598e-05	0.0696		3.598e-05	0.09476		3.598e-05	0.09274
3.6e-05	0.03645		3.6e-05	0.08189		3.6e-05	0.06962		3.6e-05	0.09476		3.6e-05	0.09277
3.602e-05	0.03645		3.602e-05	0.08193		3.602e-05	0.06965		3.602e-05	0.09477		3.602e-05	0.09278
3.604e-05	0.03644		3.604e-05	0.08183		3.604e-05	0.0697		3.604e-05	0.09477		3.604e-05	0.09279
3.606e-05	0.03644		3.606e-05	0.08184		3.606e-05	0.06973		3.606e-05	0.09477		3.606e-05	0.0928
3.608e-05	0.03643		3.608e-05	0.08178		3.608e-05	0.06978		3.608e-05	0.09478		3.608e-05	0.09282
3.61e-05	0.03643		3.61e-05	0.08175		3.61e-05	0.06981		3.61e-05	0.09478		3.61e-05	0.09285
3.612e-05	0.03643		3.612e-05	0.08169		3.612e-05	0.06984		3.612e-05	0.09478		3.612e-05	0.09287
3.614e-05	0.03644		3.614e-05	0.08168		3.614e-05	0.06986		3.614e-05	0.09478		3.614e-05	0.09289
3.616e-05	0.03644		3.616e-05	0.08165		3.616e-05	0.06989		3.616e-05	0.09477		3.616e-05	0.09289
3.618e-05	0.03645		3.618e-05	0.08163		3.618e-05	0.06993		3.618e-05	0.09476		3.618e-05	0.0929
3.62e-05	0.03644		3.62e-05	0.0816		3.62e-05	0.06996		3.62e-05	0.09478		3.62e-05	0.09291
3.622e-05	0.03645		3.622e-05	0.08153		3.622e-05	0.07002		3.622e-05	0.09478		3.622e-05	0.09293
3.624e-05	0.03645		3.624e-05	0.0815		3.624e-05	0.07008		3.624e-05	0.09479		3.624e-05	0.09295
3.626e-05	0.03644		3.626e-05	0.08148		3.626e-05	0.07012		3.626e-05	0.09478		3.626e-05	0.09297
3.628e-05	0.03643		3.628e-05	0.08146		3.628e-05	0.07016		3.628e-05	0.09484		3.628e-05	0.09299
3.63e-05	0.03643		3.63e-05	0.08143		3.63e-05	0.07021		3.63e-05	0.0948		3.63e-05	0.09306
3.632e-05	0.03644		3.632e-05	0.0814		3.632e-05	0.07024		3.632e-05	0.09483		3.632e-05	0.09302
3.634e-05	0.03644		3.634e-05	0.08137		3.634e-05	0.07027		3.634e-05	0.09483		3.634e-05	0.09303
3.636e-05	0.03644		3.636e-05	0.08135		3.636e-05	0.07031		3.636e-05	0.09483		3.636e-05	0.09303
3.638e-05	0.03644		3.638e-05	0.08132		3.638e-05	0.07035		3.638e-05	0.09488		3.638e-05	0.09304
3.64e-05	0.03644		3.64e-05	0.08129		3.64e-05	0.0704		3.64e-05	0.09486		3.64e-05	0.09308
3.642e-05	0.03643		3.642e-05	0.08128		3.642e-05	0.07045		3.642e-05	0.09485		3.642e-05	0.09308
3.644e-05	0.03643		3.644e-05	0.08124		3.644e-05	0.0705		3.644e-05	0.09485		3.644e-05	0.09312
3.646e-05	0.03643		3.646e-05	0.08122		3.646e-05	0.07054		3.646e-05	0.09485		3.646e-05	0.09312
3.648e-05	0.03643		3.648e-05	0.08119		3.648e-05	0.07059		3.648e-05	0.09485		3.648e-05	0.09315
3.65e-05	0.03643		3.65e-05	0.08115		3.65e-05	0.07062		3.65e-05	0.09486		3.65e-05	0.09315
3.652e-05	0.03643		3.652e-05	0.08113		3.652e-05	0.07067		3.652e-05	0.09486		3.652e-05	0.09316
3.654e-05	0.03645		3.654e-05	0.08111		3.654e-05	0.07069		3.654e-05	0.09486		3.654e-05	0.09319
3.656e-05	0.03647		3.656e-05	0.08109		3.656e-05	0.07074		3.656e-05	0.09486		3.656e-05	0.09319
3.658e-05	0.0365		3.658e-05	0.08107		3.658e-05	0.07079		3.658e-05	0.09485		3.658e-05	0.0932
3.66e-05	0.03646		3.66e-05	0.08104		3.66e-05	0.07083		3.66e-05	0.09485		3.66e-05	0.09322
3.662e-05	0.03649		3.662e-05	0.08102		3.662e-05	0.07088		3.662e-05	0.09484		3.662e-05	0.09325
3.664e-05	0.03647		3.664e-05	0.081		3.664e-05	0.07093		3.664e-05	0.09484		3.664e-05	0.09328
3.666e-05	0.03649		3.666e-05	0.08097		3.666e-05	0.07096		3.666e-05	0.09485		3.666e-05	0.09331
3.668e-05	0.0365		3.668e-05	0.08095		3.668e-05	0.071		3.668e-05	0.09484		3.668e-05	0.09332
3.67e-05	0.0365		3.67e-05	0.08091		3.67e-05	0.07101		3.67e-05	0.09484		3.67e-05	0.09333
3.672e-05	0.0365		3.672e-05	0.08089		3.672e-05	0.07106		3.672e-05	0.09484		3.672e-05	0.09333
3.674e-05	0.0365		3.674e-05	0.08085		3.674e-05	0.07111		3.674e-05	0.09484		3.674e-05	0.09334
3.676e-05	0.03649		3.676e-05	0.08084		3.676e-05	0.07117		3.676e-05	0.09485		3.676e-05	0.09335
3.678e-05	0.0365		3.678e-05	0.08082		3.678e-05	0.07121		3.678e-05	0.09483		3.678e-05	0.09338
3.68e-05	0.0365		3.68e-05	0.0808		3.68e-05	0.07124		3.68e-05	0.09484		3.68e-05	0.09339
3.682e-05	0.0365		3.682e-05	0.08077		3.682e-05	0.07124		3.682e-05	0.09484		3.682e-05	0.09341
3.684e-05	0.03645		3.684e-05	0.08074		3.684e-05	0.07128		3.684e-05	0.09483		3.684e-05	0.09343
3.686e-05	0.03645		3.686e-05	0.0807		3.686e-05	0.07131		3.686e-05	0.09484		3.686e-05	0.09345
3.688e-05	0.03644		3.688e-05	0.08068		3.688e-05	0.07135		3.688e-05	0.09485		3.688e-05	0.09346
3.69e-05	0.03645		3.69e-05	0.08065		3.69e-05	0.07143		3.69e-05	0.09484		3.69e-05	0.09347
3.692e-05	0.03647		3.692e-05	0.08062		3.692e-05	0.07145		3.692e-05	0.09486		3.692e-05	0.09347
3.694e-05	0.03646		3.694e-05	0.0806		3.694e-05	0.07149		3.694e-05	0.09486		3.694e-05	0.09348
3.696e-05	0.03645		3.696e-05	0.08057		3.696e-05	0.07154		3.696e-05	0.09486		3.696e-05	0.0935
3.698e-05	0.03646		3.698e-05	0.08054		3.698e-05	0.07158		3.698e-05	0.09485		3.698e-05	0.09353
3.7e-05	0.03645		3.7e-05	0.08051		3.7e-05	0.07162		3.7e-05	0.09485		3.7e-05	0.09356
3.702e-05	0.03644		3.702e-05	0.08049		3.702e-05	0.07166		3.702e-05	0.09484		3.702e-05	0.09358
3.704e-05	0.03647		3.704e-05	0.08046		3.704e-05	0.07167		3.704e-05	0.09485		3.704e-05	0.0936
3.706e-05	0.03647		3.706e-05	0.08042		3.706e-05	0.0717		3.706e-05	0.09485		3.706e-05	0.0936
3.708e-05	0.03648		3.708e-05	0.08039		3.708e-05	0.07175		3.708e-05	0.09485		3.708e-05	0.09361
3.71e-05	0.03648		3.71e-05	0.08037		3.71e-05	0.07177		3.71e-05	0.09486		3.71e-05	0.09362
3.712e-05	0.03647		3.712e-05	0.08035		3.712e-05	0.07184		3.712e-05	0.09485		3.712e-05	0.09362
3.714e-05	0.03647		3.714e-05	0.08032		3.714e-05	0.07188		3.714e-05	0.09485		3.714e-05	0.09364
3.716e-05	0.03647		3.716e-05	0.08029		3.716e-05	0.07191		3.716e-05	0.09486		3.716e-05	0.09367
3.718e-05	0.03646		3.718e-05	0.08023		3.718e-05	0.07194		3.718e-05	0.09485		3.718e-05	0.0937
3.72e-05	0.03646		3.72e-05	0.0802		3.72e-05	0.07198		3.72e-05	0.09485		3.72e-05	0.09372
3.722e-05	0.03646		3.722e-05	0.08019		3.722e-05	0.07201		3.722e-05	0.09484		3.722e-05	0.09373
3.724e-05	0.03647		3.724e-05	0.08016		3.724e-05	0.07205		3.724e-05	0.09484		3.724e-05	0.09373
3.726e-05	0.03648		3.726e-05	0.08015		3.726e-05	0.07208		3.726e-05	0.09485		3.726e-05	0.09375
3.728e-05	0.03648		3.728e-05	0.08009		3.728e-05	0.07212		3.728e-05	0.09486		3.728e-05	0.09376
3.73e-05	0.03648		3.73e-05	0.08005		3.73e-05	0.07216		3.73e-05	0.09487		3.73e-05	0.09378
3.732e-05	0.03646		3.732e-05	0.08003		3.732e-05	0.0722		3.732e-05	0.09486		3.732e-05	0.0938
3.734e-05	0.03645		3.734e-05	0.08001		3.734e-05	0.07224		3.734e-05	0.0949		3.734e-05	0.09383
3.736e-05	0.03643		3.736e-05	0.07999		3.736e-05	0.07227		3.736e-05	0.09488		3.736e-05	0.09383
3.738e-05	0.03643		3.738e-05	0.08001		3.738e-05	0.0723		3.738e-05	0.09488		3.738e-05	0.09386
3.74e-05	0.03642		3.74e-05	0.07998		3.74e-05	0.07233		3.74e-05	0.09487		3.74e-05	0.09385
3.742e-05	0.03643		3.742e-05	0.07996		3.742e-05	0.07237		3.742e-05	0.09488		3.742e-05	0.09386
3.744e-05	0.03644		3.744e-05	0.07994		3.744e-05	0.0724		3.744e-05	0.0949		3.744e-05	0.09386
3.746e-05	0.03646		3.746e-05	0.07992		3.746e-05	0.07244		3.746e-05	0.09491		3.746e-05	0.09387
3.748e-05	0.03646		3.748e-05	0.0799		3.748e-05	0.07247		3.748e-05	0.09492		3.748e-05	0.09386
3.75e-05	0.03646		3.75e-05	0.07987		3.75e-05	0.0725		3.75e-05	0.09493		3.75e-05	0.09391
3.752e-05	0.03645		3.752e-05	0.07985		3.752e-05	0.07252		3.752e-05	0.09492		3.752e-05	0.09393
3.754e-05	0.03644		3.754e-05	0.07982		3.754e-05	0.07256		3.754e-05	0.09486		3.754e-05	0.09394
3.756e-05	0.03643		3.756e-05	0.07979		3.756e-05	0.0726		3.756e-05	0.09485		3.756e-05	0.09396
3.758e-05	0.03644		3.758e-05	0.07978		3.758e-05	0.07263		3.758e-05	0.09484		3.758e-05	0.09395
3.76e-05	0.03645		3.76e-05	0.07975		3.76e-05	0.07266		3.76e-05	0.09485		3.76e-05	0.09398
3.762e-05	0.03647		3.762e-05	0.07973		3.762e-05	0.0727		3.762e-05	0.09485		3.762e-05	0.09399
3.764e-05	0.03649		3.764e-05	0.07969		3.764e-05	0.07272		3.764e-05	0.09486		3.764e-05	0.09399
3.766e-05	0.03648		3.766e-05	0.07967		3.766e-05	0.07276		3.766e-05	0.09486		3.766e-05	0.09401
3.768e-05	0.03647		3.768e-05	0.07963		3.768e-05	0.07281		3.768e-05	0.09487		3.768e-05	0.09402
3.77e-05	0.03646		3.77e-05	0.07961		3.77e-05	0.07285		3.77e-05	0.09486		3.77e-05	0.09404
3.772e-05	0.03644		3.772e-05	0.07957		3.772e-05	0.0729		3.772e-05	0.09486		3.772e-05	0.09407
3.774e-05	0.03645		3.774e-05	0.07955		3.774e-05	0.07292		3.774e-05	0.09485		3.774e-05	0.09408
3.776e-05	0.03646		3.776e-05	0.07953		3.776e-05	0.07294		3.776e-05	0.09483		3.776e-05	0.09409
3.778e-05	0.03648		3.778e-05	0.07951		3.778e-05	0.07297		3.778e-05	0.09483		3.778e-05	0.09409
3.78e-05	0.03648		3.78e-05	0.07948		3.78e-05	0.073		3.78e-05	0.09483		3.78e-05	0.0941
3.782e-05	0.03646		3.782e-05	0.07946		3.782e-05	0.07305		3.782e-05	0.09483		3.782e-05	0.09413
3.784e-05	0.03647		3.784e-05	0.07943		3.784e-05	0.0731		3.784e-05	0.09484		3.784e-05	0.09414
3.786e-05	0.03646		3.786e-05	0.07941		3.786e-05	0.07319		3.786e-05	0.09486		3.786e-05	0.09415
3.788e-05	0.03646		3.788e-05	0.07938		3.788e-05	0.07322		3.788e-05	0.09486		3.788e-05	0.09417
3.79e-05	0.03646		3.79e-05	0.07936		3.79e-05	0.07327		3.79e-05	0.09487		3.79e-05	0.09418
3.792e-05	0.03646		3.792e-05	0.07934		3.792e-05	0.07331		3.792e-05	0.09486		3.792e-05	0.09419
3.794e-05	0.03646		3.794e-05	0.07932		3.794e-05	0.07334		3.794e-05	0.09485		3.794e-05	0.09421
3.796e-05	0.03646		3.796e-05	0.07931		3.796e-05	0.07341		3.796e-05	0.09483		3.796e-05	0.09422
3.798e-05	0.03645		3.798e-05	0.0793		3.798e-05	0.07345		3.798e-05	0.09484		3.798e-05	0.09423
3.8e-05	0.03648		3.8e-05	0.07927		3.8e-05	0.07348		3.8e-05	0.09484		3.8e-05	0.09423
3.802e-05	0.03647		3.802e-05	0.07925		3.802e-05	0.07352		3.802e-05	0.09485		3.802e-05	0.09425
3.804e-05	0.03647		3.804e-05	0.07922		3.804e-05	0.07355		3.804e-05	0.09485		3.804e-05	0.09427
3.806e-05	0.03646		3.806e-05	0.0792		3.806e-05	0.07353		3.806e-05	0.09485		3.806e-05	0.0943
3.808e-05	0.03641		3.808e-05	0.07918		3.808e-05	0.07358		3.808e-05	0.09486		3.808e-05	0.09431
3.81e-05	0.03645		3.81e-05	0.07913		3.81e-05	0.07362		3.81e-05	0.09483		3.81e-05	0.09434
3.812e-05	0.03646		3.812e-05	0.07917		3.812e-05	0.07364		3.812e-05	0.09486		3.812e-05	0.09436
3.814e-05	0.03646		3.814e-05	0.07911		3.814e-05	0.07366		3.814e-05	0.09484		3.814e-05	0.09438
3.816e-05	0.03646		3.816e-05	0.07913		3.816e-05	0.0737		3.816e-05	0.09486		3.816e-05	0.0944
3.818e-05	0.03645		3.818e-05	0.07911		3.818e-05	0.07374		3.818e-05	0.09487		3.818e-05	0.09443
3.82e-05	0.03645		3.82e-05	0.07911		3.82e-05	0.07378		3.82e-05	0.09487		3.82e-05	0.09445
3.822e-05	0.03644		3.822e-05	0.0791		3.822e-05	0.07381		3.822e-05	0.09488		3.822e-05	0.09446
3.824e-05	0.03644		3.824e-05	0.07907		3.824e-05	0.07384		3.824e-05	0.09487		3.824e-05	0.09448
3.826e-05	0.03644		3.826e-05	0.07904		3.826e-05	0.07386		3.826e-05	0.09488		3.826e-05	0.09449
3.828e-05	0.03644		3.828e-05	0.07902		3.828e-05	0.07388		3.828e-05	0.09488		3.828e-05	0.0945
3.83e-05	0.03643		3.83e-05	0.07899		3.83e-05	0.07392		3.83e-05	0.09488		3.83e-05	0.09451
3.832e-05	0.03644		3.832e-05	0.07898		3.832e-05	0.07397		3.832e-05	0.09489		3.832e-05	0.09452
3.834e-05	0.03644		3.834e-05	0.07901		3.834e-05	0.07401		3.834e-05	0.0949		3.834e-05	0.09453
3.836e-05	0.03644		3.836e-05	0.07898		3.836e-05	0.07405		3.836e-05	0.09491		3.836e-05	0.09454
3.838e-05	0.03644		3.838e-05	0.07897		3.838e-05	0.07409		3.838e-05	0.0949		3.838e-05	0.09456
3.84e-05	0.03644		3.84e-05	0.07895		3.84e-05	0.07412		3.84e-05	0.0949		3.84e-05	0.09457
3.842e-05	0.03645		3.842e-05	0.07888		3.842e-05	0.07414		3.842e-05	0.0949		3.842e-05	0.09459
3.844e-05	0.03644		3.844e-05	0.0789		3.844e-05	0.07425		3.844e-05	0.09491		3.844e-05	0.09461
3.846e-05	0.03645		3.846e-05	0.07887		3.846e-05	0.07425		3.846e-05	0.09491		3.846e-05	0.09462
3.848e-05	0.03646		3.848e-05	0.07887		3.848e-05	0.07433		3.848e-05	0.09491		3.848e-05	0.09462
3.85e-05	0.03646		3.85e-05	0.07881		3.85e-05	0.07436		3.85e-05	0.09487		3.85e-05	0.09462
3.852e-05	0.03646		3.852e-05	0.0788		3.852e-05	0.07441		3.852e-05	0.09488		3.852e-05	0.09462
3.854e-05	0.03646		3.854e-05	0.07877		3.854e-05	0.07444		3.854e-05	0.09488		3.854e-05	0.09463
3.856e-05	0.03645		3.856e-05	0.07875		3.856e-05	0.07447		3.856e-05	0.09487		3.856e-05	0.09464
3.858e-05	0.03644		3.858e-05	0.07873		3.858e-05	0.0745		3.858e-05	0.09489		3.858e-05	0.09466
3.86e-05	0.03645		3.86e-05	0.07872		3.86e-05	0.07453		3.86e-05	0.09482		3.86e-05	0.09468
3.862e-05	0.03645		3.862e-05	0.07869		3.862e-05	0.07456		3.862e-05	0.09482		3.862e-05	0.0947
3.864e-05	0.03645		3.864e-05	0.07867		3.864e-05	0.07459		3.864e-05	0.09482		3.864e-05	0.09473
3.866e-05	0.03645		3.866e-05	0.07863		3.866e-05	0.07462		3.866e-05	0.09482		3.866e-05	0.09472
3.868e-05	0.03644		3.868e-05	0.07859		3.868e-05	0.07465		3.868e-05	0.09482		3.868e-05	0.09473
3.87e-05	0.03643		3.87e-05	0.07861		3.87e-05	0.07469		3.87e-05	0.09482		3.87e-05	0.09474
3.872e-05	0.03643		3.872e-05	0.0786		3.872e-05	0.07472		3.872e-05	0.09482		3.872e-05	0.09474
3.874e-05	0.03643		3.874e-05	0.0786		3.874e-05	0.07476		3.874e-05	0.09482		3.874e-05	0.09481
3.876e-05	0.03644		3.876e-05	0.07857		3.876e-05	0.0748		3.876e-05	0.09482		3.876e-05	0.0948
3.878e-05	0.03644		3.878e-05	0.07857		3.878e-05	0.07482		3.878e-05	0.09481		3.878e-05	0.09482
3.88e-05	0.03645		3.88e-05	0.07853		3.88e-05	0.07484		3.88e-05	0.09482		3.88e-05	0.09484
3.882e-05	0.03644		3.882e-05	0.07852		3.882e-05	0.07487		3.882e-05	0.09482		3.882e-05	0.09485
3.884e-05	0.03644		3.884e-05	0.07849		3.884e-05	0.07491		3.884e-05	0.09482		3.884e-05	0.09488
3.886e-05	0.03643		3.886e-05	0.07848		3.886e-05	0.07494		3.886e-05	0.09482		3.886e-05	0.09487
3.888e-05	0.03641		3.888e-05	0.07845		3.888e-05	0.07498		3.888e-05	0.09482		3.888e-05	0.09488
3.89e-05	0.03641		3.89e-05	0.07844		3.89e-05	0.07501		3.89e-05	0.09482		3.89e-05	0.09489
3.892e-05	0.03641		3.892e-05	0.07842		3.892e-05	0.07505		3.892e-05	0.09482		3.892e-05	0.0949
3.894e-05	0.03643		3.894e-05	0.07839		3.894e-05	0.07508		3.894e-05	0.09481		3.894e-05	0.09493
3.896e-05	0.03645		3.896e-05	0.07836		3.896e-05	0.07512		3.896e-05	0.09482		3.896e-05	0.09494
3.898e-05	0.03646		3.898e-05	0.07833		3.898e-05	0.07515		3.898e-05	0.09482		3.898e-05	0.09496
3.9e-05	0.03646		3.9e-05	0.0783		3.9e-05	0.07518		3.9e-05	0.09482		3.9e-05	0.09497
3.902e-05	0.03645		3.902e-05	0.07829		3.902e-05	0.07517		3.902e-05	0.09481		3.902e-05	0.09498
3.904e-05	0.03644		3.904e-05	0.07827		3.904e-05	0.0752		3.904e-05	0.09481		3.904e-05	0.09499
3.906e-05	0.03643		3.906e-05	0.07825		3.906e-05	0.07524		3.906e-05	0.0948		3.906e-05	0.095
3.908e-05	0.03642		3.908e-05	0.07824		3.908e-05	0.07528		3.908e-05	0.0948		3.908e-05	0.095
3.91e-05	0.03643		3.91e-05	0.07822		3.91e-05	0.07531		3.91e-05	0.09479		3.91e-05	0.09502
3.912e-05	0.03644		3.912e-05	0.07819		3.912e-05	0.07529		3.912e-05	0.09479		3.912e-05	0.09503
3.914e-05	0.03648		3.914e-05	0.07816		3.914e-05	0.07532		3.914e-05	0.09478		3.914e-05	0.09504
3.916e-05	0.03646		3.916e-05	0.07814		3.916e-05	0.07535		3.916e-05	0.09479		3.916e-05	0.09505
3.918e-05	0.03647		3.918e-05	0.07812		3.918e-05	0.07537		3.918e-05	0.09479		3.918e-05	0.09507
3.92e-05	0.03647		3.92e-05	0.07811		3.92e-05	0.07542		3.92e-05	0.0948		3.92e-05	0.09509
3.922e-05	0.03646		3.922e-05	0.07809		3.922e-05	0.07543		3.922e-05	0.0948		3.922e-05	0.0951
3.924e-05	0.03653		3.924e-05	0.07806		3.924e-05	0.07545		3.924e-05	0.09481		3.924e-05	0.0951
3.926e-05	0.03651		3.926e-05	0.07805		3.926e-05	0.07549		3.926e-05	0.09481		3.926e-05	0.09511
3.928e-05	0.03651		3.928e-05	0.07802		3.928e-05	0.07551		3.928e-05	0.09481		3.928e-05	0.09512
3.93e-05	0.03651		3.93e-05	0.07798		3.93e-05	0.07554		3.93e-05	0.0948		3.93e-05	0.09514
3.932e-05	0.03651		3.932e-05	0.07796		3.932e-05	0.07558		3.932e-05	0.09479		3.932e-05	0.09516
3.934e-05	0.03654		3.934e-05	0.07794		3.934e-05	0.07561		3.934e-05	0.09479		3.934e-05	0.09517
3.936e-05	0.03652		3.936e-05	0.07793		3.936e-05	0.07563		3.936e-05	0.0948		3.936e-05	0.09518
3.938e-05	0.03652		3.938e-05	0.07792		3.938e-05	0.07566		3.938e-05	0.09481		3.938e-05	0.09519
3.94e-05	0.03651		3.94e-05	0.0779		3.94e-05	0.07568		3.94e-05	0.09481		3.94e-05	0.0952
3.942e-05	0.03652		3.942e-05	0.07789		3.942e-05	0.0757		3.942e-05	0.09481		3.942e-05	0.09521
3.944e-05	0.03655		3.944e-05	0.07787		3.944e-05	0.07573		3.944e-05	0.09481		3.944e-05	0.09522
3.946e-05	0.03655		3.946e-05	0.07785		3.946e-05	0.07576		3.946e-05	0.09481		3.946e-05	0.09523
3.948e-05	0.03657		3.948e-05	0.07782		3.948e-05	0.0758		3.948e-05	0.09481		3.948e-05	0.09525
3.95e-05	0.03655		3.95e-05	0.0778		3.95e-05	0.07584		3.95e-05	0.09481		3.95e-05	0.09526
3.952e-05	0.03655		3.952e-05	0.07779		3.952e-05	0.07586		3.952e-05	0.09481		3.952e-05	0.09528
3.954e-05	0.03655		3.954e-05	0.07777		3.954e-05	0.07588		3.954e-05	0.09481		3.954e-05	0.09528
3.956e-05	0.03655		3.956e-05	0.07776		3.956e-05	0.07591		3.956e-05	0.09481		3.956e-05	0.09529
3.958e-05	0.03655		3.958e-05	0.07779		3.958e-05	0.07592		3.958e-05	0.0948		3.958e-05	0.09529
3.96e-05	0.03656		3.96e-05	0.07773		3.96e-05	0.07594		3.96e-05	0.0948		3.96e-05	0.09531
3.962e-05	0.03656		3.962e-05	0.07772		3.962e-05	0.07598		3.962e-05	0.09481		3.962e-05	0.09531
3.964e-05	0.03657		3.964e-05	0.07769		3.964e-05	0.07602		3.964e-05	0.0948		3.964e-05	0.09533
3.966e-05	0.03657		3.966e-05	0.07768		3.966e-05	0.07605		3.966e-05	0.09484		3.966e-05	0.09533
3.968e-05	0.03657		3.968e-05	0.07769		3.968e-05	0.07609		3.968e-05	0.09481		3.968e-05	0.09534
3.97e-05	0.03656		3.97e-05	0.07766		3.97e-05	0.07612		3.97e-05	0.09481		3.97e-05	0.09534
3.972e-05	0.03656		3.972e-05	0.07765		3.972e-05	0.07615		3.972e-05	0.09482		3.972e-05	0.09536
3.974e-05	0.03656		3.974e-05	0.07763		3.974e-05	0.07618		3.974e-05	0.09477		3.974e-05	0.09537
3.976e-05	0.03656		3.976e-05	0.07762		3.976e-05	0.07619		3.976e-05	0.09483		3.976e-05	0.09538
3.978e-05	0.03656		3.978e-05	0.07761		3.978e-05	0.0762		3.978e-05	0.09482		3.978e-05	0.09538
3.98e-05	0.03656		3.98e-05	0.07759		3.98e-05	0.07623		3.98e-05	0.09482		3.98e-05	0.09538
3.982e-05	0.03656		3.982e-05	0.07757		3.982e-05	0.07628		3.982e-05	0.09482		3.982e-05	0.09538
3.984e-05	0.03657		3.984e-05	0.07754		3.984e-05	0.07632		3.984e-05	0.0948		3.984e-05	0.0954
3.986e-05	0.03656		3.986e-05	0.07752		3.986e-05	0.07637		3.986e-05	0.09483		3.986e-05	0.0954
3.988e-05	0.03657		3.988e-05	0.0775		3.988e-05	0.0764		3.988e-05	0.09483		3.988e-05	0.09545
3.99e-05	0.03655		3.99e-05	0.07748		3.99e-05	0.07642		3.99e-05	0.09483		3.99e-05	0.09539
3.992e-05	0.03655		3.992e-05	0.07746		3.992e-05	0.07643		3.992e-05	0.09483		3.992e-05	0.09543
3.994e-05	0.03656		3.994e-05	0.07745		3.994e-05	0.07648		3.994e-05	0.09482		3.994e-05	0.09543
[truncated: 498,002+ more rows]

## Sheet: Figure 2a
	x position	y position
1	16.47	96.1
2	16.47	94.44
3	20.09	92.54
4	22.39	93.37
5	25.23	97.24
6	22	96.05
7	20.47	97.02
8	17.2	96.29
9	16.3	97.38

## Sheet: Figure 2c
2	1	1	1	1	1	1	1	1	1	0.155625	0	0	0	0	0	0	0.155625	1	0.475988	0	0	0	0	0	0	0.475988	1	0.61117	0	0	0	0	0	0	0.61117	1	0.828175	0	0	0	0	0	0	0.828175	1	0.518459	0	0	0
1	2	1	1	1	1	1	1	1	0.155625	1	0.155625	0	0	0	0	0	0	0.475988	1	0.475988	0	0	0	0	0	0	0.61117	1	0.61117	0	0	0	0	0	0	0.828175	1	0.828175	0	0	0	0	0	0	0.518459	1	0.518459	0	0
1	1	2	1	1	1	1	1	1	0	0.155625	1	0.155625	0	0	0	0	0	0	0.475988	1	0.475988	0	0	0	0	0	0	0.61117	1	0.61117	0	0	0	0	0	0	0.828175	1	0.828175	0	0	0	0	0	0	0.518459	1	0.518459	0
1	1	1	2	1	1	1	1	1	0	0	0.155625	1	0.155625	0	0	0	0	0	0	0.475988	1	0.475988	0	0	0	0	0	0	0.61117	1	0.61117	0	0	0	0	0	0	0.828175	1	0.828175	0	0	0	0	0	0	0.518459	1	0.518459
1	1	1	1	2	1	1	1	1	0	0	0	0.155625	1	0.155625	0	0	0	0	0	0	0.475988	1	0.475988	0	0	0	0	0	0	0.61117	1	0.61117	0	0	0	0	0	0	0.828175	1	0.828175	0	0	0	0	0	0	0.518459	1
1	1	1	1	1	2	1	1	1	0	0	0	0	0.155625	1	0.155625	0	0	0	0	0	0	0.475988	1	0.475988	0	0	0	0	0	0	0.61117	1	0.61117	0	0	0	0	0	0	0.828175	1	0.828175	0	0	0	0	0	0	0.518459
1	1	1	1	1	1	2	1	1	0	0	0	0	0	0.155625	1	0.155625	0	0	0	0	0	0	0.475988	1	0.475988	0	0	0	0	0	0	0.61117	1	0.61117	0	0	0	0	0	0	0.828175	1	0.828175	0	0	0	0	0	0
1	1	1	1	1	1	1	2	1	0	0	0	0	0	0	0.155625	1	0.155625	0	0	0	0	0	0	0.475988	1	0.475988	0	0	0	0	0	0	0.61117	1	0.61117	0	0	0	0	0	0	0.828175	1	0.828175	0	0	0	0	0
1	1	1	1	1	1	1	1	2	0.155625	0	0	0	0	0	0	0.155625	1	0.475988	0	0	0	0	0	0	0.475988	1	0.61117	0	0	0	0	0	0	0.61117	1	0.828175	0	0	0	0	0	0	0.828175	1	0.518459	0	0	0	0
1	0.155625	0	0	0	0	0	0	0.155625	2	1	1	1	1	1	1	1	1	1	0.38328	0	0	0	0	0	0	0.38328	1	0.563993	0	0	0	0	0	0	0.563993	1	0.862182	0	0	0	0	0	0	0.862182	1	0.539963	0	0	0
0.155625	1	0.155625	0	0	0	0	0	0	1	2	1	1	1	1	1	1	1	0.38328	1	0.38328	0	0	0	0	0	0	0.563993	1	0.563993	0	0	0	0	0	0	0.862182	1	0.862182	0	0	0	0	0	0	0.539963	1	0.539963	0	0
0	0.155625	1	0.155625	0	0	0	0	0	1	1	2	1	1	1	1	1	1	0	0.38328	1	0.38328	0	0	0	0	0	0	0.563993	1	0.563993	0	0	0	0	0	0	0.862182	1	0.862182	0	0	0	0	0	0	0.539963	1	0.539963	0
0	0	0.155625	1	0.155625	0	0	0	0	1	1	1	2	1	1	1	1	1	0	0	0.38328	1	0.38328	0	0	0	0	0	0	0.563993	1	0.563993	0	0	0	0	0	0	0.862182	1	0.862182	0	0	0	0	0	0	0.539963	1	0.539963
0	0	0	0.155625	1	0.155625	0	0	0	1	1	1	1	2	1	1	1	1	0	0	0	0.38328	1	0.38328	0	0	0	0	0	0	0.563993	1	0.563993	0	0	0	0	0	0	0.862182	1	0.862182	0	0	0	0	0	0	0.539963	1
0	0	0	0	0.155625	1	0.155625	0	0	1	1	1	1	1	2	1	1	1	0	0	0	0	0.38328	1	0.38328	0	0	0	0	0	0	0.563993	1	0.563993	0	0	0	0	0	0	0.862182	1	0.862182	0	0	0	0	0	0	0.539963
0	0	0	0	0	0.155625	1	0.155625	0	1	1	1	1	1	1	2	1	1	0	0	0	0	0	0.38328	1	0.38328	0	0	0	0	0	0	0.563993	1	0.563993	0	0	0	0	0	0	0.862182	1	0.862182	0	0	0	0	0	0
0	0	0	0	0	0	0.155625	1	0.155625	1	1	1	1	1	1	1	2	1	0	0	0	0	0	0	0.38328	1	0.38328	0	0	0	0	0	0	0.563993	1	0.563993	0	0	0	0	0	0	0.862182	1	0.862182	0	0	0	0	0
0.155625	0	0	0	0	0	0	0.155625	1	1	1	1	1	1	1	1	1	2	0.38328	0	0	0	0	0	0	0.38328	1	0.563993	0	0	0	0	0	0	0.563993	1	0.862182	0	0	0	0	0	0	0.862182	1	0.539963	0	0	0	0
1	0.475988	0	0	0	0	0	0	0.475988	1	0.38328	0	0	0	0	0	0	0.38328	2	1	1	1	1	1	1	1	1	1	0.229236	0	0	0	0	0	0	0.229236	1	0.652958	0	0	0	0	0	0	0.652958	1	0.374627	0	0	0
0.475988	1	0.475988	0	0	0	0	0	0	0.38328	1	0.38328	0	0	0	0	0	0	1	2	1	1	1	1	1	1	1	0.229236	1	0.229236	0	0	0	0	0	0	0.652958	1	0.652958	0	0	0	0	0	0	0.374627	1	0.374627	0	0
0	0.475988	1	0.475988	0	0	0	0	0	0	0.38328	1	0.38328	0	0	0	0	0	1	1	2	1	1	1	1	1	1	0	0.229236	1	0.229236	0	0	0	0	0	0	0.652958	1	0.652958	0	0	0	0	0	0	0.374627	1	0.374627	0
0	0	0.475988	1	0.475988	0	0	0	0	0	0	0.38328	1	0.38328	0	0	0	0	1	1	1	2	1	1	1	1	1	0	0	0.229236	1	0.229236	0	0	0	0	0	0	0.652958	1	0.652958	0	0	0	0	0	0	0.374627	1	0.374627
0	0	0	0.475988	1	0.475988	0	0	0	0	0	0	0.38328	1	0.38328	0	0	0	1	1	1	1	2	1	1	1	1	0	0	0	0.229236	1	0.229236	0	0	0	0	0	0	0.652958	1	0.652958	0	0	0	0	0	0	0.374627	1
0	0	0	0	0.475988	1	0.475988	0	0	0	0	0	0	0.38328	1	0.38328	0	0	1	1	1	1	1	2	1	1	1	0	0	0	0	0.229236	1	0.229236	0	0	0	0	0	0	0.652958	1	0.652958	0	0	0	0	0	0	0.374627
0	0	0	0	0	0.475988	1	0.475988	0	0	0	0	0	0	0.38328	1	0.38328	0	1	1	1	1	1	1	2	1	1	0	0	0	0	0	0.229236	1	0.229236	0	0	0	0	0	0	0.652958	1	0.652958	0	0	0	0	0	0
0	0	0	0	0	0	0.475988	1	0.475988	0	0	0	0	0	0	0.38328	1	0.38328	1	1	1	1	1	1	1	2	1	0	0	0	0	0	0	0.229236	1	0.229236	0	0	0	0	0	0	0.652958	1	0.652958	0	0	0	0	0
0.475988	0	0	0	0	0	0	0.475988	1	0.38328	0	0	0	0	0	0	0.38328	1	1	1	1	1	1	1	1	1	2	0.229236	0	0	0	0	0	0	0.229236	1	0.652958	0	0	0	0	0	0	0.652958	1	0.374627	0	0	0	0
1	0.61117	0	0	0	0	0	0	0.61117	1	0.563993	0	0	0	0	0	0	0.563993	1	0.229236	0	0	0	0	0	0	0.229236	2	1	1	1	1	1	1	1	1	1	0.450024	0	0	0	0	0	0	0.450024	1	0.253896	0	0	0
0.61117	1	0.61117	0	0	0	0	0	0	0.563993	1	0.563993	0	0	0	0	0	0	0.229236	1	0.229236	0	0	0	0	0	0	1	2	1	1	1	1	1	1	1	0.450024	1	0.450024	0	0	0	0	0	0	0.253896	1	0.253896	0	0
0	0.61117	1	0.61117	0	0	0	0	0	0	0.563993	1	0.563993	0	0	0	0	0	0	0.229236	1	0.229236	0	0	0	0	0	1	1	2	1	1	1	1	1	1	0	0.450024	1	0.450024	0	0	0	0	0	0	0.253896	1	0.253896	0
0	0	0.61117	1	0.61117	0	0	0	0	0	0	0.563993	1	0.563993	0	0	0	0	0	0	0.229236	1	0.229236	0	0	0	0	1	1	1	2	1	1	1	1	1	0	0	0.450024	1	0.450024	0	0	0	0	0	0	0.253896	1	0.253896
0	0	0	0.61117	1	0.61117	0	0	0	0	0	0	0.563993	1	0.563993	0	0	0	0	0	0	0.229236	1	0.229236	0	0	0	1	1	1	1	2	1	1	1	1	0	0	0	0.450024	1	0.450024	0	0	0	0	0	0	0.253896	1
0	0	0	0	0.61117	1	0.61117	0	0	0	0	0	0	0.563993	1	0.563993	0	0	0	0	0	0	0.229236	1	0.229236	0	0	1	1	1	1	1	2	1	1	1	0	0	0	0	0.450024	1	0.450024	0	0	0	0	0	0	0.253896
0	0	0	0	0	0.61117	1	0.61117	0	0	0	0	0	0	0.563993	1	0.563993	0	0	0	0	0	0	0.229236	1	0.229236	0	1	1	1	1	1	1	2	1	1	0	0	0	0	0	0.450024	1	0.450024	0	0	0	0	0	0
0	0	0	0	0	0	0.61117	1	0.61117	0	0	0	0	0	0	0.563993	1	0.563993	0	0	0	0	0	0	0.229236	1	0.229236	1	1	1	1	1	1	1	2	1	0	0	0	0	0	0	0.450024	1	0.450024	0	0	0	0	0
0.61117	0	0	0	0	0	0	0.61117	1	0.563993	0	0	0	0	0	0	0.563993	1	0.229236	0	0	0	0	0	0	0.229236	1	1	1	1	1	1	1	1	1	2	0.450024	0	0	0	0	0	0	0.450024	1	0.253896	0	0	0	0
1	0.828175	0	0	0	0	0	0	0.828175	1	0.862182	0	0	0	0	0	0	0.862182	1	0.652958	0	0	0	0	0	0	0.652958	1	0.450024	0	0	0	0	0	0	0.450024	2	1	1	1	1	1	1	1	1	1	0.32271	0	0	0
0.828175	1	0.828175	0	0	0	0	0	0	0.862182	1	0.862182	0	0	0	0	0	0	0.652958	1	0.652958	0	0	0	0	0	0	0.450024	1	0.450024	0	0	0	0	0	0	1	2	1	1	1	1	1	1	1	0.32271	1	0.32271	0	0
0	0.828175	1	0.828175	0	0	0	0	0	0	0.862182	1	0.862182	0	0	0	0	0	0	0.652958	1	0.652958	0	0	0	0	0	0	0.450024	1	0.450024	0	0	0	0	0	1	1	2	1	1	1	1	1	1	0	0.32271	1	0.32271	0
0	0	0.828175	1	0.828175	0	0	0	0	0	0	0.862182	1	0.862182	0	0	0	0	0	0	0.652958	1	0.652958	0	0	0	0	0	0	0.450024	1	0.450024	0	0	0	0	1	1	1	2	1	1	1	1	1	0	0	0.32271	1	0.32271
0	0	0	0.828175	1	0.828175	0	0	0	0	0	0	0.862182	1	0.862182	0	0	0	0	0	0	0.652958	1	0.652958	0	0	0	0	0	0	0.450024	1	0.450024	0	0	0	1	1	1	1	2	1	1	1	1	0	0	0	0.32271	1
0	0	0	0	0.828175	1	0.828175	0	0	0	0	0	0	0.862182	1	0.862182	0	0	0	0	0	0	0.652958	1	0.652958	0	0	0	0	0	0	0.450024	1	0.450024	0	0	1	1	1	1	1	2	1	1	1	0	0	0	0	0.32271
0	0	0	0	0	0.828175	1	0.828175	0	0	0	0	0	0	0.862182	1	0.862182	0	0	0	0	0	0	0.652958	1	0.652958	0	0	0	0	0	0	0.450024	1	0.450024	0	1	1	1	1	1	1	2	1	1	0	0	0	0	0
0	0	0	0	0	0	0.828175	1	0.828175	0	0	0	0	0	0	0.862182	1	0.862182	0	0	0	0	0	0	0.652958	1	0.652958	0	0	0	0	0	0	0.450024	1	0.450024	1	1	1	1	1	1	1	2	1	0	0	0	0	0
0.828175	0	0	0	0	0	0	0.828175	1	0.862182	0	0	0	0	0	0	0.862182	1	0.652958	0	0	0	0	0	0	0.652958	1	0.450024	0	0	0	0	0	0	0.450024	1	1	1	1	1	1	1	1	1	2	0.32271	0	0	0	0
1	0.518459	0	0	0	0	0	0	0.518459	1	0.539963	0	0	0	0	0	0	0.539963	1	0.374627	0	0	0	0	0	0	0.374627	1	0.253896	0	0	0	0	0	0	0.253896	1	0.32271	0	0	0	0	0	0	0.32271	2	1	1	1	1
0.518459	1	0.518459	0	0	0	0	0	0	0.539963	1	0.539963	0	0	0	0	0	0	0.374627	1	0.374627	0	0	0	0	0	0	0.253896	1	0.253896	0	0	0	0	0	0	0.32271	1	0.32271	0	0	0	0	0	0	1	2	1	1	1
0	0.518459	1	0.518459	0	0	0	0	0	0	0.539963	1	0.539963	0	0	0	0	0	0	0.374627	1	0.374627	0	0	0	0	0	0	0.253896	1	0.253896	0	0	0	0	0	0	0.32271	1	0.32271	0	0	0	0	0	1	1	2	1	1
0	0	0.518459	1	0.518459	0	0	0	0	0	0	0.539963	1	0.539963	0	0	0	0	0	0	0.374627	1	0.374627	0	0	0	0	0	0	0.253896	1	0.253896	0	0	0	0	0	0	0.32271	1	0.32271	0	0	0	0	1	1	1	2	1
0	0	0	0.518459	1	0.518459	0	0	0	0	0	0	0.539963	1	0.539963	0	0	0	0	0	0	0.374627	1	0.374627	0	0	0	0	0	0	0.253896	1	0.253896	0	0	0	0	0	0	0.32271	1	0.32271	0	0	0	1	1	1	1	2
0	0	0	0	0.518459	1	0.518459	0	0	0	0	0	0	0.539963	1	0.539963	0	0	0	0	0	0	0.374627	1	0.374627	0	0	0	0	0	0	0.253896	1	0.253896	0	0	0	0	0	0	0.32271	1	0.32271	0	0	1	1	1	1	1
0	0	0	0	0	0.518459	1	0.518459	0	0	0	0	0	0	0.539963	1	0.539963	0	0	0	0	0	0	0.374627	1	0.374627	0	0	0	0	0	0	0.253896	1	0.253896	0	0	0	0	0	0	0.32271	1	0.32271	0	1	1	1	1	1
0	0	0	0	0	0	0.518459	1	0.518459	0	0	0	0	0	0	0.539963	1	0.539963	0	0	0	0	0	0	0.374627	1	0.374627	0	0	0	0	0	0	0.253896	1	0.253896	0	0	0	0	0	0	0.32271	1	0.32271	1	1	1	1	1
0.518459	0	0	0	0	0	0	0.518459	1	0.539963	0	0	0	0	0	0	0.539963	1	0.374627	0	0	0	0	0	0	0.374627	1	0.253896	0	0	0	0	0	0	0.253896	1	0.32271	0	0	0	0	0	0	0.32271	1	1	1	1	1	1
1	0.384791	0	0	0	0	0	0	0.384791	1	0.446238	0	0	0	0	0	0	0.446238	1	0.421508	0	0	0	0	0	0	0.421508	1	0.386642	0	0	0	0	0	0	0.386642	1	0.446726	0	0	0	0	0	0	0.446726	1	0.169835	0	0	0
0.384791	1	0.384791	0	0	0	0	0	0	0.446238	1	0.446238	0	0	0	0	0	0	0.421508	1	0.421508	0	0	0	0	0	0	0.386642	1	0.386642	0	0	0	0	0	0	0.446726	1	0.446726	0	0	0	0	0	0	0.169835	1	0.169835	0	0
0	0.384791	1	0.384791	0	0	0	0	0	0	0.446238	1	0.446238	0	0	0	0	0	0	0.421508	1	0.421508	0	0	0	0	0	0	0.386642	1	0.386642	0	0	0	0	0	0	0.446726	1	0.446726	0	0	0	0	0	0	0.169835	1	0.169835	0
0	0	0.384791	1	0.384791	0	0	0	0	0	0	0.446238	1	0.446238	0	0	0	0	0	0	0.421508	1	0.421508	0	0	0	0	0	0	0.386642	1	0.386642	0	0	0	0	0	0	0.446726	1	0.446726	0	0	0	0	0	0	0.169835	1	0.169835
0	0	0	0.384791	1	0.384791	0	0	0	0	0	0	0.446238	1	0.446238	0	0	0	0	0	0	0.421508	1	0.421508	0	0	0	0	0	0	0.386642	1	0.386642	0	0	0	0	0	0	0.446726	1	0.446726	0	0	0	0	0	0	0.169835	1
0	0	0	0	0.384791	1	0.384791	0	0	0	0	0	0	0.446238	1	0.446238	0	0	0	0	0	0	0.421508	1	0.421508	0	0	0	0	0	0	0.386642	1	0.386642	0	0	0	0	0	0	0.446726	1	0.446726	0	0	0	0	0	0	0.169835
0	0	0	0	0	0.384791	1	0.384791	0	0	0	0	0	0	0.446238	1	0.446238	0	0	0	0	0	0	0.421508	1	0.421508	0	0	0	0	0	0	0.386642	1	0.386642	0	0	0	0	0	0	0.446726	1	0.446726	0	0	0	0	0	0
0	0	0	0	0	0	0.384791	1	0.384791	0	0	0	0	0	0	0.446238	1	0.446238	0	0	0	0	0	0	0.421508	1	0.421508	0	0	0	0	0	0	0.386642	1	0.386642	0	0	0	0	0	0	0.446726	1	0.446726	0	0	0	0	0
0.384791	0	0	0	0	0	0	0.384791	1	0.446238	0	0	0	0	0	0	0.446238	1	0.421508	0	0	0	0	0	0	0.421508	1	0.386642	0	0	0	0	0	0	0.386642	1	0.446726	0	0	0	0	0	0	0.446726	1	0.169835	0	0	0	0
1	0.0707176	0	0	0	0	0	0	0.0707176	1	0.186452	0	0	0	0	0	0	0.186452	1	0.443851	0	0	0	0	0	0	0.443851	1	0.558285	0	0	0	0	0	0	0.558285	1	0.758063	0	0	0	0	0	0	0.758063	1	0.450562	0	0	0
0.0707176	1	0.0707176	0	0	0	0	0	0	0.186452	1	0.186452	0	0	0	0	0	0	0.443851	1	0.443851	0	0	0	0	0	0	0.558285	1	0.558285	0	0	0	0	0	0	0.758063	1	0.758063	0	0	0	0	0	0	0.450562	1	0.450562	0	0
0	0.0707176	1	0.0707176	0	0	0	0	0	0	0.186452	1	0.186452	0	0	0	0	0	0	0.443851	1	0.443851	0	0	0	0	0	0	0.558285	1	0.558285	0	0	0	0	0	0	0.758063	1	0.758063	0	0	0	0	0	0	0.450562	1	0.450562	0
0	0	0.0707176	1	0.0707176	0	0	0	0	0	0	0.186452	1	0.186452	0	0	0	0	0	0	0.443851	1	0.443851	0	0	0	0	0	0	0.558285	1	0.558285	0	0	0	0	0	0	0.758063	1	0.758063	0	0	0	0	0	0	0.450562	1	0.450562
0	0	0	0.0707176	1	0.0707176	0	0	0	0	0	0	0.186452	1	0.186452	0	0	0	0	0	0	0.443851	1	0.443851	0	0	0	0	0	0	0.558285	1	0.558285	0	0	0	0	0	0	0.758063	1	0.758063	0	0	0	0	0	0	0.450562	1
0	0	0	0	0.0707176	1	0.0707176	0	0	0	0	0	0	0.186452	1	0.186452	0	0	0	0	0	0	0.443851	1	0.443851	0	0	0	0	0	0	0.558285	1	0.558285	0	0	0	0	0	0	0.758063	1	0.758063	0	0	0	0	0	0	0.450562
0	0	0	0	0	0.0707176	1	0.0707176	0	0	0	0	0	0	0.186452	1	0.186452	0	0	0	0	0	0	0.443851	1	0.443851	0	0	0	0	0	0	0.558285	1	0.558285	0	0	0	0	0	0	0.758063	1	0.758063	0	0	0	0	0	0
0	0	0	0	0	0	0.0707176	1	0.0707176	0	0	0	0	0	0	0.186452	1	0.186452	0	0	0	0	0	0	0.443851	1	0.443851	0	0	0	0	0	0	0.558285	1	0.558285	0	0	0	0	0	0	0.758063	1	0.758063	0	0	0	0	0
0.0707176	0	0	0	0	0	0	0.0707176	1	0.186452	0	0	0	0	0	0	0.186452	1	0.443851	0	0	0	0	0	0	0.443851	1	0.558285	0	0	0	0	0	0	0.558285	1	0.758063	0	0	0	0	0	0	0.758063	1	0.450562	0	0	0	0
1	0.121054	0	0	0	0	0	0	0.121054	1	0.276085	0	0	0	0	0	0	0.276085	1	0.576312	0	0	0	0	0	0	0.576312	1	0.683592	0	0	0	0	0	0	0.683592	1	0.83729	0	0	0	0	0	0	0.83729	1	0.548729	0	0	0
0.121054	1	0.121054	0	0	0	0	0	0	0.276085	1	0.276085	0	0	0	0	0	0	0.576312	1	0.576312	0	0	0	0	0	0	0.683592	1	0.683592	0	0	0	0	0	0	0.83729	1	0.83729	0	0	0	0	0	0	0.548729	1	0.548729	0	0
0	0.121054	1	0.121054	0	0	0	0	0	0	0.276085	1	0.276085	0	0	0	0	0	0	0.576312	1	0.576312	0	0	0	0	0	0	0.683592	1	0.683592	0	0	0	0	0	0	0.83729	1	0.83729	0	0	0	0	0	0	0.548729	1	0.548729	0
0	0	0.121054	1	0.121054	0	0	0	0	0	0	0.276085	1	0.276085	0	0	0	0	0	0	0.576312	1	0.576312	0	0	0	0	0	0	0.683592	1	0.683592	0	0	0	0	0	0	0.83729	1	0.83729	0	0	0	0	0	0	0.548729	1	0.548729
0	0	0	0.121054	1	0.121054	0	0	0	0	0	0	0.276085	1	0.276085	0	0	0	0	0	0	0.576312	1	0.576312	0	0	0	0	0	0	0.683592	1	0.683592	0	0	0	0	0	0	0.83729	1	0.83729	0	0	0	0	0	0	0.548729	1
0	0	0	0	0.121054	1	0.121054	0	0	0	0	0	0	0.276085	1	0.276085	0	0	0	0	0	0	0.576312	1	0.576312	0	0	0	0	0	0	0.683592	1	0.683592	0	0	0	0	0	0	0.83729	1	0.83729	0	0	0	0	0	0	0.548729
0	0	0	0	0	0.121054	1	0.121054	0	0	0	0	0	0	0.276085	1	0.276085	0	0	0	0	0	0	0.576312	1	0.576312	0	0	0	0	0	0	0.683592	1	0.683592	0	0	0	0	0	0	0.83729	1	0.83729	0	0	0	0	0	0
0	0	0	0	0	0	0.121054	1	0.121054	0	0	0	0	0	0	0.276085	1	0.276085	0	0	0	0	0	0	0.576312	1	0.576312	0	0	0	0	0	0	0.683592	1	0.683592	0	0	0	0	0	0	0.83729	1	0.83729	0	0	0	0	0
0.121054	0	0	0	0	0	0	0.121054	1	0.276085	0	0	0	0	0	0	0.276085	1	0.576312	0	0	0	0	0	0	0.576312	1	0.683592	0	0	0	0	0	0	0.683592	1	0.83729	0	0	0	0	0	0	0.83729	1	0.548729	0	0	0	0
[truncated: 31 more columns]

## Sheet: Figure 2d
	x position	y position
1	16.47	96.1
2	16.47	94.44
3	20.09	92.54
4	22.39	93.37
5	25.23	97.24
6	22	96.05
7	20.47	97.02
8	17.2	96.29
9	16.3	97.38

## Sheet: Figure 2f
0	0	0	0	0	0	0	0	0	0	0	0	0	0	0	0	0	0	0	0	0	0	0	0	0	0	0	0	0	0	0	0	0	0	0	0	0	0	0	0	0	0	0	0	0	0	0	0	0	0
0	0	0	0	0	0	0	0	0	0	0	0	0	0	0	0	0	0	0	0	0	0	0	0	0	0	0	0	0	0	0	0	0	0	0	0	0	0	0	0	0	0	0	0	0	0	0	0	0	0
0	0	0	0	0	0	0	0	0	0	0	0	0	0	0	0	0	0	0	0	0	0	0	0	0	0	0	0	0	0	0	0	0	0	0	0	0	0	0	0	0	0	0	0	0	0	0	0	0	0
0	0	0	0	0	0	0	0	0	0	0	0	0	0	0	0	0	0	0	0	0	0	0	0	0	0	0	0	0	0	0	0	0	0	0	0	0	0	0	0	0	0	0	0	0	0	0	0	0	0
0	0	0	0	0	0	0	0	0	0	0	0	0	0	0	0	0	0	0	0	0	0	0	0	0	0	0	0	0	0	0	0	0	0	0	0	0	0	0	0	0	0	0	0	0	0	0	0	0	0
0	0	0	0	0	0	0	0	0	0	0	0	0	0	0	0	0	0	0	0	0	0	0	0	0	0	0	0	0	0	0	0	0	0	0	0	0	0	0	0	0	0	0	0	0	0	0	0	0	0
0	0	0	0	0	0	0	0	0	0	0	0	0	0	0	0	0	0	0	0	0	0	0	0	0	0	0	0	0	0	0	0	0	0	0	0	0	0	0	0	0	0	0	0	0	0	0	0	0	0
0	0	0	0	0	0	0	0	0	0	0	0	0	0	0	0	0	0	0	0	0	0	0	0	0	0	0	0	0	0	0	0	0	0	0	0	0	0	0	0	0	0	0	0	0	0	0	0	0	0
0	0	0	0	0	0	0	0	0	0	0	0	0	0	0	0	0	0	0	0	0	0	0	0	0	0	0	0	0	0	0	0	0	0	0	0	0	0	0	0	0	0	0	0	0	0	0	0	0	0
0	0	0	0	0	0	0	0	0	0	0	0	0	0	0	0	0	0	0	0	0	0	0	0	0	0	0	0	0	0	0	0	0	0	0	0	0	0	0	0	0	0	0	0	0	0	0	0	0	0
0	0	0	0	0	0	0	0	0	0	0	0	0	0	0	0	0	0	0	0	0	0	0	0	0	0	0	0	0	0	0	0	0	0	0	0	0	0	0	0	0	0	0	0	0	0	0	0	0	0
0	0	0	0	0	0	0	0	0	0	0	0	0	0	0	0	0	0	0	0	0	0	0	0	0	0	0	0	0	0	0	0	0	0	0	0	0	0	0	0	0	0	0	0	0	0	0	0	0	0
0	0	0	0	0	0	0	0	0	0	0	0	0	0	0	0	0	0	0	0	0	0	0	0	0	0	0	0	0	0	0	0	0	0	0	0	0	0	0	0	0	0	0	0	0	0	0	0	0	0
0	0	0	0	0	0	0	0	0	0	0	0	0	0	0	0	0	0	0	0	0	0	0	0	0	0	0	0	0	0	0	0	0	0	0	0	0	0	0	0	0	0	0	0	0	0	0	0	0	0
0	0	0	0	0	0	0	0	0	0	0	0	0	0	0	0	0	0	0	0	0	0	0	0	0	0	0	0	0	0	0	0	0	0	0	0	0	0	0	0	0	0	0	0	0	0	0	0	0	0
0	0	0	0	0	0	0	0	0	0	0	0	0	0	0	0	0	0	0	0	0	0	0	0	0	0	0	0	0	0	0	0	0	0	0	0	0	0	0	0	0	0	0	0	0	0	0	0	0	0
0	0	0	0	0	0	0	0	0	0	0	0	0	0	0	0	0	0	0	0	0	0	0	0	0	0	0	0	0	0	0	0	0	0	0	0	0	0	0	0	0	0	0	0	0	0	0	0	0	0
0	0	0	0	0	0	0	0	0	0	0	0	0	0	0	0	0	0	0	0	0	0	0	0	0	0	0	0	0	0	0	0	0	0	0	0	0	0	0	0	0	0	0	0	0	0	0	0	0	0
0	0	0	0	0	0	0	0	0	0	0	0	0	0	0	0	0	0	0	0	0	0	0	0	0	0	0	0	0	0	0	0	0	0	0	0	0	0	0	0	0	0	0	0	0	0	0	0	0	0
0	0	0	0	0	0	0	0	0	0	0	0	0	0	0	0	0	0	0	0	0	0	0	0	0	0	0	0	0	0	0	0	0	0	0	0	0	0	0	0	0	0	0	0	0	0	0	0	0	0
0	0	0	0	0	0	0	0	0	0	0	0	0	0	0	0	0	0	0	0	0	0	0	0	0	0	0	0	0	0	0	0	0	0	0	0	0	0	0	0	0	0	0	0	0	0	0	0	0	0
0	0	0	0	0	0	0	0	0	0	0	0	0	0	0	0	0	0	0	0	0	0	0	0	0	0	0	0	0	0	0	0	0	0	0	0	0	0	0	0	0	0	0	0	0	0	0	0	0	0
0	0	0	0	0	0	0	0	0	0	0	0	0	0	0	0	0	0	0	0	0	0	0	0	0	0	0	0	0	0	0	0	0	0	0	0	0	0	0	0	0	0	0	0	0	0	0	0	0	0
0	0	0	0	0	0	0	0	0	0	0	0	0	0	0	0	0	0	0	0	0	0	0	0	0	0	0	0	0	0	0	0	0	0	0	0	0	0	0	0	0	0	0	0	0	0	0	0	0	0
0	0	0	0	0	0	0	0	0	0	0	0	0	0	0	0	0	0	0	0	0	0	0	0	0	0	0	0	0	0	0	0	0	0	0	0	0	0	0	0	0	0	0	0	0	0	0	0	0	0
0	0	0	0	0	0	0	0	0	0	0	0	0	0	0	0	0	0	0	0	0	0	0	0	0	0	0	0	0	0	0	0	0	0	0	0	0	0	0	0	0	0	0	0	0	0	0	0	0	0
0	0	0	0	0	0	0	0	0	0	0	0	0	0	0	0	0	0	0	0	0	0	0	0	0	0	0	0	0	0	0	0	0	0	0	0	0	0	0	0	0	0	0	0	0	0	0	0	0	0
0	0	0	0	0	0	0	0	0	0	0	0	0	0	0	0	0	0	0	0	0	0	0	0	0	0	0	0	0	0	0	0	0	0	0	0	0	0	0	0	0	0	0	0	0	0	0	0	0	0
0	0	0	0	0	0	0	0	0	0	0	0	0	0	0	0	0	0	0	0	0	0	0	0	0	0	0	0	0	0	0	0	0	0	0	0	0	0	0	0	0	0	0	0	0	0	0	0	0	0
0	0	0	0	0	0	0	0	0	0	0	0	0	0	0	0	0	0	0	0	0	0	0	0	0	0	0	0	0	0	0	0	0	0	0	0	0	0	0	0	0	0	0	0	0	0	0	0	0	0
0	0	0	0	0	0	0	0	0	0	0	0	0	0	0	0	0	0	0	0	0	0	0	0	0	0	0	0	0	0	0	0	0	0	0	0	0	0	0	0	0	0	0	0	0	0	0	0	0	0
0	0	0	0	0	0	0	0	0	0	0	0	0	0	0	0	0	0	0	0	0	0	0	0	0	0	0	0	0	0	0	0	0	0	0	0	0	0	0	0	0	0	0	0	0	0	0	0	0	0
0	0	0	0	0	0	0	0	0	0	0	0	0	0	0	0	0	0	0	0	0	0	0	0	0	0	0	0	0	0	0	0	0	0	0	0	0	0	0	0	0	0	0	0	0	0	0	0	0	0
0	0	0	0	0	0	0	0	0	0	0	0	0	0	0	0	0	0	0	0	0	0	0	0	0	0	0	0	0	0	0	0	0	0	0	0	0	0	0	0	0	0	0	0	0	0	0	0	0	0
0	0	0	0	0	0	0	0	0	0	0	0	0	0	0	0	0	0	0	0	0	0	0	0	0	0	0	0	0	0	0	0	0	0	0	0	0	0	0	0	0	0	0	0	0	0	0	0	0	0
0	0	0	0	0	0	0	0	0	0	0	0	0	0	0	0	0	0	0	0	0	0	0	0	0	0	0	0	0	0	0	0	0	0	0	0	0	0	0	0	0	0	0	0	0	0	0	0	0	0
0	0	0	0	0	0	0	0	0	0	0	0	0	0	0	0	0	0	0	0	0	0	0	0	0	0	0	0	0	0	0	0	0	0	0	0	0	0	0	0	0	0	0	0	0	0	0	0	0	0
0	0	0	0	0	0	0	0	0	0	0	0	0	0	0	0	0	0	0	0	0	0	0	0	0	0	0	0	0	0	0	0	0	0	0	0	0	0	0	0	0	0	0	0	0	0	0	0	0	0
0	0	0	0	0	0	0	0	0	0	0	0	0	0	0	0	0	0	0	0	0	0	0	0	0	0	0	0	0	0	0	0	0	0	0	0	0	0	0	0	0	0	0	0	0	0	0	0	0	0
0	0	0	0	0	0	0	0	0	0	0	0	0	0	0	0	0	0	0	0	0	0	0	0	0	0	0	0	0	0	0	0	0	0	0	0	0	0	0	0	0	0	0	0	0	0	0	0	0	0
0	0	0	0	0	0	0	0	0	0	0	0	0	0	0	0	0	0	0	0	0	0	0	0	0	0	0	0	0	0	0	0	0	0	0	0	0	0	0	0	0	0	0	0	0	0	0	0	0	0
0	0	0	0	0	0	0	0	0	0	0	0	0	0	0	0	0	0	0	0	0	0	0	0	0	0	0	0	0	0	0	0	0	0	0	0	0	0	0	0	0	0	0	0	0	0	0	0	0	0
0	0	0	0	0	0	0	0	0	0	0	0	0	0	0	0	0	0	0	0	0	0	0	0	0	0	0	0	0	0	0	0	0	0	0	0	0	0	0	0	0	0	0	0	0	0	0	0	0	0
0	0	0	0	0	0	0	0	0	0	0	0	0	0	0	0	0	0	0	0	0	0	0	0	0	0	0	0	0	0	0	0	0	0	0	0	0	0	0	0	0	0	0	0	0	0	0	0	0	0
0	0	0	0	0	0	0	0	0	0	0	0	0	0	0	0	0	0	0	0	0	0	0	0	0	0	0	0	0	0	0	0	0	0	0	0	0	0	0	0	0	0	0	0	0	0	0	0	0	0
0	0	0	0	0	0	0	0	0	0	0	0	0	0	0	0	0	0	0	0	0	0	0	0	0	0	0	0	0	0	0	0	0	0	0	0	0	0	0	0	0	0	0	0	0	0	0	0	0	0
0	0	0	0	0	0	0	0	0	0	0	0	0	0	0	0	0	0	0	0	0	0	0	0	0	0	0	0	0	0	0	0	0	0	0	0	0	0	0	0	0	0	0	0	0	0	0	0	0	0
0	0	0	0	0	0	0	0	0	0	0	0	0	0	0	0	0	0	0	0	0	0	0	0	0	0	0	0	0	0	0	0	0	0	0	0	0	0	0	0	0	0	0	0	0	0	0	0	0	0
0	0	0	0	0	0	0	0	0	0	0	0	0	0	0	0	0	0	0	0	0	0	0	0	0	0	0	0	0	0	0	0	0	0	0	0	0	0	0	0	0	0	0	0	0	0	0	0	0	0
0	0	0	0	0	0	0	0	0	0	0	0	0	0	0	0	0	0	0	0	0	0	0	0	0	0	0	0	0	0	0	0	0	0	0	0	0	0	0	0	0	0	0	0	0	0	0	0	0	0
0	0	0	0	0	0	0	0	0	0	0	0	0	0	0	0	0	0	0	0	0	0	0	0	0	0	0	0	0	0	0	0	0	0	0	0	0	0	0	0	0	0	0	0	0	0	0	0	0	0
0	0	0	0	0	0	0	0	0	0	0	0	0	0	0	0	0	0	0	0	0	0	0	0	0	0	0	0	0	0	0	0	0	0	0	0	0	0	0	0	0	0	0	0	0	0	0	0	0	0
0	0	0	0	0	0	0	0	0	0	0	0	0	0	0	0	0	0	0	0	0	0	0	0	0	0	0	0	0	0	0	0	0	0	0	0	0	0	0	0	0	0	0	0	0	0	0	0	0	0
0	0	0	0	0	0	0	0	0	0	0	0	0	0	0	0	0	0	0	0	0	0	0	0	0	0	0	0	0	0	0	0	0	0	0	0	0	0	0	0	0	0	0	0	0	0	0	0	0	0
0	0	0	0	0	0	0	0	0	0	0.5	0	0	0	0	0	0	0.5	0	0	0	0	0	0	0	0	0	0	0	0	0	0	0	0	0	0	0	0	0	0	0	0	0	0	0	0	0	0	0	0
0	0	0	0	0	0	0	0	0	0.5	0	0.5	0	0	0	0	0	0	0	0	0	0	0	0	0	0	0	0	0	0	0	0	0	0	0	0	0	0	0	0	0	0	0	0	0	0	0	0	0	0
0	0	0	0	0	0	0	0	0	0	0.5	0	0.5	0	0	0	0	0	0	0	0	0	0	0	0	0	0	0	0	0	0	0	0	0	0	0	0	0	0	0	0	0	0	0	0	0	0	0	0	0
0	0	0	0	0	0	0	0	0	0	0	0.5	0	0.5	0	0	0	0	0	0	0	0	0	0	0	0	0	0	0	0	0	0	0	0	0	0	0	0	0	0	0	0	0	0	0	0	0	0	0	0
0	0	0	0	0	0	0	0	0	0	0	0	0.5	0	0.5	0	0	0	0	0	0	0	0	0	0	0	0	0	0	0	0	0	0	0	0	0	0	0	0	0	0	0	0	0	0	0	0	0	0	0
0	0	0	0	0	0	0	0	0	0	0	0	0	0.5	0	0.5	0	0	0	0	0	0	0	0	0	0	0	0	0	0	0	0	0	0	0	0	0	0	0	0	0	0	0	0	0	0	0	0	0	0
0	0	0	0	0	0	0	0	0	0	0	0	0	0	0.5	0	0.5	0	0	0	0	0	0	0	0	0	0	0	0	0	0	0	0	0	0	0	0	0	0	0	0	0	0	0	0	0	0	0	0	0
0	0	0	0	0	0	0	0	0	0	0	0	0	0	0	0.5	0	0.5	0	0	0	0	0	0	0	0	0	0	0	0	0	0	0	0	0	0	0	0	0	0	0	0	0	0	0	0	0	0	0	0
0	0	0	0	0	0	0	0	0	0.5	0	0	0	0	0	0	0.5	0	0	0	0	0	0	0	0	0	0	0	0	0	0	0	0	0	0	0	0	0	0	0	0	0	0	0	0	0	0	0	0	0
0	0	0	0	0	0	0	0	0	0	0	0	0	0	0	0	0	0	0	0	0	0	0	0	0	0	0	0	0	0	0	0	0	0	0	0	0	0	0	0	0	0	0	0	0	0	0	0	0	0
0	0	0	0	0	0	0	0	0	0	0	0	0	0	0	0	0	0	0	0	0	0	0	0	0	0	0	0	0	0	0	0	0	0	0	0	0	0	0	0	0	0	0	0	0	0	0	0	0	0
0	0	0	0	0	0	0	0	0	0	0	0	0	0	0	0	0	0	0	0	0	0	0	0	0	0	0	0	0	0	0	0	0	0	0	0	0	0	0	0	0	0	0	0	0	0	0	0	0	0
0	0	0	0	0	0	0	0	0	0	0	0	0	0	0	0	0	0	0	0	0	0	0	0	0	0	0	0	0	0	0	0	0	0	0	0	0	0	0	0	0	0	0	0	0	0	0	0	0	0
0	0	0	0	0	0	0	0	0	0	0	0	0	0	0	0	0	0	0	0	0	0	0	0	0	0	0	0	0	0	0	0	0	0	0	0	0	0	0	0	0	0	0	0	0	0	0	0	0	0
0	0	0	0	0	0	0	0	0	0	0	0	0	0	0	0	0	0	0	0	0	0	0	0	0	0	0	0	0	0	0	0	0	0	0	0	0	0	0	0	0	0	0	0	0	0	0	0	0	0
0	0	0	0	0	0	0	0	0	0	0	0	0	0	0	0	0	0	0	0	0	0	0	0	0	0	0	0	0	0	0	0	0	0	0	0	0	0	0	0	0	0	0	0	0	0	0	0	0	0
0	0	0	0	0	0	0	0	0	0	0	0	0	0	0	0	0	0	0	0	0	0	0	0	0	0	0	0	0	0	0	0	0	0	0	0	0	0	0	0	0	0	0	0	0	0	0	0	0	0
0	0	0	0	0	0	0	0	0	0	0	0	0	0	0	0	0	0	0	0	0	0	0	0	0	0	0	0	0	0	0	0	0	0	0	0	0	0	0	0	0	0	0	0	0	0	0	0	0	0
0	0	0	0	0	0	0	0	0	0	0	0	0	0	0	0	0	0	0	0	0	0	0	0	0	0	0	0	0	0	0	0	0	0	0	0	0	0	0	0	0	0	0	0	0	0	0	0	0	0
0	0	0	0	0	0	0	0	0	0	0	0	0	0	0	0	0	0	0	0	0	0	0	0	0	0	0	0	0	0	0	0	0	0	0	0	0	0	0	0	0	0	0	0	0	0	0	0	0	0
0	0	0	0	0	0	0	0	0	0	0	0	0	0	0	0	0	0	0	0	0	0	0	0	0	0	0	0	0	0	0	0	0	0	0	0	0	0	0	0	0	0	0	0	0	0	0	0	0	0
0	0	0	0	0	0	0	0	0	0	0	0	0	0	0	0	0	0	0	0	0	0	0	0	0	0	0	0	0	0	0	0	0	0	0	0	0	0	0	0	0	0	0	0	0	0	0	0	0	0
0	0	0	0	0	0	0	0	0	0	0	0	0	0	0	0	0	0	0	0	0	0	0	0	0	0	0	0	0	0	0	0	0	0	0	0	0	0	0	0	0	0	0	0	0	0	0	0	0	0
0	0	0	0	0	0	0	0	0	0	0	0	0	0	0	0	0	0	0	0	0	0	0	0	0	0	0	0	0	0	0	0	0	0	0	0	0	0	0	0	0	0	0	0	0	0	0	0	0	0
0	0	0	0	0	0	0	0	0	0	0	0	0	0	0	0	0	0	0	0	0	0	0	0	0	0	0	0	0	0	0	0	0	0	0	0	0	0	0	0	0	0	0	0	0	0	0	0	0	0
0	0	0	0	0	0	0	0	0	0	0	0	0	0	0	0	0	0	0	0	0	0	0	0	0	0	0	0	0	0	0	0	0	0	0	0	0	0	0	0	0	0	0	0	0	0	0	0	0	0
0	0	0	0	0	0	0	0	0	0	0	0	0	0	0	0	0	0	0	0	0	0	0	0	0	0	0	0	0	0	0	0	0	0	0	0	0	0	0	0	0	0	0	0	0	0	0	0	0	0
[truncated: 31 more columns]

## Sheet: Figure 3a
Iteration	Total energy		Iteration	c
3500	21.9712		1	0.459667
3501	21.9712		2	0.459333
3502	21.9712		3	0.459
3503	21.9712		4	0.458667
3504	21.9712		5	0.458333
3505	21.9712		6	0.458
3506	21.9712		7	0.457667
3507	21.9712		8	0.457333
3508	21.9712		9	0.457
3509	21.9712		10	0.456667
3510	21.9712		11	0.456333
3511	21.9712		12	0.456
3512	21.9712		13	0.455667
3513	21.9712		14	0.455333
3514	21.9712		15	0.455
3515	21.9712		16	0.454667
3516	21.9712		17	0.454333
3517	21.9712		18	0.454
3518	21.9712		19	0.453667
3519	21.9712		20	0.453333
3520	21.9712		21	0.453
3521	21.9712		22	0.452667
3522	21.9712		23	0.452333
3523	21.9712		24	0.452
3524	21.9712		25	0.451667
3525	21.9712		26	0.451333
3526	21.9712		27	0.451
3527	21.9712		28	0.450667
3528	21.9712		29	0.450333
3529	21.9712		30	0.45
3530	21.9712		31	0.450263
3531	21.9712		32	0.450526
3532	21.9712		33	0.450789
3533	21.9712		34	0.451053
3534	21.9712		35	0.451316
3535	21.9712		36	0.451579
3536	21.9712		37	0.451842
3537	21.9712		38	0.452105
3538	21.9712		39	0.452368
3539	21.9712		40	0.452632
3540	21.9712		41	0.452895
3541	21.9712		42	0.453158
3542	21.9712		43	0.453421
3543	21.9712		44	0.453684
3544	21.9712		45	0.453947
3545	21.9712		46	0.454211
3546	21.9712		47	0.454474
3547	21.9712		48	0.454737
3548	21.9712		49	0.455
3549	21.9712		50	0.455263
3550	21.9712		51	0.455526
3551	21.9712		52	0.455789
3552	21.9712		53	0.456053
3553	21.9712		54	0.456316
3554	21.9712		55	0.456579
3555	21.9712		56	0.456842
3556	21.9712		57	0.457105
3557	21.9712		58	0.457368
3558	21.9712		59	0.457632
3559	21.9712		60	0.457895
3560	21.9712		61	0.458158
3561	21.9712		62	0.458421
3562	23.6203		63	0.458684
3563	19.976		64	0.458947
3564	19.976		65	0.459211
3565	19.976		66	0.459474
3566	19.976		67	0.459737
3567	19.976		68	0.46
3568	19.976		69	0.460263
3569	19.976		70	0.460526
3570	19.976		71	0.460789
3571	19.976		72	0.461053
3572	19.976		73	0.461316
3573	19.976		74	0.461579
3574	19.976		75	0.461842
3575	19.976		76	0.462105
3576	19.976		77	0.462368
3577	19.976		78	0.462632
3578	19.976		79	0.462895
3579	19.976		80	0.463158
3580	19.976		81	0.463421
3581	19.976		82	0.463684
3582	19.976		83	0.463947
3583	19.976		84	0.464211
3584	19.976		85	0.464474
3585	19.976		86	0.464737
3586	19.976		87	0.465
3587	19.976		88	0.465263
3588	19.976		89	0.465526
3589	19.976		90	0.465789
3590	19.976		91	0.466053
3591	19.976		92	0.466316
3592	19.976		93	0.466579
3593	19.976		94	0.466842
3594	19.976		95	0.467105
3595	19.976		96	0.467368
3596	19.976		97	0.467632
3597	19.976		98	0.467895
3598	19.976		99	0.468158
3599	19.976		100	0.468421
3600	19.976		101	0.468684
3601	19.976		102	0.468947
3602	19.976		103	0.469211
3603	19.976		104	0.469474
3604	19.976		105	0.469737
3605	19.976		106	0.47
3606	19.976		107	0.470263
3607	19.976		108	0.470526
3608	19.976		109	0.470789
3609	19.976		110	0.471053
3610	19.976		111	0.471316
3611	19.976		112	0.471579
3612	19.976		113	0.471842
3613	19.976		114	0.472105
3614	19.976		115	0.472368
3615	19.976		116	0.472632
3616	19.976		117	0.472895
3617	19.976		118	0.473158
3618	19.976		119	0.473421
3619	19.976		120	0.473684
3620	19.976		121	0.473947
3621	19.976		122	0.474211
3622	19.976		123	0.474474
3623	19.976		124	0.474737
3624	19.976		125	0.475
3625	19.976		126	0.475263
3626	19.976		127	0.475526
3627	19.976		128	0.475789
3628	19.976		129	0.476053
3629	19.976		130	0.476316
3630	19.976		131	0.476579
3631	19.976		132	0.476842
3632	19.976		133	0.477105
3633	19.976		134	0.477368
3634	19.976		135	0.477632
3635	19.976		136	0.477895
3636	19.976		137	0.478158
3637	19.976		138	0.478421
3638	19.976		139	0.478684
3639	19.976		140	0.478947
3640	19.976		141	0.479211
3641	19.976		142	0.479474
3642	19.976		143	0.479737
3643	19.976		144	0.48
3644	19.976		145	0.480263
3645	19.976		146	0.480526
3646	19.976		147	0.480789
3647	19.976		148	0.481053
3648	19.976		149	0.481316
3649	19.976		150	0.481579
3650	19.976		151	0.481842
3651	19.976		152	0.482105
3652	19.976		153	0.482368
3653	19.976		154	0.482632
3654	19.976		155	0.482895
3655	19.976		156	0.483158
3656	19.976		157	0.483421
3657	19.976		158	0.483684
3658	19.976		159	0.483947
3659	19.976		160	0.484211
3660	19.976		161	0.484474
3661	19.976		162	0.484737
3662	19.976		163	0.485
3663	19.976		164	0.485263
3664	19.976		165	0.485526
3665	19.976		166	0.485789
3666	19.976		167	0.486053
3667	19.976		168	0.486316
3668	19.976		169	0.486579
3669	19.976		170	0.486842
3670	19.976		171	0.487105
3671	19.976		172	0.487368
3672	19.976		173	0.487632
3673	19.976		174	0.487895
3674	19.976		175	0.488158
3675	19.976		176	0.488421
3676	19.976		177	0.488684
3677	19.976		178	0.488947
3678	19.976		179	0.489211
3679	19.976		180	0.489474
3680	19.976		181	0.489737
3681	19.976		182	0.49
3682	19.976		183	0.490263
3683	19.976		184	0.490526
3684	19.976		185	0.490789
3685	19.976		186	0.491053
3686	19.976		187	0.491316
3687	19.976		188	0.491579
3688	19.976		189	0.491842
3689	19.976		190	0.492105
3690	19.976		191	0.492368
3691	19.976		192	0.492632
3692	19.976		193	0.492895
3693	19.976		194	0.493158
3694	19.976		195	0.493421
3695	19.976		196	0.493684
3696	19.976		197	0.493947
3697	19.976		198	0.494211
3698	19.976		199	0.494474
3699	19.976		200	0.494737
3700	19.976		201	0.5
3701	19.976		202	0.5
3702	19.976		203	0.5
3703	19.976		204	0.5
3704	19.976		205	0.5
3705	19.976		206	0.5
3706	19.976		207	0.5
3707	19.976		208	0.5
3708	19.976		209	0.5
3709	19.976		210	0.5
3710	19.976		211	0.5
3711	19.976		212	0.5
3712	22.4737		213	0.5
3713	22.4737		214	0.5
3714	22.4737		215	0.5
3715	22.4737		216	0.5
3716	22.4737		217	0.5
3717	19.976		218	0.5
3718	19.976		219	0.5
3719	19.976		220	0.5
3720	19.976		221	0.5
3721	19.976		222	0.5
3722	19.976		223	0.5
3723	19.976		224	0.5
3724	19.976		225	0.5
3725	19.976		226	0.5
3726	19.976		227	0.5
3727	19.976		228	0.5
3728	19.976		229	0.5
3729	19.976		230	0.5
3730	19.976		231	0.5
3731	26.1579		232	0.5
3732	19.976		233	0.5
3733	19.976		234	0.5
3734	19.976		235	0.5
3735	19.976		236	0.5
3736	19.976		237	0.5
3737	19.976		238	0.5
3738	19.976		239	0.5
3739	19.976		240	0.5
3740	19.976		241	0.5
3741	19.976		242	0.5
3742	19.976		243	0.5
3743	19.976		244	0.5
3744	19.976		245	0.5
3745	19.976		246	0.5
3746	19.976		247	0.5
3747	19.976		248	0.5
3748	19.976		249	0.5
3749	19.976		250	0.5
3750	19.976		251	0.5
3751	19.976		252	0.5
3752	19.976		253	0.5
3753	19.976		254	0.5
3754	19.976		255	0.5
3755	19.976		256	0.5
3756	19.976		257	0.5
3757	19.976		258	0.5
3758	19.976		259	0.5
3759	19.976		260	0.5
3760	19.976		261	0.5
3761	19.976		262	0.5
3762	19.976		263	0.5
3763	19.976		264	0.5
3764	19.976		265	0.5
3765	19.976		266	0.5
3766	19.976		267	0.5
3767	19.976		268	0.5
3768	19.976		269	0.5
3769	19.976		270	0.5
3770	19.976		271	0.5
3771	19.976		272	0.5
3772	19.976		273	0.5
3773	19.976		274	0.5
3774	19.976		275	0.5
3775	19.976		276	0.5
3776	19.976		277	0.5
3777	19.976		278	0.5
3778	19.976		279	0.5
3779	19.976		280	0.5
3780	19.976		281	0.5
3781	19.976		282	0.5
3782	19.976		283	0.5
3783	19.976		284	0.5
3784	19.976		285	0.5
3785	19.976		286	0.5
3786	19.976		287	0.5
3787	19.976		288	0.5
3788	19.976		289	0.5
3789	19.976		290	0.5
3790	19.976		291	0.5
3791	19.976		292	0.5
3792	19.976		293	0.5
3793	19.976		294	0.5
3794	19.976		295	0.5
3795	19.976		296	0.5
3796	19.976		297	0.5
3797	19.976		298	0.5
3798	19.976		299	0.5
3799	19.976		300	0.5
3800	19.976		301	0.5
3801	19.976		302	0.5
3802	19.976		303	0.5
3803	19.976		304	0.5
3804	19.976		305	0.5
3805	19.976		306	0.5
3806	19.976		307	0.5
3807	19.976		308	0.5
3808	19.976		309	0.5
3809	19.976		310	0.5
3810	19.976		311	0.5
3811	22.4737		312	0.5
3812	22.4737		313	0.5
3813	22.4737		314	0.5
3814	22.4737		315	0.5
3815	22.4737		316	0.5
3816	22.4737		317	0.5
3817	22.4737		318	0.5
3818	22.4737		319	0.5
3819	22.4737		320	0.5
3820	22.4737		321	0.5
3821	22.4737		322	0.5
3822	22.4737		323	0.5
3823	22.4737		324	0.5
3824	22.4737		325	0.5
3825	22.4737		326	0.5
3826	22.4737		327	0.5
3827	22.4737		328	0.5
3828	22.4737		329	0.5
3829	22.4737		330	0.5
3830	22.4737		331	0.5
3831	22.3312		332	0.5
3832	22.3312		333	0.5
3833	22.3312		334	0.5
3834	22.3312		335	0.5
3835	22.3312		336	0.5
3836	22.3312		337	0.5
3837	22.3312		338	0.5
3838	22.3312		339	0.5
3839	22.3312		340	0.5
3840	22.3312		341	0.5
3841	22.3312		342	0.5
3842	22.3312		343	0.5
3843	22.3312		344	0.5
3844	22.3312		345	0.5
3845	22.3312		346	0.5
3846	22.3312		347	0.5
3847	22.3312		348	0.5
3848	22.3312		349	0.5
3849	22.3312		350	0.5
3850	22.3312		351	0.5
3851	22.3312		352	0.5
3852	22.3312		353	0.5
3853	22.3312		354	0.5
3854	22.3312		355	0.5
3855	22.3312		356	0.5
3856	22.3312		357	0.5
3857	22.3312		358	0.5
3858	22.3312		359	0.5
3859	22.3312		360	0.5
3860	22.3312		361	0.5
3861	22.3312		362	0.5
3862	22.3312		363	0.5
3863	22.3312		364	0.5
3864	22.3312		365	0.5
3865	22.3312		366	0.5
3866	22.3312		367	0.5
3867	22.3312		368	0.5
3868	22.3312		369	0.5
3869	22.3312		370	0.5
3870	22.3312		371	0.5
3871	22.3312		372	0.5
3872	22.3312		373	0.5
3873	22.3312		374	0.5
3874	22.3312		375	0.5
3875	22.3312		376	0.5
3876	22.3312		377	0.5
3877	22.3312		378	0.5
3878	22.3312		379	0.5
3879	22.3312		380	0.5
3880	22.3312		381	0.5
3881	22.3312		382	0.5
3882	22.3312		383	0.5
3883	22.3312		384	0.5
3884	22.3312		385	0.5
3885	22.3312		386	0.5
3886	22.3312		387	0.5
3887	22.3312		388	0.5
3888	22.3312		389	0.5
3889	22.3312		390	0.5
3890	22.3312		391	0.5
3891	22.3312		392	0.5
3892	22.4737		393	0.5
3893	22.4737		394	0.5
3894	22.4737		395	0.5
3895	25.6428		396	0.5
3896	25.6428		397	0.5
3897	25.6428		398	0.5
3898	29.0149		399	0.5
3899	29.0149		400	0.5
3900	25.6428		401	0.5
3901	25.6428		402	0.5
3902	25.6428		403	0.5
3903	25.6428		404	0.5
3904	25.6428		405	0.5
3905	25.6428		406	0.5
3906	25.6428		407	0.5
3907	25.6428		408	0.5
3908	25.6428		409	0.5
3909	25.6428		410	0.5
3910	25.6428		411	0.5
3911	25.6428		412	0.5
3912	25.6428		413	0.5
3913	25.6428		414	0.5
3914	25.6428		415	0.5
3915	25.6428		416	0.5
3916	25.6428		417	0.5
3917	25.6428		418	0.5
3918	25.6428		419	0.5
3919	23.1451		420	0.5
3920	20.0453		421	0.5
3921	20.0453		422	0.5
3922	20.0453		423	0.5
3923	20.0453		424	0.5
3924	20.0453		425	0.5
3925	20.0453		426	0.5
3926	20.0453		427	0.5
3927	20.0453		428	0.5
3928	20.0453		429	0.5
3929	20.0453		430	0.5
3930	20.0453		431	0.5
3931	20.0453		432	0.5
3932	20.0453		433	0.5
3933	34.5427		434	0.5
3934	20.0453		435	0.5
3935	20.0453		436	0.5
3936	20.0453		437	0.5
3937	20.0453		438	0.5
3938	20.0453		439	0.5
3939	20.0453		440	0.5
3940	20.0453		441	0.5
3941	20.0453		442	0.5
3942	20.0453		443	0.5
3943	20.0453		444	0.5
3944	20.0453		445	0.5
3945	20.0453		446	0.5
3946	20.0453		447	0.5
3947	20.0453		448	0.5
3948	20.0453		449	0.5
3949	20.0453		450	0.5
3950	20.0453		451	0.5
3951	20.0453		452	0.5
3952	20.0453		453	0.5
3953	20.0453		454	0.5
3954	20.0453		455	0.5
3955	20.0453		456	0.5
3956	20.0453		457	0.5
3957	20.0453		458	0.5
3958	20.0453		459	0.5
3959	20.0453		460	0.5
3960	20.0453		461	0.5
3961	20.0453		462	0.5
3962	20.0453		463	0.5
3963	20.0453		464	0.5
3964	20.0453		465	0.5
3965	20.0453		466	0.5
3966	20.0453		467	0.5
3967	20.0453		468	0.5
3968	20.0453		469	0.5
3969	20.0453		470	0.5
3970	20.0453		471	0.5
3971	20.0453		472	0.5
3972	20.0453		473	0.5
3973	20.0453		474	0.5
3974	20.0453		475	0.5
3975	20.0453		476	0.5
3976	20.0453		477	0.5
3977	20.0453		478	0.5
3978	20.0453		479	0.5
3979	20.0453		480	0.5
3980	20.0453		481	0.5
3981	20.0453		482	0.5
3982	22.0764		483	0.5
3983	20.0453		484	0.5
3984	20.0453		485	0.5
3985	20.0453		486	0.5
3986	20.0453		487	0.5
3987	20.0453		488	0.5
3988	20.0453		489	0.5
3989	20.0453		490	0.5
3990	20.0453		491	0.5
3991	20.0453		492	0.5
3992	20.0453		493	0.5
3993	20.0453		494	0.5
3994	20.0453		495	0.5
3995	20.0453		496	0.5
3996	20.0453		497	0.5
3997	20.0453		498	0.5
3998	20.0453		499	0.5
3999	20.0453		500	0.5
4000	20.0453		501	0.5
4001	20.0453		502	0.5
4002	20.0453		503	0.5
4003	20.0453		504	0.5
4004	18.2271		505	0.5
4005	18.2271		506	0.5
4006	18.2271		507	0.5
4007	18.2271		508	0.5
4008	18.2271		509	0.5
4009	18.2271		510	0.5
4010	18.2271		511	0.5
4011	18.2271		512	0.5
4012	18.2271		513	0.5
4013	18.2271		514	0.5
4014	18.2271		515	0.5
4015	18.2271		516	0.5
4016	18.2271		517	0.5
4017	18.2271		518	0.5
4018	18.2271		519	0.5
4019	18.2271		520	0.5
4020	18.2271		521	0.5
4021	18.2271		522	0.5
4022	18.2271		523	0.5
4023	18.2271		524	0.5
4024	18.2271		525	0.5
4025	18.2271		526	0.5
4026	18.2271		527	0.5
4027	18.2271		528	0.5
4028	18.2271		529	0.5
4029	18.2271		530	0.5
4030	18.2271		531	0.5
4031	18.2271		532	0.5
4032	18.2271		533	0.5
4033	18.2271		534	0.5
4034	18.2271		535	0.5
4035	18.2271		536	0.5
4036	18.2271		537	0.5
4037	18.2271		538	0.5
4038	18.2271		539	0.5
4039	18.2271		540	0.5
4040	18.2271		541	0.5
4041	18.2271		542	0.5
4042	24.1986		543	0.5
4043	18.2271		544	0.5
4044	18.2271		545	0.5
4045	18.2271		546	0.5
4046	18.2271		547	0.5
4047	18.2271		548	0.5
4048	18.2271		549	0.5
4049	18.2271		550	0.5
4050	18.2271		551	0.5
4051	18.2271		552	0.5
4052	18.2271		553	0.5
4053	18.2271		554	0.5
4054	18.2271		555	0.5
4055	18.2271		556	0.5
4056	18.2271		557	0.5
4057	18.2271		558	0.5
4058	18.2271		559	0.5
4059	18.2271		560	0.5
4060	18.2271		561	0.5
4061	18.2271		562	0.5
4062	18.2271		563	0.5
4063	18.2271		564	0.5
4064	18.2271		565	0.5
4065	18.2271		566	0.5
4066	18.2271		567	0.5
4067	18.2271		568	0.5
4068	18.2271		569	0.5
4069	18.2271		570	0.5
4070	18.2271		571	0.5
4071	18.2271		572	0.5
4072	18.2271		573	0.5
4073	18.2271		574	0.5
4074	18.2271		575	0.5
4075	18.2271		576	0.5
4076	18.2271		577	0.5
4077	18.2271		578	0.5
4078	18.2271		579	0.5
4079	18.2271		580	0.5
4080	18.2271		581	0.5
4081	18.2271		582	0.5
4082	18.2271		583	0.5
4083	18.2271		584	0.5
4084	18.2271		585	0.5
4085	18.2271		586	0.5
4086	18.2271		587	0.5
4087	18.2271		588	0.5
4088	18.2271		589	0.5
4089	18.2271		590	0.5
4090	18.2271		591	0.5
4091	18.2271		592	0.5
4092	18.2271		593	0.5
4093	18.2271		594	0.5
4094	18.2271		595	0.5
4095	18.2271		596	0.5
4096	18.2271		597	0.5
4097	18.2271		598	0.5
4098	18.2271		599	0.5
4099	18.2271		600	0.5
4100	18.2271		601	0.5
4101	18.2271		602	0.5
4102	18.2271		603	0.5
4103	18.2271		604	0.5
4104	18.2271		605	0.5
4105	18.2271		606	0.5
4106	18.2271		607	0.5
4107	18.2271		608	0.5
4108	18.2271		609	0.5
4109	18.2271		610	0.5
4110	18.2271		611	0.5
4111	18.2271		612	0.5
4112	18.2271		613	0.5
4113	18.2271		614	0.5
4114	18.2271		615	0.5
4115	18.2271		616	0.5
4116	18.2271		617	0.5
4117	18.2271		618	0.5
4118	18.2271		619	0.5
4119	18.2271		620	0.5
4120	18.2271		621	0.5
4121	18.2271		622	0.5
4122	18.2271		623	0.5
4123	18.2271		624	0.5
4124	18.2271		625	0.5
4125	18.2271		626	0.5
4126	18.2271		627	0.5
4127	18.2271		628	0.5
4128	18.2271		629	0.5
4129	18.2271		630	0.5
4130	18.2271		631	0.5
4131	18.2271		632	0.5
4132	18.2271		633	0.5
4133	18.2271		634	0.5
4134	18.2271		635	0.5
4135	18.2271		636	0.5
4136	18.2271		637	0.5
4137	18.2271		638	0.5
4138	18.2271		639	0.5
4139	18.2271		640	0.5
4140	18.2271		641	0.5
4141	18.2271		642	0.5
4142	18.2271		643	0.5
4143	18.2271		644	0.5
4144	18.2271		645	0.5
4145	18.2271		646	0.5
4146	18.2271		647	0.5
4147	18.2271		648	0.5
4148	18.2271		649	0.5
4149	18.2271		650	0.5
4150	18.2271		651	0.5
4151	18.2271		652	0.5
4152	22.3556		653	0.5
4153	22.3556		654	0.5
4154	18.2271		655	0.5
4155	18.2271		656	0.5
4156	18.2271		657	0.5
4157	18.2271		658	0.5
4158	18.2271		659	0.5
4159	18.2271		660	0.5
4160	18.2271		661	0.5
4161	18.2271		662	0.5
4162	18.2271		663	0.5
4163	18.2271		664	0.5
4164	18.2271		665	0.5
4165	18.2271		666	0.5
4166	18.2271		667	0.5
4167	18.2271		668	0.5
4168	18.2271		669	0.5
4169	18.2271		670	0.5
4170	18.2271		671	0.5
4171	18.2271		672	0.5
4172	18.2271		673	0.5
4173	18.2271		674	0.5
4174	18.2271		675	0.5
4175	18.2271		676	0.5
4176	18.2271		677	0.5
4177	18.2271		678	0.5
4178	18.2271		679	0.5
4179	18.2271		680	0.5
4180	18.2271		681	0.5
4181	18.2271		682	0.5
4182	18.2271		683	0.5
4183	18.2271		684	0.5
4184	18.2271		685	0.5
4185	18.2271		686	0.5
4186	18.2271		687	0.5
4187	18.2271		688	0.5
4188	18.2271		689	0.5
4189	18.2271		690	0.5
4190	18.2271		691	0.5
4191	18.2271		692	0.5
4192	18.2271		693	0.5
4193	18.2271		694	0.5
4194	18.2271		695	0.5
4195	18.2271		696	0.5
4196	18.2271		697	0.5
4197	18.2271		698	0.5
4198	18.2271		699	0.5
4199	18.2271		700	0.5
4200	18.2271		701	0.5
4201	18.2271		702	0.5
4202	18.2271		703	0.5
4203	18.2271		704	0.5
4204	18.2271		705	0.5
4205	18.2271		706	0.5
4206	18.2271		707	0.5
4207	18.2271		708	0.5
4208	18.2271		709	0.5
4209	18.2271		710	0.5
4210	18.2271		711	0.5
4211	18.2271		712	0.5
4212	18.2271		713	0.5
4213	18.2271		714	0.5
4214	18.2271		715	0.5
4215	18.2271		716	0.5
4216	18.2271		717	0.5
4217	18.2271		718	0.5
4218	18.2271		719	0.5
4219	18.2271		720	0.5
4220	18.2271		721	0.5
4221	18.2271		722	0.5
4222	18.2271		723	0.5
4223	18.2271		724	0.5
4224	18.2271		725	0.5
4225	18.2271		726	0.5
4226	18.2271		727	0.5
4227	18.2271		728	0.5
4228	18.2271		729	0.5
4229	18.2271		730	0.5
4230	18.2271		731	0.5
4231	18.2271		732	0.5
4232	18.2271		733	0.5
4233	18.2271		734	0.5
4234	18.2271		735	0.5
4235	18.2271		736	0.5
4236	18.2271		737	0.5
4237	18.2271		738	0.5
4238	18.2271		739	0.5
4239	18.2271		740	0.5
4240	18.2271		741	0.5
4241	18.2271		742	0.5
4242	18.2271		743	0.5
4243	18.2271		744	0.5
4244	18.2271		745	0.5
4245	18.2271		746	0.5
4246	18.2271		747	0.5
4247	18.2271		748	0.5
4248	18.2271		749	0.5
4249	18.2271		750	0.5
4250	18.2271		751	0.5
4251	18.2271		752	0.5
4252	18.2271		753	0.5
4253	18.2271		754	0.5
4254	18.2271		755	0.5
4255	24.0137		756	0.5
4256	24.0137		757	0.5
4257	24.0137		758	0.5
4258	24.0137		759	0.5
4259	24.0137		760	0.5
4260	24.0137		761	0.5
4261	18.2271		762	0.5
4262	18.2271		763	0.5
4263	18.2271		764	0.5
4264	18.2271		765	0.5
4265	18.2271		766	0.5
4266	18.2271		767	0.5
4267	18.2271		768	0.5
4268	18.2271		769	0.5
4269	18.2271		770	0.5
4270	18.2271		771	0.5
4271	18.2271		772	0.5
4272	18.2271		773	0.5
4273	18.2271		774	0.5
4274	18.2271		775	0.5
4275	18.2271		776	0.5
4276	18.2271		777	0.5
4277	18.2271		778	0.5
4278	18.2271		779	0.5
4279	18.2271		780	0.5
4280	18.2271		781	0.5
4281	18.2271		782	0.5
4282	18.2271		783	0.5
4283	18.2271		784	0.5
4284	18.2271		785	0.5
4285	18.2271		786	0.5
4286	18.2271		787	0.5
4287	18.2271		788	0.5
4288	18.2271		789	0.5
4289	18.2271		790	0.5
4290	18.2271		791	0.5
4291	18.2271		792	0.5
4292	18.2271		793	0.5
4293	18.2271		794	0.5
4294	18.2271		795	0.5
4295	18.2271		796	0.5
4296	18.2271		797	0.5
4297	18.2271		798	0.5
4298	18.2271		799	0.5
4299	18.2271		800	0.5
4300	18.2271		801	0.5
4301	18.2271		802	0.5
4302	18.2271		803	0.5
4303	18.2271		804	0.5
4304	18.2271		805	0.5
4305	18.2271		806	0.5
4306	18.2271		807	0.5
4307	18.2271		808	0.5
4308	18.2271		809	0.5
4309	18.2271		810	0.5
4310	18.2271		811	0.5
4311	18.2271		812	0.5
4312	18.2271		813	0.5
4313	18.2271		814	0.5
4314	18.2271		815	0.5
4315	18.2271		816	0.5
4316	18.2271		817	0.5
4317	18.2271		818	0.5
4318	18.2271		819	0.5
4319	18.2271		820	0.5
4320	18.2271		821	0.5
4321	18.2271		822	0.5
4322	18.2271		823	0.5
4323	18.2271		824	0.5
4324	18.2271		825	0.5
4325	18.2271		826	0.5
4326	18.2271		827	0.5
4327	18.2271		828	0.5
4328	18.2271		829	0.5
4329	18.2271		830	0.5
4330	18.2271		831	0.5
4331	18.2271		832	0.5
4332	18.2271		833	0.5
4333	18.2271		834	0.5
4334	18.2271		835	0.5
4335	18.2271		836	0.5
4336	18.2271		837	0.5
4337	18.2271		838	0.5
4338	18.2271		839	0.5
4339	18.2271		840	0.5
4340	18.2271		841	0.5
4341	18.2271		842	0.5
4342	18.2271		843	0.5
4343	18.2271		844	0.5
4344	18.2271		845	0.5
4345	18.2271		846	0.5
4346	18.2271		847	0.5
4347	18.2271		848	0.5
4348	18.2271		849	0.5
4349	18.2271		850	0.5
4350	18.2271		851	0.5
4351	18.2271		852	0.5
4352	18.2271		853	0.5
4353	18.2271		854	0.5
4354	18.2271		855	0.5
4355	18.2271		856	0.5
4356	18.2271		857	0.5
4357	18.2271		858	0.5
4358	18.2271		859	0.5
4359	18.2271		860	0.5
4360	18.2271		861	0.5
4361	18.2271		862	0.5
4362	18.2271		863	0.5
4363	18.2271		864	0.5
4364	18.2271		865	0.5
4365	18.2271		866	0.5
4366	18.2271		867	0.5
4367	18.2271		868	0.5
4368	18.2271		869	0.5
4369	18.2271		870	0.5
4370	18.2271		871	0.5
4371	18.2271		872	0.5
4372	18.2271		873	0.5
4373	18.2271		874	0.5
4374	18.2271		875	0.5
4375	18.2271		876	0.5
4376	18.2271		877	0.5
4377	18.2271		878	0.5
4378	18.2271		879	0.5
4379	18.2271		880	0.5
4380	18.2271		881	0.5
4381	18.2271		882	0.5
4382	18.2271		883	0.5
4383	18.2271		884	0.5
4384	18.2271		885	0.5
4385	18.2271		886	0.5
4386	18.2271		887	0.5
4387	18.2271		888	0.5
4388	18.2271		889	0.5
4389	18.2271		890	0.5
4390	18.2271		891	0.5
4391	18.2271		892	0.5
4392	20.7931		893	0.5
4393	20.7931		894	0.5
4394	20.7931		895	0.5
4395	20.7931		896	0.5
4396	26.0167		897	0.5
4397	20.7931		898	0.5
4398	20.7931		899	0.5
4399	20.7931		900	0.5
4400	20.7931		901	0.5
4401	20.7931		902	0.5
4402	20.7931		903	0.5
4403	20.7931		904	0.5
4404	20.7931		905	0.5
4405	20.7931		906	0.5
4406	20.7931		907	0.5
4407	20.7931		908	0.5
4408	20.7931		909	0.5
4409	20.7931		910	0.5
4410	20.7931		911	0.5
4411	20.7931		912	0.5
4412	20.7931		913	0.5
4413	20.7931		914	0.5
4414	20.7931		915	0.5
4415	20.7931		916	0.5
4416	20.7931		917	0.5
4417	20.7931		918	0.5
4418	18.2271		919	0.5
4419	18.2271		920	0.5
4420	18.2271		921	0.5
4421	18.2271		922	0.5
4422	18.2271		923	0.5
4423	18.2271		924	0.5
4424	18.2271		925	0.5
4425	18.2271		926	0.5
4426	18.2271		927	0.5
4427	18.2271		928	0.5
4428	18.2271		929	0.5
4429	18.2271		930	0.5
4430	18.2271		931	0.5
4431	18.2271		932	0.5
4432	18.2271		933	0.5
4433	18.2271		934	0.5
4434	18.2271		935	0.5
4435	18.2271		936	0.5
4436	18.2271		937	0.5
4437	18.2271		938	0.5
4438	18.2271		939	0.5
4439	18.2271		940	0.5
4440	18.2271		941	0.5
4441	18.2271		942	0.5
4442	18.2271		943	0.5
4443	18.2271		944	0.5
4444	18.2271		945	0.5
4445	18.2271		946	0.5
4446	18.2271		947	0.5
4447	18.2271		948	0.5
4448	18.2271		949	0.5
4449	18.2271		950	0.5
4450	18.2271		951	0.5
4451	18.2271		952	0.5
4452	18.2271		953	0.5
4453	18.2271		954	0.5
4454	18.2271		955	0.5
4455	18.2271		956	0.5
4456	18.2271		957	0.5
4457	18.2271		958	0.5
4458	18.2271		959	0.5
4459	18.2271		960	0.5
4460	18.2271		961	0.5
4461	18.2271		962	0.5
4462	18.2271		963	0.5
4463	18.2271		964	0.5
4464	18.2271		965	0.5
4465	18.2271		966	0.5
4466	18.2271		967	0.5
4467	18.2271		968	0.5
4468	18.2271		969	0.5
4469	18.2271		970	0.5
4470	18.2271		971	0.5
4471	18.2271		972	0.5
4472	18.2271		973	0.5
4473	18.2271		974	0.5
4474	18.2271		975	0.5
4475	18.2271		976	0.5
4476	18.2271		977	0.5
4477	18.2271		978	0.5
4478	18.2271		979	0.5
4479	18.2271		980	0.5
4480	18.2271		981	0.5
4481	18.2271		982	0.5
4482	18.2271		983	0.5
4483	18.2271		984	0.5
4484	18.2271		985	0.5
4485	18.2271		986	0.5
4486	18.2271		987	0.5
4487	18.2271		988	0.5
4488	18.2271		989	0.5
4489	18.2271		990	0.5
4490	18.2271		991	0.5
4491	18.2271		992	0.5
4492	18.2271		993	0.5
4493	18.2271		994	0.5
4494	18.2271		995	0.5
4495	18.2271		996	0.5
4496	18.2271		997	0.5
4497	18.2271		998	0.5
4498	18.2271		999	0.5
4499	18.2271		1000	0.5
4500	18.2271		1001	0.5
4501	18.2271		1002	0.5
4502	18.2271		1003	0.5
4503	18.2271		1004	0.5
4504	18.2271		1005	0.5
4505	18.2271		1006	0.5
4506	18.2271		1007	0.5
4507	18.2271		1008	0.5
4508	18.2271		1009	0.5
4509	18.2271		1010	0.5
4510	18.2271		1011	0.5
4511	18.2271		1012	0.5
4512	18.2271		1013	0.5
4513	18.2271		1014	0.5
4514	18.2271		1015	0.5
4515	18.2271		1016	0.5
4516	18.2271		1017	0.5
4517	18.2271		1018	0.5
4518	18.2271		1019	0.5
4519	18.2271		1020	0.5
4520	18.2271		1021	0.5
4521	18.2271		1022	0.5
4522	18.2271		1023	0.5
4523	18.2271		1024	0.5
4524	18.2271		1025	0.5
4525	18.2271		1026	0.5
4526	18.2271		1027	0.5
4527	18.2271		1028	0.5
4528	18.2271		1029	0.5
4529	18.2271		1030	0.5
4530	18.2271		1031	0.5
4531	18.2271		1032	0.5
4532	18.2271		1033	0.5
4533	18.2271		1034	0.5
4534	18.2271		1035	0.5
4535	18.2271		1036	0.5
4536	18.2271		1037	0.5
4537	18.2271		1038	0.5
4538	18.2271		1039	0.5
4539	18.2271		1040	0.5
4540	18.2271		1041	0.5
4541	18.2271		1042	0.5
4542	18.2271		1043	0.5
4543	18.2271		1044	0.5
4544	18.2271		1045	0.5
4545	18.2271		1046	0.5
4546	18.2271		1047	0.5
4547	18.2271		1048	0.5
4548	18.2271		1049	0.5
4549	18.2271		1050	0.5
4550	18.2271		1051	0.5
4551	18.2271		1052	0.5
4552	18.2271		1053	0.5
4553	18.2271		1054	0.5
4554	18.2271		1055	0.5
4555	18.2271		1056	0.5
4556	18.2271		1057	0.5
4557	18.2271		1058	0.5
4558	18.2271		1059	0.5
4559	18.2271		1060	0.5
4560	18.2271		1061	0.5
4561	18.2271		1062	0.5
4562	18.2271		1063	0.5
4563	18.2271		1064	0.5
4564	18.2271		1065	0.5
4565	18.2271		1066	0.5
4566	18.2271		1067	0.5
4567	18.2271		1068	0.5
4568	18.2271		1069	0.5
4569	18.2271		1070	0.5
4570	18.2271		1071	0.5
4571	18.2271		1072	0.5
4572	18.2271		1073	0.5
4573	18.2271		1074	0.5
4574	18.2271		1075	0.5
4575	18.2271		1076	0.5
4576	18.2271		1077	0.5
4577	18.2271		1078	0.5
4578	18.2271		1079	0.5
4579	18.2271		1080	0.5
4580	18.2271		1081	0.5
4581	18.2271		1082	0.5
4582	18.2271		1083	0.5
4583	18.2271		1084	0.5
4584	18.2271		1085	0.5
4585	18.2271		1086	0.5
4586	18.2271		1087	0.5
4587	18.2271		1088	0.5
4588	18.2271		1089	0.5
4589	18.2271		1090	0.5
4590	18.2271		1091	0.5
4591	18.2271		1092	0.5
4592	18.2271		1093	0.5
4593	18.2271		1094	0.5
4594	18.2271		1095	0.5
4595	18.2271		1096	0.5
4596	18.2271		1097	0.5
4597	18.2271		1098	0.5
4598	21.9159		1099	0.5
4599	21.9159		1100	0.5
4600	21.9159		1101	0.5
4601	18.2271		1102	0.5
4602	18.2271		1103	0.5
4603	18.2271		1104	0.5
4604	18.2271		1105	0.5
4605	18.2271		1106	0.5
4606	18.2271		1107	0.5
4607	18.2271		1108	0.5
4608	18.2271		1109	0.5
4609	18.2271		1110	0.5
4610	18.2271		1111	0.5
4611	18.2271		1112	0.5
4612	18.2271		1113	0.5
4613	18.2271		1114	0.5
4614	18.2271		1115	0.5
4615	18.2271		1116	0.5
4616	18.2271		1117	0.5
4617	18.2271		1118	0.5
4618	18.2271		1119	0.5
4619	18.2271		1120	0.5
4620	18.2271		1121	0.5
4621	18.2271		1122	0.5
4622	18.2271		1123	0.5
4623	18.2271		1124	0.5
4624	18.2271		1125	0.5
4625	18.2271		1126	0.5
4626	18.2271		1127	0.5
4627	18.2271		1128	0.5
4628	18.2271		1129	0.5
4629	18.2271		1130	0.5
4630	18.2271		1131	0.5
4631	18.2271		1132	0.5
4632	18.2271		1133	0.5
4633	18.2271		1134	0.5
4634	18.2271		1135	0.5
4635	18.2271		1136	0.5
4636	18.2271		1137	0.5
4637	18.2271		1138	0.5
4638	18.2271		1139	0.5
4639	18.2271		1140	0.5
4640	18.2271		1141	0.5
4641	18.2271		1142	0.5
4642	18.2271		1143	0.5
4643	18.2271		1144	0.5
4644	18.2271		1145	0.5
4645	18.2271		1146	0.5
4646	18.2271		1147	0.5
4647	18.2271		1148	0.5
4648	18.2271		1149	0.5
4649	18.2271		1150	0.5
4650	18.2271		1151	0.5
4651	18.2271		1152	0.5
4652	18.2271		1153	0.5
4653	18.2271		1154	0.5
4654	18.2271		1155	0.5
4655	18.2271		1156	0.5
4656	18.2271		1157	0.5
4657	18.2271		1158	0.5
4658	18.2271		1159	0.5
4659	18.2271		1160	0.5
4660	18.2271		1161	0.5
4661	18.2271		1162	0.5
4662	18.2271		1163	0.5
4663	18.2271		1164	0.5
4664	18.2271		1165	0.5
4665	18.2271		1166	0.5
4666	18.2271		1167	0.5
4667	18.2271		1168	0.5
4668	18.2271		1169	0.5
4669	18.2271		1170	0.5
4670	18.2271		1171	0.5
4671	18.2271		1172	0.5
4672	18.2271		1173	0.5
4673	18.2271		1174	0.5
4674	18.2271		1175	0.5
4675	18.2271		1176	0.5
4676	18.2271		1177	0.5
4677	18.2271		1178	0.5
4678	18.2271		1179	0.5
4679	18.2271		1180	0.5
4680	18.2271		1181	0.5
4681	18.2271		1182	0.5
4682	18.2271		1183	0.5
4683	18.2271		1184	0.5
4684	18.2271		1185	0.5
4685	18.2271		1186	0.5
4686	18.2271		1187	0.5
4687	18.2271		1188	0.5
4688	18.2271		1189	0.5
4689	18.2271		1190	0.5
4690	18.2271		1191	0.5
4691	18.2271		1192	0.5
4692	18.2271		1193	0.5
4693	18.2271		1194	0.5
4694	18.2271		1195	0.5
4695	18.2271		1196	0.5
4696	18.2271		1197	0.5
4697	18.2271		1198	0.5
4698	18.2271		1199	0.5
4699	18.2271		1200	0.5
4700	18.2271		1201	0.5
4701	18.2271		1202	0.5
4702	18.2271		1203	0.5
4703	18.2271		1204	0.5
4704	21.9159		1205	0.5
4705	21.9159		1206	0.5
4706	21.9159		1207	0.5
4707	21.9159		1208	0.5
4708	21.9159		1209	0.5
4709	21.9159		1210	0.5
4710	21.9159		1211	0.5
4711	21.9159		1212	0.5
4712	21.9159		1213	0.5
4713	21.9159		1214	0.5
4714	21.9159		1215	0.5
4715	21.9159		1216	0.5
4716	21.9159		1217	0.5
4717	21.9159		1218	0.5
4718	21.9159		1219	0.5
4719	21.9159		1220	0.5
4720	21.9159		1221	0.5
4721	21.9159		1222	0.5
4722	18.2271		1223	0.5
4723	18.2271		1224	0.5
4724	18.2271		1225	0.5
4725	18.2271		1226	0.5
4726	18.2271		1227	0.5
4727	18.2271		1228	0.5
4728	18.2271		1229	0.5
4729	18.2271		1230	0.5
4730	18.2271		1231	0.5
4731	18.2271		1232	0.5
4732	18.2271		1233	0.5
4733	18.2271		1234	0.5
4734	18.2271		1235	0.5
4735	18.2271		1236	0.5
4736	18.2271		1237	0.5
4737	18.2271		1238	0.5
4738	18.2271		1239	0.5
4739	18.2271		1240	0.5
4740	18.2271		1241	0.5
4741	18.2271		1242	0.5
4742	18.2271		1243	0.5
4743	18.2271		1244	0.5
4744	18.2271		1245	0.5
4745	18.2271		1246	0.5
4746	18.2271		1247	0.5
4747	18.2271		1248	0.5
4748	18.2271		1249	0.5
4749	18.2271		1250	0.5
4750	18.2271		1251	0.5
4751	18.2271		1252	0.5
4752	18.2271		1253	0.5
4753	18.2271		1254	0.5
4754	18.2271		1255	0.5
4755	18.2271		1256	0.5
4756	18.2271		1257	0.5
4757	18.2271		1258	0.5
4758	18.2271		1259	0.5
4759	18.2271		1260	0.5
4760	18.2271		1261	0.5
4761	18.2271		1262	0.5
4762	18.2271		1263	0.5
4763	18.2271		1264	0.5
4764	18.2271		1265	0.5
4765	18.2271		1266	0.5
4766	18.2271		1267	0.5
4767	18.2271		1268	0.5
4768	18.2271		1269	0.5
4769	18.2271		1270	0.5
4770	18.2271		1271	0.5
4771	18.2271		1272	0.5
4772	18.2271		1273	0.5
4773	18.2271		1274	0.5
4774	18.2271		1275	0.5
4775	18.2271		1276	0.5
4776	18.2271		1277	0.5
4777	18.2271		1278	0.5
4778	18.2271		1279	0.5
4779	18.2271		1280	0.5
4780	18.2271		1281	0.5
4781	18.2271		1282	0.5
4782	18.2271		1283	0.5
4783	18.2271		1284	0.5
4784	18.2271		1285	0.5
4785	18.2271		1286	0.5
4786	18.2271		1287	0.5
4787	18.2271		1288	0.5
4788	18.2271		1289	0.5
4789	18.2271		1290	0.5
4790	18.2271		1291	0.5
4791	18.2271		1292	0.5
4792	18.2271		1293	0.5
4793	18.2271		1294	0.5
4794	18.2271		1295	0.5
4795	18.2271		1296	0.5
4796	18.2271		1297	0.5
4797	18.2271		1298	0.5
4798	18.2271		1299	0.5
4799	18.2271		1300	0.5
4800	18.2271		1301	0.5
4801	18.2271		1302	0.5
4802	18.2271		1303	0.5
4803	18.2271		1304	0.5
4804	18.2271		1305	0.5
4805	18.2271		1306	0.5
4806	18.2271		1307	0.5
4807	18.2271		1308	0.5
4808	18.2271		1309	0.5
4809	18.2271		1310	0.5
4810	18.2271		1311	0.5
4811	18.2271		1312	0.5
4812	18.2271		1313	0.5
4813	18.2271		1314	0.5
4814	18.2271		1315	0.5
4815	18.2271		1316	0.5
4816	18.2271		1317	0.5
4817	18.2271		1318	0.5
4818	18.2271		1319	0.5
4819	18.2271		1320	0.5
4820	18.2271		1321	0.5
4821	18.2271		1322	0.5
4822	18.2271		1323	0.5
4823	18.2271		1324	0.5
4824	18.2271		1325	0.5
4825	18.2271		1326	0.5
4826	18.2271		1327	0.5
4827	18.2271		1328	0.5
4828	18.2271		1329	0.5
4829	18.2271		1330	0.5
4830	18.2271		1331	0.5
4831	18.2271		1332	0.5
4832	18.2271		1333	0.5
4833	18.2271		1334	0.5
4834	18.2271		1335	0.5
4835	18.2271		1336	0.5
4836	18.2271		1337	0.5
4837	18.2271		1338	0.5
4838	18.2271		1339	0.5
4839	18.2271		1340	0.5
4840	18.2271		1341	0.5
4841	18.2271		1342	0.5
4842	18.2271		1343	0.5
4843	18.2271		1344	0.5
4844	18.2271		1345	0.5
4845	18.2271		1346	0.5
4846	18.2271		1347	0.5
4847	18.2271		1348	0.5
4848	18.2271		1349	0.5
4849	18.2271		1350	0.5
4850	18.2271		1351	0.5
4851	18.2271		1352	0.5
4852	18.2271		1353	0.5
4853	18.2271		1354	0.5
4854	18.2271		1355	0.5
4855	18.2271		1356	0.5
4856	18.2271		1357	0.5
4857	18.2271		1358	0.5
4858	18.2271		1359	0.5
4859	18.2271		1360	0.5
4860	18.2271		1361	0.5
4861	18.2271		1362	0.5
4862	18.2271		1363	0.5
4863	18.2271		1364	0.5
4864	18.2271		1365	0.5
4865	18.2271		1366	0.5
4866	18.2271		1367	0.5
4867	18.2271		1368	0.5
4868	18.2271		1369	0.5
4869	18.2271		1370	0.5
4870	18.2271		1371	0.5
4871	18.2271		1372	0.5
4872	18.2271		1373	0.5
4873	18.2271		1374	0.5
4874	18.2271		1375	0.5
4875	18.2271		1376	0.5
4876	18.2271		1377	0.5
4877	18.2271		1378	0.5
4878	18.2271		1379	0.5
4879	18.2271		1380	0.5
4880	18.2271		1381	0.5
4881	18.2271		1382	0.5
4882	18.2271		1383	0.5
4883	18.2271		1384	0.5
4884	18.2271		1385	0.5
4885	18.2271		1386	0.5
4886	18.2271		1387	0.5
4887	18.2271		1388	0.5
4888	18.2271		1389	0.5
4889	18.2271		1390	0.5
4890	18.2271		1391	0.5
4891	18.2271		1392	0.5
4892	18.2271		1393	0.5
4893	18.2271		1394	0.5
4894	18.2271		1395	0.5
4895	18.2271		1396	0.5
4896	18.2271		1397	0.5
4897	18.2271		1398	0.5
4898	18.2271		1399	0.5
4899	18.2271		1400	0.5
4900	18.2271		1401	0.5
4901	18.2271		1402	0.5
4902	18.2271		1403	0.5
4903	18.2271		1404	0.5
4904	18.2271		1405	0.5
4905	18.2271		1406	0.5
4906	18.2271		1407	0.5
4907	18.2271		1408	0.5
4908	18.2271		1409	0.5
4909	18.2271		1410	0.5
4910	18.2271		1411	0.5
4911	18.2271		1412	0.5
4912	18.2271		1413	0.5
4913	18.2271		1414	0.5
4914	18.2271		1415	0.5
4915	18.2271		1416	0.5
4916	18.2271		1417	0.5
4917	18.2271		1418	0.5
4918	18.2271		1419	0.5
4919	18.2271		1420	0.5
4920	18.2271		1421	0.5
4921	18.2271		1422	0.5
4922	18.2271		1423	0.5
4923	18.2271		1424	0.5
4924	18.2271		1425	0.5
4925	18.2271		1426	0.5
4926	18.2271		1427	0.5
4927	18.2271		1428	0.5
4928	18.2271		1429	0.5
4929	18.2271		1430	0.5
4930	18.2271		1431	0.5
4931	18.2271		1432	0.5
4932	18.2271		1433	0.5
4933	18.2271		1434	0.5
4934	22.3556		1435	0.5
4935	22.3556		1436	0.5
4936	22.3556		1437	0.5
4937	18.2271		1438	0.5
4938	18.2271		1439	0.5
4939	18.2271		1440	0.5
4940	18.2271		1441	0.5
4941	18.2271		1442	0.5
4942	18.2271		1443	0.5
4943	18.2271		1444	0.5
4944	18.2271		1445	0.5
4945	18.2271		1446	0.5
4946	18.2271		1447	0.5
4947	18.2271		1448	0.5
4948	18.2271		1449	0.5
4949	18.2271		1450	0.5
4950	18.2271		1451	0.5
4951	18.2271		1452	0.5
4952	18.2271		1453	0.5
4953	18.2271		1454	0.5
4954	18.2271		1455	0.5
4955	18.2271		1456	0.5
4956	18.2271		1457	0.5
4957	18.2271		1458	0.5
4958	18.2271		1459	0.5
4959	18.2271		1460	0.5
4960	18.2271		1461	0.5
4961	18.2271		1462	0.5
4962	18.2271		1463	0.5
4963	18.2271		1464	0.5
4964	18.2271		1465	0.5
4965	18.2271		1466	0.5
4966	18.2271		1467	0.5
4967	18.2271		1468	0.5
4968	18.2271		1469	0.5
4969	18.2271		1470	0.5
4970	18.2271		1471	0.5
4971	18.2271		1472	0.5
4972	18.2271		1473	0.5
4973	18.2271		1474	0.5
4974	18.2271		1475	0.5
4975	18.2271		1476	0.5
4976	18.2271		1477	0.5
4977	18.2271		1478	0.5
4978	18.2271		1479	0.5
4979	18.2271		1480	0.5
4980	18.2271		1481	0.5
4981	18.2271		1482	0.5
4982	18.2271		1483	0.5
4983	18.2271		1484	0.5
4984	18.2271		1485	0.5
4985	18.2271		1486	0.5
4986	18.2271		1487	0.5
4987	18.2271		1488	0.5
4988	18.2271		1489	0.5
4989	18.2271		1490	0.5
4990	18.2271		1491	0.5
4991	18.2271		1492	0.5
4992	18.2271		1493	0.5
4993	18.2271		1494	0.5
4994	18.2271		1495	0.5
4995	18.2271		1496	0.5
4996	18.2271		1497	0.5
4997	18.2271		1498	0.5
4998	18.2271		1499	0.5
4999	18.2271		1500	0.5
5000	18.2271		1501	0.5
			1502	0.5
			1503	0.5
			1504	0.5
			1505	0.5
			1506	0.5
			1507	0.5
			1508	0.5
			1509	0.5
			1510	0.5
			1511	0.5
			1512	0.5
			1513	0.5
			1514	0.5
			1515	0.5
			1516	0.5
			1517	0.5
			1518	0.5
			1519	0.5
			1520	0.5
			1521	0.5
			1522	0.5
			1523	0.5
			1524	0.5
			1525	0.5
			1526	0.5
			1527	0.5
			1528	0.5
			1529	0.5
			1530	0.5
			1531	0.5
			1532	0.5
			1533	0.5
			1534	0.5
			1535	0.5
			1536	0.5
			1537	0.5
			1538	0.5
			1539	0.5
			1540	0.5
			1541	0.5
			1542	0.5
			1543	0.5
			1544	0.5
			1545	0.5
			1546	0.5
			1547	0.5
			1548	0.5
			1549	0.5
			1550	0.5
			1551	0.5
			1552	0.5
			1553	0.5
			1554	0.5
			1555	0.5
			1556	0.5
			1557	0.5
			1558	0.5
			1559	0.5
			1560	0.5
			1561	0.5
			1562	0.5
			1563	0.5
			1564	0.5
			1565	0.5
			1566	0.5
			1567	0.5
			1568	0.5
			1569	0.5
			1570	0.5
			1571	0.5
			1572	0.5
			1573	0.5
			1574	0.5
			1575	0.5
			1576	0.5
			1577	0.5
			1578	0.5
			1579	0.5
			1580	0.5
			1581	0.5
			1582	0.5
			1583	0.5
			1584	0.5
			1585	0.5
			1586	0.5
			1587	0.5
			1588	0.5
			1589	0.5
			1590	0.5
			1591	0.5
			1592	0.5
			1593	0.5
			1594	0.5
			1595	0.5
			1596	0.5
			1597	0.5
			1598	0.5
			1599	0.5
			1600	0.5
			1601	0.5
			1602	0.5
			1603	0.5
			1604	0.5
			1605	0.5
			1606	0.5
			1607	0.5
			1608	0.5
			1609	0.5
			1610	0.5
			1611	0.5
			1612	0.5
			1613	0.5
			1614	0.5
			1615	0.5
			1616	0.5
			1617	0.5
			1618	0.5
			1619	0.5
			1620	0.5
			1621	0.5
			1622	0.5
			1623	0.5
			1624	0.5
			1625	0.5
			1626	0.5
			1627	0.5
			1628	0.5
			1629	0.5
			1630	0.5
			1631	0.5
			1632	0.5
			1633	0.5
			1634	0.5
			1635	0.5
			1636	0.5
			1637	0.5
			1638	0.5
			1639	0.5
			1640	0.5
			1641	0.5
			1642	0.5
			1643	0.5
			1644	0.5
			1645	0.5
			1646	0.5
			1647	0.5
			1648	0.5
			1649	0.5
			1650	0.5
			1651	0.5
			1652	0.5
			1653	0.5
			1654	0.5
			1655	0.5
			1656	0.5
			1657	0.5
			1658	0.5
			1659	0.5
			1660	0.5
			1661	0.5
			1662	0.5
			1663	0.5
			1664	0.5
			1665	0.5
			1666	0.5
			1667	0.5
			1668	0.5
			1669	0.5
			1670	0.5
			1671	0.5
			1672	0.5
			1673	0.5
			1674	0.5
			1675	0.5
			1676	0.5
			1677	0.5
			1678	0.5
			1679	0.5
			1680	0.5
			1681	0.5
			1682	0.5
			1683	0.5
			1684	0.5
			1685	0.5
			1686	0.5
			1687	0.5
			1688	0.5
			1689	0.5
			1690	0.5
			1691	0.5
			1692	0.5
			1693	0.5
			1694	0.5
			1695	0.5
			1696	0.5
			1697	0.5
			1698	0.5
			1699	0.5
			1700	0.5
			1701	0.5
			1702	0.5
			1703	0.5
			1704	0.5
			1705	0.5
			1706	0.5
			1707	0.5
			1708	0.5
			1709	0.5
			1710	0.5
			1711	0.5
			1712	0.5
			1713	0.5
			1714	0.5
			1715	0.5
			1716	0.5
			1717	0.5
			1718	0.5
			1719	0.5
			1720	0.5
			1721	0.5
			1722	0.5
			1723	0.5
			1724	0.5
			1725	0.5
			1726	0.5
			1727	0.5
			1728	0.5
			1729	0.5
			1730	0.5
			1731	0.5
			1732	0.5
			1733	0.5
			1734	0.5
			1735	0.5
			1736	0.5
			1737	0.5
			1738	0.5
			1739	0.5
			1740	0.5
			1741	0.5
			1742	0.5
			1743	0.5
			1744	0.5
			1745	0.5
			1746	0.5
			1747	0.5
			1748	0.5
			1749	0.5
			1750	0.5
			1751	0.5
			1752	0.5
			1753	0.5
			1754	0.5
			1755	0.5
			1756	0.5
			1757	0.5
			1758	0.5
			1759	0.5
			1760	0.5
			1761	0.5
			1762	0.5
			1763	0.5
			1764	0.5
			1765	0.5
			1766	0.5
			1767	0.5
			1768	0.5
			1769	0.5
			1770	0.5
			1771	0.5
			1772	0.5
			1773	0.5
			1774	0.5
			1775	0.5
			1776	0.5
			1777	0.5
			1778	0.5
			1779	0.5
			1780	0.5
			1781	0.5
			1782	0.5
			1783	0.5
			1784	0.5
			1785	0.5
			1786	0.5
			1787	0.5
			1788	0.5
			1789	0.5
			1790	0.5
			1791	0.5
			1792	0.5
			1793	0.5
			1794	0.5
			1795	0.5
			1796	0.5
			1797	0.5
			1798	0.5
			1799	0.5
			1800	0.5
			1801	0.5
			1802	0.5
			1803	0.5
			1804	0.5
			1805	0.5
			1806	0.5
			1807	0.5
			1808	0.5
			1809	0.5
			1810	0.5
			1811	0.5
			1812	0.5
			1813	0.5
			1814	0.5
			1815	0.5
			1816	0.5
			1817	0.5
			1818	0.5
			1819	0.5
			1820	0.5
			1821	0.5
			1822	0.5
			1823	0.5
			1824	0.5
			1825	0.5
			1826	0.5
			1827	0.5
			1828	0.5
			1829	0.5
			1830	0.5
			1831	0.5
			1832	0.5
			1833	0.5
			1834	0.5
			1835	0.5
			1836	0.5
			1837	0.5
			1838	0.5
			1839	0.5
			1840	0.5
			1841	0.5
			1842	0.5
			1843	0.5
			1844	0.5
			1845	0.5
			1846	0.5
			1847	0.5
			1848	0.5
			1849	0.5
			1850	0.5
			1851	0.5
			1852	0.5
			1853	0.5
			1854	0.5
			1855	0.5
			1856	0.5
			1857	0.5
			1858	0.5
			1859	0.5
			1860	0.5
			1861	0.5
			1862	0.5
			1863	0.5
			1864	0.5
			1865	0.5
			1866	0.5
			1867	0.5
			1868	0.5
			1869	0.5
			1870	0.5
			1871	0.5
			1872	0.5
			1873	0.5
			1874	0.5
			1875	0.5
			1876	0.5
			1877	0.5
			1878	0.5
			1879	0.5
			1880	0.5
			1881	0.5
			1882	0.5
			1883	0.5
			1884	0.5
			1885	0.5
			1886	0.5
			1887	0.5
			1888	0.5
			1889	0.5
			1890	0.5
			1891	0.5
			1892	0.5
			1893	0.5
			1894	0.5
			1895	0.5
			1896	0.5
			1897	0.5
			1898	0.5
			1899	0.5
			1900	0.5
			1901	0.5
			1902	0.5
			1903	0.5
			1904	0.5
			1905	0.5
			1906	0.5
			1907	0.5
			1908	0.5
			1909	0.5
			1910	0.5
			1911	0.5
			1912	0.5
			1913	0.5
			1914	0.5
			1915	0.5
			1916	0.5
			1917	0.5
			1918	0.5
			1919	0.5
			1920	0.5
			1921	0.5
			1922	0.5
			1923	0.5
			1924	0.5
			1925	0.5
			1926	0.5
			1927	0.5
			1928	0.5
			1929	0.5
			1930	0.5
			1931	0.5
			1932	0.5
			1933	0.5
			1934	0.5
			1935	0.5
			1936	0.5
			1937	0.5
			1938	0.5
			1939	0.5
			1940	0.5
			1941	0.5
			1942	0.5
			1943	0.5
			1944	0.5
			1945	0.5
			1946	0.5
			1947	0.5
			1948	0.5
			1949	0.5
			1950	0.5
			1951	0.5
			1952	0.5
			1953	0.5
			1954	0.5
			1955	0.5
			1956	0.5
			1957	0.5
			1958	0.5
			1959	0.5
			1960	0.5
			1961	0.5
			1962	0.5
			1963	0.5
			1964	0.5
			1965	0.5
			1966	0.5
			1967	0.5
			1968	0.5
			1969	0.5
			1970	0.5
			1971	0.5
			1972	0.5
			1973	0.5
			1974	0.5
			1975	0.5
			1976	0.5
			1977	0.5
			1978	0.5
			1979	0.5
			1980	0.5
			1981	0.5
			1982	0.5
			1983	0.5
			1984	0.5
			1985	0.5
			1986	0.5
			1987	0.5
			1988	0.5
			1989	0.5
			1990	0.5
			1991	0.5
			1992	0.5
			1993	0.5
			1994	0.5
			1995	0.5
			1996	0.5
			1997	0.5
			1998	0.5
			1999	0.5
[truncated: 3,001 more rows]

## Sheet: Figure 3b
Iteration	Spin state
	spin6	spin15	spin33	spin42	spin51	spin60	spin69	spin78	spin24
1	-1	-1	-1	1	-1	1	-1	-1	-1
2	-1	-1	-1	-1	-1	-1	-1	-1	-1
3	1	-1	-1	-1	-1	-1	-1	-1	-1
4	1	-1	-1	-1	-1	-1	-1	-1	-1
5	1	-1	-1	-1	-1	-1	-1	-1	-1
6	1	-1	-1	-1	-1	-1	-1	-1	-1
7	1	-1	-1	-1	-1	-1	-1	-1	-1
8	1	-1	-1	-1	-1	-1	-1	-1	-1
9	1	-1	-1	-1	-1	-1	-1	-1	-1
10	1	-1	-1	-1	-1	-1	-1	-1	-1
11	1	-1	-1	-1	-1	-1	-1	-1	-1
12	1	-1	-1	-1	-1	-1	-1	-1	-1
13	1	-1	-1	-1	-1	-1	-1	-1	-1
14	1	-1	-1	-1	-1	-1	-1	-1	-1
15	1	-1	-1	-1	-1	-1	-1	-1	-1
16	1	-1	-1	-1	-1	-1	-1	-1	-1
17	1	-1	-1	-1	-1	-1	-1	-1	-1
18	1	-1	-1	-1	-1	-1	-1	-1	-1
19	1	-1	-1	-1	-1	-1	-1	-1	-1
20	1	-1	-1	-1	-1	-1	-1	-1	-1
21	1	-1	-1	-1	-1	-1	-1	-1	-1
22	1	-1	-1	-1	-1	-1	-1	-1	-1
23	1	-1	-1	-1	-1	-1	-1	-1	-1
24	1	-1	-1	-1	-1	-1	-1	-1	-1
25	1	-1	-1	-1	-1	-1	-1	-1	-1
26	1	-1	-1	-1	-1	-1	-1	-1	-1
27	1	-1	-1	-1	-1	-1	-1	-1	-1
28	1	-1	-1	-1	-1	-1	-1	-1	-1
29	1	-1	-1	-1	-1	-1	-1	-1	-1
30	1	-1	-1	-1	-1	-1	-1	-1	-1
31	1	-1	-1	-1	-1	-1	-1	-1	-1
32	1	-1	-1	-1	-1	-1	-1	-1	-1
33	1	-1	-1	-1	-1	-1	-1	-1	-1
34	1	-1	-1	-1	-1	-1	-1	-1	-1
35	1	-1	-1	-1	-1	-1	-1	-1	-1
36	1	-1	-1	-1	-1	-1	-1	-1	-1
37	1	-1	-1	-1	-1	-1	-1	-1	-1
38	1	-1	-1	-1	-1	-1	-1	-1	-1
39	1	-1	-1	-1	-1	-1	-1	-1	-1
40	1	-1	-1	-1	-1	-1	-1	-1	-1
41	1	-1	-1	-1	-1	-1	-1	-1	-1
42	1	-1	-1	-1	-1	-1	-1	-1	-1
43	1	-1	-1	-1	-1	-1	-1	-1	-1
44	1	-1	-1	-1	-1	-1	-1	-1	-1
45	1	-1	-1	-1	-1	-1	-1	-1	-1
46	1	-1	-1	-1	-1	-1	-1	-1	-1
47	1	-1	-1	-1	-1	-1	-1	-1	-1
48	1	-1	-1	-1	-1	-1	-1	-1	-1
49	1	-1	-1	-1	-1	-1	-1	-1	-1
50	1	-1	-1	-1	-1	-1	-1	-1	-1
51	1	-1	-1	-1	-1	-1	-1	-1	-1
52	1	-1	-1	-1	-1	-1	-1	-1	-1
53	1	-1	-1	-1	-1	-1	-1	-1	-1
54	1	-1	-1	-1	-1	-1	-1	-1	-1
55	1	-1	-1	-1	-1	-1	-1	-1	-1
56	1	-1	-1	-1	-1	-1	-1	-1	-1
57	1	-1	-1	-1	-1	-1	-1	-1	-1
58	1	-1	-1	-1	-1	-1	-1	-1	-1
59	1	-1	-1	-1	-1	-1	-1	-1	-1
60	1	-1	-1	-1	-1	-1	-1	-1	-1
61	1	-1	-1	-1	-1	-1	-1	-1	-1
62	1	-1	-1	-1	-1	-1	-1	-1	-1
63	1	-1	-1	-1	-1	-1	-1	-1	-1
64	1	-1	-1	-1	-1	-1	-1	-1	-1
65	1	-1	-1	-1	-1	-1	-1	-1	-1
66	1	-1	-1	-1	-1	-1	-1	-1	-1
67	1	-1	-1	-1	-1	-1	-1	-1	-1
68	1	-1	-1	-1	-1	-1	-1	-1	-1
69	1	-1	-1	-1	-1	-1	-1	-1	-1
70	1	-1	-1	-1	-1	-1	-1	-1	-1
71	1	-1	-1	-1	-1	-1	-1	-1	-1
72	1	-1	-1	-1	-1	-1	-1	-1	-1
73	1	-1	-1	-1	-1	-1	-1	-1	-1
74	1	-1	-1	-1	-1	-1	-1	-1	-1
75	1	-1	-1	-1	-1	-1	-1	-1	-1
76	1	-1	-1	-1	-1	-1	-1	-1	-1
77	1	-1	-1	-1	-1	-1	-1	-1	-1
78	1	-1	-1	-1	-1	-1	-1	-1	-1
79	1	-1	-1	-1	-1	-1	-1	-1	-1
80	1	-1	-1	-1	-1	-1	-1	-1	-1
81	1	-1	-1	-1	-1	-1	-1	-1	-1
82	1	-1	-1	-1	-1	-1	-1	-1	-1
83	1	-1	-1	-1	-1	-1	-1	-1	-1
84	1	-1	-1	-1	-1	-1	-1	-1	-1
85	1	-1	-1	-1	-1	-1	-1	-1	-1
86	1	-1	-1	-1	-1	-1	-1	-1	-1
87	1	-1	-1	-1	-1	-1	-1	-1	-1
88	1	-1	-1	-1	-1	-1	-1	-1	-1
89	1	-1	-1	-1	-1	-1	-1	-1	-1
90	1	-1	-1	-1	-1	-1	-1	-1	-1
91	1	-1	-1	-1	-1	-1	-1	-1	-1
92	1	-1	-1	-1	-1	-1	-1	-1	-1
93	1	-1	-1	-1	-1	-1	-1	-1	-1
94	1	-1	-1	-1	-1	-1	-1	-1	-1
95	1	-1	-1	-1	-1	-1	-1	-1	-1
96	1	-1	-1	-1	-1	-1	-1	-1	-1
97	1	-1	-1	-1	-1	-1	-1	-1	-1
98	1	-1	-1	-1	-1	-1	-1	-1	-1
99	1	-1	-1	-1	-1	-1	-1	-1	-1
100	1	-1	-1	-1	-1	-1	-1	-1	-1
101	1	-1	-1	-1	-1	-1	-1	-1	-1
102	1	-1	-1	-1	-1	-1	-1	-1	-1
103	1	-1	-1	-1	-1	-1	-1	-1	-1
104	1	-1	-1	-1	-1	-1	-1	-1	-1
105	1	-1	-1	-1	-1	-1	-1	-1	-1
106	1	-1	-1	-1	-1	-1	-1	-1	-1
107	1	-1	-1	-1	-1	-1	-1	-1	-1
108	1	-1	-1	-1	-1	-1	-1	-1	-1
109	1	-1	-1	-1	-1	-1	-1	-1	-1
110	1	-1	-1	-1	-1	-1	-1	-1	-1
111	1	-1	-1	-1	-1	-1	-1	-1	-1
112	1	-1	-1	-1	-1	-1	-1	-1	-1
113	1	-1	-1	-1	-1	-1	-1	-1	-1
114	1	-1	-1	-1	-1	-1	-1	-1	-1
115	1	-1	-1	-1	-1	-1	-1	-1	-1
116	1	-1	-1	-1	-1	-1	-1	-1	-1
117	1	-1	-1	-1	-1	-1	-1	-1	-1
118	1	-1	-1	-1	-1	-1	-1	-1	-1
119	1	-1	-1	-1	-1	-1	-1	-1	-1
120	1	-1	-1	-1	-1	-1	-1	-1	-1
121	1	-1	-1	-1	-1	-1	-1	-1	-1
122	1	-1	-1	-1	-1	-1	-1	-1	-1
123	1	-1	-1	-1	-1	-1	-1	-1	-1
124	1	-1	-1	-1	-1	-1	-1	-1	-1
125	1	-1	-1	-1	-1	-1	-1	-1	-1
126	1	-1	-1	-1	-1	-1	-1	-1	-1
127	1	-1	-1	-1	-1	-1	-1	-1	-1
128	1	-1	-1	-1	-1	-1	-1	-1	-1
129	1	-1	-1	-1	-1	-1	-1	-1	-1
130	1	-1	-1	-1	-1	-1	-1	-1	-1
131	1	-1	-1	-1	-1	-1	-1	-1	-1
132	1	-1	-1	-1	-1	-1	-1	-1	-1
133	1	-1	-1	-1	-1	-1	-1	-1	-1
134	1	-1	-1	-1	-1	-1	-1	-1	-1
135	1	-1	-1	-1	-1	-1	-1	-1	-1
136	1	-1	-1	-1	-1	-1	-1	-1	-1
137	1	-1	-1	-1	-1	-1	-1	-1	-1
138	1	-1	-1	-1	-1	-1	-1	-1	-1
139	1	-1	-1	-1	-1	-1	-1	-1	-1
140	1	-1	-1	-1	-1	-1	-1	-1	-1
141	1	-1	-1	-1	-1	-1	-1	-1	-1
142	1	-1	-1	-1	-1	-1	-1	-1	-1
143	1	-1	-1	-1	-1	-1	-1	-1	-1
144	1	-1	-1	-1	-1	-1	-1	-1	-1
145	1	-1	-1	-1	-1	-1	-1	-1	-1
146	1	-1	-1	-1	-1	-1	-1	-1	-1
147	1	-1	-1	-1	-1	-1	-1	-1	-1
148	1	-1	-1	-1	-1	-1	-1	-1	-1
149	1	-1	-1	-1	-1	-1	-1	-1	-1
150	1	-1	-1	-1	-1	-1	-1	-1	-1
151	1	-1	-1	-1	-1	-1	-1	-1	-1
152	1	-1	-1	-1	-1	-1	-1	-1	-1
153	1	-1	-1	-1	-1	-1	-1	-1	-1
154	1	-1	-1	-1	-1	-1	-1	-1	-1
155	1	-1	-1	-1	-1	-1	-1	-1	-1
156	1	-1	-1	-1	-1	-1	-1	-1	-1
157	1	-1	-1	-1	-1	-1	-1	-1	-1
158	1	-1	-1	-1	-1	-1	-1	-1	-1
159	1	-1	-1	-1	-1	-1	-1	-1	-1
160	1	-1	-1	-1	-1	-1	-1	-1	-1
161	1	-1	-1	-1	-1	-1	-1	-1	-1
162	1	-1	-1	-1	-1	-1	-1	-1	-1
163	1	-1	-1	-1	-1	-1	-1	-1	-1
164	1	-1	-1	-1	-1	-1	-1	-1	-1
165	-1	-1	-1	-1	-1	-1	-1	-1	-1
166	-1	-1	-1	-1	-1	-1	-1	-1	-1
167	-1	-1	-1	-1	-1	-1	-1	-1	-1
168	-1	-1	-1	-1	-1	-1	-1	-1	-1
169	-1	-1	-1	-1	-1	-1	-1	-1	-1
170	-1	-1	-1	-1	-1	-1	-1	-1	-1
171	-1	-1	-1	-1	-1	-1	-1	-1	-1
172	-1	-1	-1	-1	-1	-1	-1	-1	-1
173	-1	-1	-1	-1	-1	-1	-1	-1	-1
174	-1	-1	-1	-1	-1	-1	-1	-1	-1
175	-1	-1	-1	-1	-1	-1	-1	-1	-1
176	-1	-1	-1	-1	-1	1	-1	-1	-1
177	-1	-1	-1	-1	-1	1	-1	-1	-1
178	-1	-1	-1	-1	-1	1	-1	-1	-1
179	-1	-1	-1	-1	-1	1	-1	-1	-1
180	-1	-1	-1	-1	-1	1	-1	-1	-1
181	-1	-1	-1	-1	-1	1	-1	-1	-1
182	-1	-1	-1	-1	-1	1	-1	-1	-1
183	-1	-1	-1	-1	-1	1	-1	-1	-1
184	-1	-1	-1	-1	-1	1	-1	-1	-1
185	-1	-1	-1	-1	-1	1	-1	-1	-1
186	-1	-1	-1	-1	-1	1	-1	-1	-1
187	-1	-1	-1	-1	-1	1	-1	-1	-1
188	-1	-1	-1	-1	-1	1	-1	-1	-1
189	-1	-1	-1	-1	-1	1	-1	-1	-1
190	-1	-1	-1	-1	-1	1	-1	-1	-1
191	-1	-1	-1	-1	-1	1	-1	-1	-1
192	-1	-1	-1	-1	-1	1	-1	-1	-1
193	-1	-1	-1	-1	-1	1	-1	-1	-1
194	-1	-1	-1	-1	-1	1	-1	-1	-1
195	-1	-1	-1	-1	-1	1	-1	-1	-1
196	-1	-1	-1	-1	-1	1	-1	-1	-1
197	-1	-1	-1	-1	-1	1	-1	-1	-1
198	-1	-1	-1	-1	-1	1	-1	-1	-1
199	-1	-1	-1	-1	-1	1	-1	-1	-1
200	-1	-1	-1	-1	-1	1	-1	-1	-1
201	-1	-1	-1	-1	-1	1	-1	-1	-1
202	-1	-1	-1	-1	-1	1	-1	-1	-1
203	-1	-1	-1	-1	-1	1	-1	-1	-1
204	-1	-1	-1	-1	-1	1	-1	-1	-1
205	-1	-1	-1	-1	-1	1	-1	-1	-1
206	-1	-1	-1	-1	-1	1	-1	-1	-1
207	-1	-1	-1	-1	-1	1	-1	-1	-1
208	-1	-1	-1	-1	-1	1	-1	-1	-1
209	-1	-1	-1	-1	-1	1	-1	-1	-1
210	-1	-1	-1	-1	-1	1	-1	-1	-1
211	-1	-1	-1	-1	-1	1	-1	-1	-1
212	-1	-1	-1	-1	-1	1	-1	-1	-1
213	-1	-1	-1	-1	-1	1	-1	-1	-1
214	-1	-1	-1	-1	-1	1	-1	-1	-1
215	-1	-1	-1	-1	-1	1	-1	-1	-1
216	-1	-1	-1	-1	-1	1	-1	-1	-1
217	-1	-1	-1	-1	-1	1	-1	-1	-1
218	-1	-1	-1	-1	-1	1	-1	-1	-1
219	-1	-1	-1	-1	-1	1	-1	-1	-1
220	-1	-1	-1	-1	-1	1	-1	-1	-1
221	-1	-1	-1	-1	-1	1	-1	-1	-1
222	-1	-1	-1	-1	-1	1	-1	-1	-1
223	-1	-1	-1	-1	-1	1	-1	-1	-1
224	-1	-1	-1	-1	-1	1	-1	-1	-1
225	-1	-1	-1	-1	-1	1	-1	-1	-1
226	-1	-1	-1	-1	-1	1	-1	-1	-1
227	-1	-1	-1	-1	-1	1	-1	-1	-1
228	-1	-1	-1	-1	-1	1	-1	-1	-1
229	-1	-1	-1	-1	-1	1	-1	-1	-1
230	-1	-1	-1	-1	-1	1	-1	-1	-1
231	-1	-1	-1	-1	-1	1	-1	-1	-1
232	-1	-1	-1	-1	-1	1	-1	-1	-1
233	-1	-1	-1	-1	-1	1	-1	-1	-1
234	-1	-1	-1	-1	-1	1	-1	-1	-1
235	-1	-1	-1	-1	-1	1	-1	-1	-1
236	-1	-1	-1	-1	-1	1	-1	-1	-1
237	-1	-1	-1	-1	-1	1	-1	-1	-1
238	-1	-1	-1	-1	-1	1	-1	-1	-1
239	-1	-1	-1	-1	-1	1	-1	-1	-1
240	-1	-1	-1	-1	-1	1	-1	-1	-1
241	-1	-1	-1	-1	-1	1	-1	-1	-1
242	-1	-1	-1	-1	-1	1	-1	-1	-1
243	-1	-1	-1	-1	-1	1	-1	-1	-1
244	-1	-1	-1	-1	-1	1	-1	-1	-1
245	-1	-1	-1	-1	-1	1	-1	-1	-1
246	-1	-1	-1	-1	-1	1	-1	-1	-1
247	-1	-1	-1	-1	-1	1	-1	-1	-1
248	-1	-1	-1	-1	-1	1	-1	-1	-1
249	-1	-1	-1	-1	-1	1	-1	-1	-1
250	-1	-1	-1	-1	-1	1	-1	-1	-1
251	-1	-1	-1	-1	-1	1	-1	-1	-1
252	-1	-1	-1	-1	-1	1	-1	-1	-1
253	-1	-1	-1	-1	-1	1	-1	-1	-1
254	-1	-1	-1	-1	-1	1	-1	-1	-1
255	-1	-1	-1	-1	-1	1	-1	-1	-1
256	-1	-1	-1	-1	-1	1	-1	-1	-1
257	-1	-1	-1	-1	-1	1	-1	-1	-1
258	-1	-1	-1	-1	-1	1	-1	-1	-1
259	-1	-1	-1	-1	-1	1	-1	-1	-1
260	-1	-1	-1	-1	-1	1	-1	-1	-1
261	-1	-1	-1	-1	-1	1	-1	-1	-1
262	-1	-1	-1	-1	-1	1	-1	-1	-1
263	-1	-1	-1	-1	-1	1	-1	-1	-1
264	-1	-1	-1	-1	-1	1	-1	-1	-1
265	-1	-1	-1	-1	-1	1	-1	-1	-1
266	-1	-1	-1	-1	-1	1	-1	-1	-1
267	-1	-1	-1	-1	-1	1	-1	-1	-1
268	-1	-1	-1	-1	-1	1	-1	-1	-1
269	-1	-1	-1	-1	-1	1	-1	-1	-1
270	-1	-1	-1	-1	-1	1	-1	-1	-1
271	-1	-1	-1	-1	-1	1	-1	-1	-1
272	-1	-1	-1	-1	-1	1	-1	-1	-1
273	-1	-1	-1	-1	-1	1	-1	-1	-1
274	-1	-1	-1	-1	-1	1	-1	-1	-1
275	-1	-1	-1	-1	-1	1	-1	-1	-1
276	-1	-1	-1	-1	-1	1	-1	-1	-1
277	-1	-1	-1	-1	-1	1	-1	-1	-1
278	-1	-1	-1	-1	-1	1	-1	-1	-1
279	-1	-1	-1	-1	-1	1	-1	-1	-1
280	-1	-1	-1	-1	-1	1	-1	-1	-1
281	-1	-1	-1	-1	-1	1	-1	-1	-1
282	-1	-1	-1	-1	-1	1	-1	-1	-1
283	-1	-1	-1	-1	-1	1	-1	-1	-1
284	-1	-1	-1	-1	-1	1	-1	-1	-1
285	-1	-1	-1	-1	-1	1	-1	-1	-1
286	-1	-1	-1	-1	-1	1	-1	-1	-1
287	-1	-1	-1	-1	-1	1	-1	-1	-1
288	-1	-1	-1	-1	-1	1	-1	-1	-1
289	-1	-1	-1	-1	-1	1	-1	-1	-1
290	-1	-1	-1	-1	-1	1	-1	-1	-1
291	-1	-1	-1	-1	-1	1	-1	-1	-1
292	-1	-1	-1	-1	-1	1	-1	-1	-1
293	-1	-1	-1	-1	-1	1	-1	-1	-1
294	-1	-1	-1	-1	-1	1	-1	-1	-1
295	-1	-1	-1	-1	-1	1	-1	-1	-1
296	-1	-1	-1	-1	-1	1	-1	-1	-1
297	-1	-1	-1	-1	-1	1	-1	-1	-1
298	-1	-1	-1	-1	-1	1	-1	-1	-1
299	-1	-1	-1	-1	-1	1	-1	-1	-1
300	-1	-1	-1	-1	-1	1	-1	-1	-1
301	-1	-1	-1	-1	-1	1	-1	-1	-1
302	-1	-1	-1	-1	-1	1	-1	-1	-1
303	-1	-1	-1	-1	-1	1	-1	-1	-1
304	-1	-1	-1	-1	-1	1	-1	-1	-1
305	-1	-1	-1	-1	-1	1	-1	-1	-1
306	-1	-1	-1	-1	-1	1	-1	-1	-1
307	-1	-1	-1	-1	-1	1	-1	-1	-1
308	-1	-1	-1	-1	-1	1	-1	-1	-1
309	-1	-1	-1	-1	-1	1	-1	-1	-1
310	-1	-1	-1	-1	-1	1	-1	-1	-1
311	-1	-1	-1	-1	-1	1	-1	-1	-1
312	-1	-1	-1	-1	-1	1	-1	-1	-1
313	-1	-1	-1	-1	-1	1	-1	-1	-1
314	-1	-1	-1	-1	-1	1	-1	-1	-1
315	-1	-1	-1	-1	-1	1	-1	-1	-1
316	-1	-1	-1	-1	-1	1	-1	-1	-1
317	-1	-1	-1	-1	-1	1	-1	-1	-1
318	-1	-1	-1	-1	-1	1	-1	-1	-1
319	-1	-1	-1	-1	-1	1	-1	-1	-1
320	-1	-1	-1	-1	-1	1	-1	-1	-1
321	-1	-1	-1	-1	-1	1	-1	-1	-1
322	-1	-1	-1	-1	-1	1	-1	-1	-1
323	-1	-1	-1	-1	-1	1	-1	-1	-1
324	-1	-1	-1	-1	-1	1	-1	-1	-1
325	-1	-1	-1	-1	-1	1	-1	-1	-1
326	-1	-1	-1	-1	-1	1	-1	-1	-1
327	-1	-1	-1	-1	-1	1	-1	-1	-1
328	-1	-1	-1	-1	-1	1	-1	-1	-1
329	-1	-1	-1	-1	-1	1	-1	-1	-1
330	-1	-1	-1	-1	-1	1	-1	-1	-1
331	-1	-1	-1	-1	-1	1	-1	-1	-1
332	-1	-1	-1	-1	-1	1	-1	-1	-1
333	-1	-1	-1	-1	-1	1	-1	-1	-1
334	-1	-1	-1	-1	-1	1	-1	-1	-1
335	-1	-1	-1	-1	-1	1	-1	-1	-1
336	-1	-1	-1	-1	-1	1	-1	-1	-1
337	-1	-1	-1	-1	-1	1	-1	-1	-1
338	-1	-1	-1	-1	-1	1	-1	-1	-1
339	-1	-1	-1	-1	-1	1	-1	-1	-1
340	-1	-1	-1	-1	-1	1	-1	-1	-1
341	-1	-1	-1	-1	-1	1	-1	-1	-1
342	-1	-1	-1	-1	-1	1	-1	-1	-1
343	-1	-1	-1	-1	-1	1	-1	-1	-1
344	-1	-1	-1	-1	-1	1	-1	-1	-1
345	-1	-1	-1	-1	-1	1	-1	-1	-1
346	-1	-1	-1	-1	-1	1	-1	-1	-1
347	-1	-1	-1	-1	-1	1	-1	-1	-1
348	-1	-1	-1	-1	-1	1	-1	-1	-1
349	-1	-1	-1	-1	-1	1	-1	-1	-1
350	-1	-1	-1	-1	-1	1	-1	-1	-1
351	-1	-1	-1	-1	-1	1	-1	-1	-1
352	-1	-1	-1	-1	-1	1	-1	-1	-1
353	-1	-1	-1	-1	-1	1	-1	-1	-1
354	-1	-1	-1	-1	-1	1	-1	-1	-1
355	-1	-1	-1	-1	-1	1	-1	-1	-1
356	-1	-1	-1	-1	-1	1	-1	-1	-1
357	-1	-1	-1	-1	-1	1	-1	-1	-1
358	-1	-1	-1	-1	-1	1	-1	-1	-1
359	-1	-1	-1	-1	-1	1	-1	-1	-1
360	-1	-1	-1	-1	-1	1	-1	-1	-1
361	-1	-1	-1	-1	-1	1	-1	-1	-1
362	-1	-1	-1	-1	-1	1	-1	-1	-1
363	-1	-1	-1	-1	-1	1	-1	-1	-1
364	-1	-1	-1	-1	-1	1	-1	-1	-1
365	-1	-1	-1	-1	-1	1	-1	-1	-1
366	-1	-1	-1	-1	-1	1	-1	-1	-1
367	-1	-1	-1	-1	-1	1	-1	-1	-1
368	-1	-1	-1	-1	-1	1	-1	-1	-1
369	-1	-1	-1	-1	-1	1	-1	-1	-1
370	-1	-1	-1	-1	-1	1	-1	-1	-1
371	-1	-1	-1	-1	-1	1	-1	-1	-1
372	-1	-1	-1	-1	-1	1	-1	-1	-1
373	-1	-1	-1	-1	-1	1	-1	-1	-1
374	-1	-1	-1	-1	-1	1	-1	-1	-1
375	-1	-1	-1	-1	-1	1	-1	-1	-1
376	-1	-1	-1	-1	-1	1	-1	-1	-1
377	-1	-1	-1	-1	-1	1	-1	-1	-1
378	-1	-1	-1	-1	-1	1	-1	-1	-1
379	-1	-1	-1	-1	-1	1	-1	-1	-1
380	-1	-1	-1	-1	-1	1	-1	-1	-1
381	-1	-1	-1	-1	-1	1	-1	-1	-1
382	-1	-1	-1	-1	-1	1	-1	-1	-1
383	-1	-1	-1	-1	-1	1	-1	-1	-1
384	-1	-1	-1	-1	-1	1	-1	-1	-1
385	-1	-1	-1	-1	-1	1	-1	-1	-1
386	-1	-1	-1	-1	-1	1	-1	-1	-1
387	-1	-1	-1	-1	-1	1	-1	-1	-1
388	-1	-1	-1	-1	-1	1	-1	-1	-1
389	-1	-1	-1	-1	-1	1	-1	-1	-1
390	-1	-1	-1	-1	-1	1	-1	-1	-1
391	-1	-1	-1	-1	-1	1	-1	-1	-1
392	-1	-1	-1	-1	-1	1	-1	-1	-1
393	-1	-1	-1	-1	-1	1	-1	-1	-1
394	-1	-1	-1	-1	-1	1	-1	-1	-1
395	-1	-1	-1	-1	-1	1	-1	-1	-1
396	-1	-1	-1	-1	-1	1	-1	-1	-1
397	-1	-1	-1	-1	-1	1	-1	-1	-1
398	-1	-1	-1	-1	-1	1	-1	-1	-1
399	-1	-1	-1	-1	-1	1	-1	-1	-1
400	-1	-1	-1	-1	-1	1	-1	-1	-1
401	-1	-1	-1	-1	-1	1	-1	-1	-1
402	-1	-1	-1	-1	-1	1	-1	-1	-1
403	-1	-1	-1	-1	-1	1	-1	-1	-1
404	-1	-1	-1	-1	-1	1	-1	-1	-1
405	-1	-1	-1	-1	-1	1	-1	-1	-1
406	-1	-1	-1	-1	-1	1	-1	-1	-1
407	-1	-1	-1	-1	-1	1	-1	-1	-1
408	-1	-1	-1	-1	-1	1	-1	-1	-1
409	-1	-1	-1	-1	-1	1	-1	-1	-1
410	-1	-1	-1	-1	-1	1	-1	-1	-1
411	-1	-1	-1	-1	-1	1	-1	-1	-1
412	-1	-1	-1	-1	-1	1	-1	-1	-1
413	-1	-1	-1	-1	-1	1	-1	-1	-1
414	-1	-1	-1	-1	-1	1	-1	-1	-1
415	-1	-1	-1	-1	-1	1	-1	-1	-1
416	-1	-1	-1	-1	-1	1	-1	-1	-1
417	-1	-1	-1	-1	-1	1	-1	-1	-1
418	-1	-1	-1	-1	-1	1	-1	-1	-1
419	-1	-1	-1	-1	-1	1	-1	-1	-1
420	-1	-1	-1	-1	-1	1	-1	-1	-1
421	-1	-1	-1	-1	-1	1	-1	-1	-1
422	-1	-1	-1	-1	-1	1	-1	-1	-1
423	-1	-1	-1	-1	-1	1	-1	-1	-1
424	-1	-1	-1	-1	-1	1	-1	-1	-1
425	-1	-1	-1	-1	-1	1	-1	-1	-1
426	-1	-1	-1	-1	-1	1	-1	-1	-1
427	-1	-1	-1	-1	-1	1	-1	-1	-1
428	-1	-1	-1	-1	-1	1	-1	-1	-1
429	-1	-1	-1	-1	-1	1	-1	-1	-1
430	-1	-1	-1	-1	-1	1	-1	-1	-1
431	-1	-1	-1	-1	-1	1	-1	-1	-1
432	-1	-1	-1	-1	-1	1	-1	-1	-1
433	-1	-1	-1	-1	-1	1	-1	-1	-1
434	-1	-1	-1	-1	-1	1	-1	-1	-1
435	-1	-1	-1	-1	-1	1	-1	-1	-1
436	-1	-1	-1	-1	-1	1	-1	-1	-1
437	-1	-1	-1	-1	-1	1	-1	-1	-1
438	-1	-1	-1	-1	-1	1	-1	-1	-1
439	-1	-1	-1	-1	-1	1	-1	-1	-1
440	-1	-1	-1	-1	-1	1	-1	-1	-1
441	-1	-1	-1	-1	-1	1	-1	-1	-1
442	-1	-1	-1	-1	-1	1	-1	-1	-1
443	-1	-1	-1	-1	-1	1	-1	-1	-1
444	-1	-1	-1	-1	-1	1	-1	-1	-1
445	-1	-1	-1	-1	-1	1	-1	-1	-1
446	-1	-1	-1	-1	-1	1	-1	-1	-1
447	-1	-1	-1	-1	-1	1	-1	-1	-1
448	-1	-1	-1	-1	-1	1	-1	-1	-1
449	-1	-1	-1	-1	-1	1	-1	-1	-1
450	-1	-1	-1	-1	-1	1	-1	-1	-1
451	-1	-1	-1	-1	-1	1	-1	-1	-1
452	-1	-1	-1	-1	-1	1	-1	-1	-1
453	-1	-1	-1	-1	-1	1	-1	-1	-1
454	-1	-1	-1	-1	-1	1	-1	-1	-1
455	-1	-1	-1	-1	-1	1	-1	-1	-1
456	-1	-1	-1	-1	-1	1	-1	-1	-1
457	-1	-1	-1	-1	-1	1	-1	-1	-1
458	-1	-1	-1	-1	-1	1	-1	-1	-1
459	-1	-1	-1	-1	-1	1	-1	-1	-1
460	-1	-1	-1	-1	-1	1	-1	-1	-1
461	-1	-1	-1	-1	-1	1	-1	-1	-1
462	-1	-1	-1	-1	-1	1	-1	-1	-1
463	-1	-1	-1	-1	-1	1	-1	-1	-1
464	-1	-1	-1	-1	-1	1	-1	-1	-1
465	-1	-1	-1	-1	-1	1	-1	-1	-1
466	-1	-1	-1	-1	-1	1	-1	-1	-1
467	-1	-1	-1	-1	-1	1	-1	-1	-1
468	-1	-1	-1	-1	-1	1	-1	-1	-1
469	-1	-1	-1	-1	-1	1	-1	-1	-1
470	-1	-1	-1	-1	-1	1	-1	-1	-1
471	-1	-1	-1	-1	-1	1	-1	-1	-1
472	-1	-1	-1	-1	-1	1	-1	-1	-1
473	-1	-1	-1	-1	-1	1	-1	-1	-1
474	-1	-1	-1	-1	-1	1	-1	-1	-1
475	-1	-1	-1	-1	-1	1	-1	-1	-1
476	-1	-1	-1	-1	-1	1	-1	-1	-1
477	-1	-1	-1	-1	-1	1	-1	-1	-1
478	-1	-1	-1	-1	-1	1	-1	-1	-1
479	-1	-1	-1	-1	-1	1	-1	-1	-1
480	-1	-1	-1	-1	-1	1	-1	-1	-1
481	-1	-1	-1	-1	-1	1	-1	-1	-1
482	-1	-1	-1	-1	-1	1	-1	-1	-1
483	-1	-1	-1	-1	-1	1	-1	-1	-1
484	-1	-1	-1	-1	-1	1	-1	-1	-1
485	-1	-1	-1	-1	-1	1	-1	-1	-1
486	-1	-1	-1	-1	-1	1	-1	-1	-1
487	-1	-1	-1	-1	-1	1	-1	-1	-1
488	-1	-1	-1	-1	-1	1	-1	-1	-1
489	-1	-1	-1	-1	-1	1	-1	-1	-1
490	-1	-1	-1	-1	-1	1	-1	-1	-1
491	-1	-1	-1	-1	-1	1	-1	-1	-1
492	-1	-1	-1	-1	-1	1	-1	-1	-1
493	-1	-1	-1	-1	-1	1	-1	-1	-1
494	-1	-1	-1	-1	-1	1	-1	-1	-1
495	-1	-1	-1	-1	-1	1	-1	-1	-1
496	-1	-1	-1	-1	-1	1	-1	-1	-1
497	-1	-1	-1	-1	-1	1	-1	-1	-1
498	-1	-1	-1	-1	-1	1	-1	-1	-1
499	-1	-1	-1	-1	-1	1	-1	-1	-1
500	-1	-1	-1	-1	-1	1	-1	-1	-1
501	-1	-1	-1	-1	-1	1	-1	-1	-1
502	-1	-1	-1	-1	-1	1	-1	-1	-1
503	-1	-1	-1	-1	-1	1	-1	-1	-1
504	-1	-1	-1	-1	-1	1	-1	-1	-1
505	-1	-1	-1	-1	-1	1	-1	-1	-1
506	-1	-1	-1	-1	-1	1	-1	-1	-1
507	-1	-1	-1	-1	-1	1	-1	-1	-1
508	-1	-1	-1	-1	-1	1	-1	-1	-1
509	-1	-1	-1	-1	-1	1	-1	-1	-1
510	-1	-1	-1	-1	-1	1	-1	-1	-1
511	-1	-1	-1	-1	-1	1	-1	-1	-1
512	-1	-1	-1	-1	-1	1	-1	-1	-1
513	-1	-1	-1	-1	-1	1	-1	-1	-1
514	-1	-1	-1	-1	-1	1	-1	-1	-1
515	-1	-1	-1	-1	-1	1	-1	-1	-1
516	-1	-1	-1	-1	-1	1	-1	-1	-1
517	-1	-1	-1	-1	-1	1	-1	-1	-1
518	-1	-1	-1	-1	-1	1	-1	-1	-1
519	-1	-1	-1	-1	-1	1	-1	-1	-1
520	-1	-1	-1	-1	-1	1	-1	-1	-1
521	-1	-1	-1	-1	-1	1	-1	-1	-1
522	-1	-1	-1	-1	-1	1	-1	-1	-1
523	-1	-1	-1	-1	-1	1	-1	-1	-1
524	-1	-1	-1	-1	-1	1	-1	-1	-1
525	-1	-1	-1	-1	-1	1	-1	-1	-1
526	-1	-1	-1	-1	-1	1	-1	-1	-1
527	-1	-1	-1	-1	-1	1	-1	-1	-1
528	-1	-1	-1	-1	-1	1	-1	-1	-1
529	-1	-1	-1	-1	-1	1	-1	-1	-1
530	-1	-1	-1	-1	-1	1	-1	-1	-1
531	-1	-1	-1	-1	-1	1	-1	-1	-1
532	-1	-1	-1	-1	-1	1	-1	-1	-1
533	-1	-1	-1	-1	-1	1	-1	-1	-1
534	-1	-1	-1	-1	-1	1	-1	-1	-1
535	-1	-1	-1	-1	-1	1	-1	-1	-1
536	-1	-1	-1	-1	-1	1	-1	-1	-1
537	-1	-1	-1	-1	-1	1	-1	-1	-1
538	-1	-1	-1	-1	-1	1	-1	-1	-1
539	-1	-1	-1	-1	-1	1	-1	-1	-1
540	-1	-1	-1	-1	-1	1	-1	-1	-1
541	-1	-1	-1	-1	-1	1	-1	-1	-1
542	-1	-1	-1	-1	-1	1	-1	-1	-1
543	-1	-1	-1	-1	-1	1	-1	-1	-1
544	-1	-1	-1	-1	-1	1	-1	-1	-1
545	-1	-1	-1	-1	-1	1	-1	-1	-1
546	-1	-1	-1	-1	-1	1	-1	-1	-1
547	-1	-1	-1	-1	-1	1	-1	-1	-1
548	-1	-1	-1	-1	-1	1	-1	-1	-1
549	-1	-1	-1	-1	-1	1	-1	-1	-1
550	-1	-1	-1	-1	-1	1	-1	-1	-1
551	-1	-1	-1	-1	-1	1	-1	-1	-1
552	-1	-1	-1	-1	-1	1	-1	-1	-1
553	-1	-1	-1	-1	-1	1	-1	-1	-1
554	-1	-1	-1	-1	-1	1	-1	-1	-1
555	-1	-1	-1	-1	-1	1	-1	-1	-1
556	-1	-1	-1	-1	-1	1	-1	-1	-1
557	-1	-1	-1	-1	-1	1	-1	-1	-1
558	-1	-1	-1	-1	-1	1	-1	-1	-1
559	-1	-1	-1	-1	-1	1	-1	-1	-1
560	-1	-1	-1	-1	-1	1	-1	-1	-1
561	-1	-1	-1	-1	-1	1	-1	-1	-1
562	-1	-1	-1	-1	-1	1	-1	-1	-1
563	-1	-1	-1	-1	-1	1	-1	-1	-1
564	-1	-1	-1	-1	-1	1	-1	-1	-1
565	-1	-1	-1	-1	-1	1	-1	-1	-1
566	-1	-1	-1	-1	-1	1	-1	-1	-1
567	-1	-1	-1	-1	-1	1	-1	-1	-1
568	-1	-1	-1	-1	-1	1	-1	-1	-1
569	-1	-1	-1	-1	-1	1	-1	-1	-1
570	-1	-1	-1	-1	-1	1	-1	-1	-1
571	-1	-1	-1	-1	-1	1	-1	-1	-1
572	-1	-1	-1	-1	-1	1	-1	-1	-1
573	-1	-1	-1	-1	-1	1	-1	-1	-1
574	-1	-1	-1	-1	-1	1	-1	-1	-1
575	-1	-1	-1	-1	-1	1	-1	-1	-1
576	-1	-1	-1	-1	-1	1	-1	-1	-1
577	-1	-1	-1	-1	-1	1	-1	-1	-1
578	-1	-1	-1	-1	-1	1	-1	-1	-1
579	-1	-1	-1	-1	-1	1	-1	-1	-1
580	-1	-1	-1	-1	-1	1	-1	-1	-1
581	-1	-1	-1	-1	-1	1	-1	-1	-1
582	-1	-1	-1	-1	-1	1	-1	-1	-1
583	-1	-1	-1	-1	-1	1	-1	-1	-1
584	-1	-1	-1	-1	-1	1	-1	-1	-1
585	-1	-1	-1	-1	-1	1	-1	-1	-1
586	-1	-1	-1	-1	-1	1	-1	-1	-1
587	-1	-1	-1	-1	-1	1	-1	-1	-1
588	-1	-1	-1	-1	-1	1	-1	-1	-1
589	-1	-1	-1	-1	-1	1	-1	-1	-1
590	-1	-1	-1	-1	-1	1	-1	-1	-1
591	-1	-1	-1	-1	-1	1	-1	-1	-1
592	-1	-1	-1	-1	-1	1	-1	-1	-1
593	-1	-1	-1	-1	-1	1	-1	-1	-1
594	-1	-1	-1	-1	-1	1	-1	-1	-1
595	-1	-1	-1	-1	-1	1	-1	-1	-1
596	-1	-1	-1	-1	-1	1	-1	-1	-1
597	-1	-1	-1	-1	-1	1	-1	-1	-1
598	-1	-1	-1	-1	-1	1	-1	-1	-1
599	-1	-1	-1	-1	-1	1	-1	-1	-1
600	-1	-1	-1	-1	-1	1	-1	-1	-1
601	-1	-1	-1	-1	-1	1	-1	-1	-1
602	-1	-1	-1	-1	-1	1	-1	-1	-1
603	-1	-1	-1	-1	-1	1	-1	-1	-1
604	-1	-1	-1	-1	-1	1	-1	-1	-1
605	-1	-1	-1	-1	-1	1	-1	-1	-1
606	-1	-1	-1	-1	-1	1	-1	-1	-1
607	-1	-1	-1	-1	-1	1	-1	-1	-1
608	-1	-1	-1	-1	-1	1	-1	-1	-1
609	-1	-1	-1	-1	-1	1	-1	-1	-1
610	-1	-1	-1	-1	-1	1	-1	-1	-1
611	-1	-1	-1	-1	-1	1	-1	-1	-1
612	-1	-1	-1	-1	-1	1	-1	-1	-1
613	-1	-1	-1	-1	-1	1	-1	-1	-1
614	-1	-1	-1	-1	-1	1	-1	-1	-1
615	-1	-1	-1	-1	-1	1	-1	-1	-1
616	-1	-1	-1	-1	-1	1	-1	-1	-1
617	-1	-1	-1	-1	-1	1	-1	-1	-1
618	-1	-1	-1	-1	-1	1	-1	-1	-1
619	-1	-1	-1	-1	-1	1	-1	-1	-1
620	-1	-1	-1	-1	-1	1	-1	-1	-1
621	-1	-1	-1	-1	-1	1	-1	-1	-1
622	-1	-1	-1	-1	-1	1	-1	-1	-1
623	-1	-1	-1	-1	-1	1	-1	-1	-1
624	-1	-1	-1	-1	-1	1	-1	-1	-1
625	-1	-1	-1	-1	-1	1	-1	-1	-1
626	-1	-1	-1	-1	-1	1	-1	-1	-1
627	-1	-1	-1	-1	-1	1	-1	-1	-1
628	-1	-1	-1	-1	-1	1	-1	-1	-1
629	-1	-1	-1	-1	-1	1	-1	-1	-1
630	-1	-1	-1	-1	-1	1	-1	-1	-1
631	-1	-1	-1	-1	-1	1	-1	-1	-1
632	-1	-1	-1	-1	-1	1	-1	-1	-1
633	-1	-1	-1	-1	-1	1	-1	-1	-1
634	-1	-1	-1	-1	-1	1	-1	-1	-1
635	-1	-1	-1	-1	-1	1	-1	-1	-1
636	-1	-1	-1	-1	-1	1	-1	-1	-1
637	-1	-1	-1	-1	-1	1	-1	-1	-1
638	-1	-1	-1	-1	-1	1	-1	-1	-1
639	-1	-1	-1	-1	-1	1	-1	-1	-1
640	-1	-1	-1	-1	-1	1	-1	-1	-1
641	-1	-1	-1	-1	-1	1	-1	-1	-1
642	-1	-1	-1	-1	-1	1	-1	-1	-1
643	-1	-1	-1	-1	-1	1	-1	-1	-1
644	-1	-1	-1	-1	-1	1	-1	-1	-1
645	-1	-1	-1	-1	-1	1	-1	-1	-1
646	-1	-1	-1	-1	-1	1	-1	-1	-1
647	-1	-1	-1	-1	-1	1	-1	-1	-1
648	-1	-1	-1	-1	-1	1	-1	-1	-1
649	-1	-1	-1	-1	-1	1	-1	-1	-1
650	-1	-1	-1	-1	-1	1	-1	-1	-1
651	-1	-1	-1	-1	-1	1	-1	-1	-1
652	-1	-1	-1	-1	-1	1	-1	-1	-1
653	-1	-1	-1	-1	-1	1	-1	-1	-1
654	-1	-1	-1	-1	-1	1	-1	-1	-1
655	-1	-1	-1	-1	-1	1	-1	-1	-1
656	-1	-1	-1	-1	-1	1	-1	-1	-1
657	-1	-1	-1	-1	-1	1	-1	-1	-1
658	-1	-1	-1	-1	-1	1	-1	-1	-1
659	-1	-1	-1	-1	-1	1	-1	-1	-1
660	-1	-1	-1	-1	-1	1	-1	-1	-1
661	-1	-1	-1	-1	-1	1	-1	-1	-1
662	-1	-1	-1	-1	-1	1	-1	-1	-1
663	-1	-1	-1	-1	-1	1	-1	-1	-1
664	-1	-1	-1	-1	-1	1	-1	-1	-1
665	-1	-1	-1	-1	-1	1	-1	-1	-1
666	-1	-1	-1	-1	-1	1	-1	-1	-1
667	-1	-1	-1	-1	-1	1	-1	-1	-1
668	-1	-1	-1	-1	-1	1	-1	-1	-1
669	-1	-1	-1	-1	-1	1	-1	-1	-1
670	-1	-1	-1	-1	-1	1	-1	-1	-1
671	-1	-1	-1	-1	-1	1	-1	-1	-1
672	-1	-1	-1	-1	-1	1	-1	-1	-1
673	-1	-1	-1	-1	-1	1	-1	-1	-1
674	-1	-1	-1	-1	-1	1	-1	-1	-1
675	-1	-1	-1	-1	-1	1	-1	-1	-1
676	-1	-1	-1	-1	-1	1	-1	-1	-1
677	-1	-1	-1	-1	-1	1	-1	-1	-1
678	-1	-1	-1	-1	-1	1	-1	-1	-1
679	-1	-1	-1	-1	-1	1	-1	-1	-1
680	-1	-1	-1	-1	-1	1	-1	-1	-1
681	-1	-1	-1	-1	-1	1	-1	-1	-1
682	-1	-1	-1	-1	-1	1	-1	-1	-1
683	-1	-1	-1	-1	-1	1	-1	-1	-1
684	-1	-1	-1	-1	-1	1	-1	-1	-1
685	-1	-1	-1	-1	-1	1	-1	-1	-1
686	-1	-1	-1	-1	-1	1	-1	-1	-1
687	-1	-1	-1	-1	-1	1	-1	-1	-1
688	-1	-1	-1	-1	-1	1	-1	-1	-1
689	-1	-1	-1	-1	-1	1	-1	-1	-1
690	-1	-1	-1	-1	-1	1	-1	-1	-1
691	-1	-1	-1	-1	-1	1	-1	-1	-1
692	-1	-1	-1	-1	-1	1	-1	-1	-1
693	-1	-1	-1	-1	-1	1	-1	-1	-1
694	-1	-1	-1	-1	-1	1	-1	-1	-1
695	-1	-1	-1	-1	-1	1	-1	-1	-1
696	-1	-1	-1	-1	-1	1	-1	-1	-1
697	-1	-1	-1	-1	-1	1	-1	-1	-1
698	-1	-1	-1	-1	-1	1	-1	-1	-1
699	-1	-1	-1	-1	-1	1	-1	-1	-1
700	-1	-1	-1	-1	-1	1	-1	-1	-1
701	-1	-1	-1	-1	-1	1	-1	-1	-1
702	-1	-1	-1	-1	-1	1	-1	-1	-1
703	-1	-1	-1	-1	-1	1	-1	-1	-1
704	-1	-1	-1	-1	-1	1	-1	-1	-1
705	-1	-1	-1	-1	-1	1	-1	-1	-1
706	-1	-1	-1	-1	-1	1	-1	-1	-1
707	-1	-1	-1	-1	-1	1	-1	-1	-1
708	-1	-1	-1	-1	-1	1	-1	-1	-1
709	-1	-1	-1	-1	-1	1	-1	-1	-1
710	-1	-1	-1	-1	-1	1	-1	-1	-1
711	-1	-1	-1	-1	-1	1	-1	-1	-1
712	-1	-1	-1	-1	-1	1	-1	-1	-1
713	-1	-1	-1	-1	-1	1	-1	-1	-1
714	-1	-1	-1	-1	-1	1	-1	-1	-1
715	-1	-1	-1	-1	-1	1	-1	-1	-1
716	-1	-1	-1	-1	-1	1	-1	-1	-1
717	-1	-1	-1	-1	-1	1	-1	-1	-1
718	-1	-1	-1	-1	-1	1	-1	-1	-1
719	-1	-1	-1	-1	-1	1	-1	-1	-1
720	-1	-1	-1	-1	-1	1	-1	-1	-1
721	-1	-1	-1	-1	-1	1	-1	-1	-1
722	-1	-1	-1	-1	-1	1	-1	-1	-1
723	-1	-1	-1	-1	-1	1	-1	-1	-1
724	-1	-1	-1	-1	-1	1	-1	-1	-1
725	-1	-1	-1	-1	-1	1	-1	-1	-1
726	-1	-1	-1	-1	-1	1	-1	-1	-1
727	-1	-1	-1	-1	-1	1	-1	-1	-1
728	-1	-1	-1	-1	-1	1	-1	-1	-1
729	-1	-1	-1	-1	-1	1	-1	-1	-1
730	-1	-1	-1	-1	-1	1	-1	-1	-1
731	-1	-1	-1	-1	-1	1	-1	-1	-1
732	-1	-1	-1	-1	-1	1	-1	-1	-1
733	-1	-1	-1	-1	-1	1	-1	-1	-1
734	-1	-1	-1	-1	-1	1	-1	-1	-1
735	-1	-1	-1	-1	-1	1	-1	-1	-1
736	-1	-1	-1	-1	-1	1	-1	-1	-1
737	-1	-1	-1	-1	-1	1	-1	-1	-1
738	-1	-1	-1	-1	-1	1	-1	-1	-1
739	-1	-1	-1	-1	-1	1	-1	-1	-1
740	-1	-1	-1	-1	-1	1	-1	-1	-1
741	-1	-1	-1	-1	-1	1	-1	-1	-1
742	-1	-1	-1	-1	-1	1	-1	-1	-1
743	-1	-1	-1	-1	-1	1	-1	-1	-1
744	-1	-1	-1	-1	-1	1	-1	-1	-1
745	-1	-1	-1	-1	-1	1	-1	-1	-1
746	-1	-1	-1	-1	-1	1	-1	-1	-1
747	-1	-1	-1	-1	-1	1	-1	-1	-1
748	-1	-1	-1	-1	-1	1	-1	-1	-1
749	-1	-1	-1	-1	-1	1	-1	-1	-1
750	-1	-1	-1	-1	-1	1	-1	-1	-1
751	-1	-1	-1	-1	-1	1	-1	-1	-1
752	-1	-1	-1	-1	-1	1	-1	-1	-1
753	-1	-1	-1	-1	-1	1	-1	-1	-1
754	-1	-1	-1	-1	-1	1	-1	-1	-1
755	-1	-1	-1	-1	-1	1	-1	-1	-1
756	-1	-1	-1	-1	-1	1	-1	-1	-1
757	-1	-1	-1	-1	-1	1	-1	-1	-1
758	-1	-1	-1	-1	-1	1	-1	-1	-1
759	-1	-1	-1	-1	-1	1	-1	-1	-1
760	-1	-1	-1	-1	-1	1	-1	-1	-1
761	-1	-1	-1	-1	-1	1	-1	-1	-1
762	-1	-1	-1	-1	-1	1	-1	-1	-1
763	-1	-1	-1	-1	-1	1	-1	-1	-1
764	-1	-1	-1	-1	-1	1	-1	-1	-1
765	-1	-1	-1	-1	-1	1	-1	-1	-1
766	-1	-1	-1	-1	-1	1	-1	-1	-1
767	-1	-1	-1	-1	-1	1	-1	-1	-1
768	-1	-1	-1	-1	-1	1	-1	-1	-1
769	-1	-1	-1	-1	-1	1	-1	-1	-1
770	-1	-1	-1	-1	-1	1	-1	-1	-1
771	-1	-1	-1	-1	-1	1	-1	-1	-1
772	-1	-1	-1	-1	-1	1	-1	-1	-1
773	-1	-1	-1	-1	-1	1	-1	-1	-1
774	-1	-1	-1	-1	-1	1	-1	-1	-1
775	-1	-1	-1	-1	-1	1	-1	-1	-1
776	-1	-1	-1	-1	-1	1	-1	-1	-1
777	-1	-1	-1	-1	-1	1	-1	-1	-1
778	-1	-1	-1	-1	-1	1	-1	-1	-1
779	-1	-1	-1	-1	-1	1	-1	-1	-1
780	-1	-1	-1	-1	-1	1	-1	-1	-1
781	-1	-1	-1	-1	-1	1	-1	-1	-1
782	-1	-1	-1	-1	-1	1	-1	-1	-1
783	-1	-1	-1	-1	-1	1	-1	-1	-1
784	-1	-1	-1	-1	-1	1	-1	-1	-1
785	-1	-1	-1	-1	-1	1	-1	-1	-1
786	-1	-1	-1	-1	-1	1	-1	-1	-1
787	-1	-1	-1	-1	-1	1	-1	-1	-1
788	-1	-1	-1	-1	-1	1	-1	-1	-1
789	-1	-1	-1	-1	-1	1	-1	-1	-1
790	-1	-1	-1	-1	-1	1	-1	-1	-1
791	-1	-1	-1	-1	-1	1	-1	-1	-1
792	-1	-1	-1	-1	-1	1	-1	-1	-1
793	-1	-1	-1	-1	-1	1	-1	-1	-1
794	-1	-1	-1	-1	-1	1	-1	-1	-1
795	-1	-1	-1	-1	-1	1	-1	-1	-1
796	-1	-1	-1	-1	-1	1	-1	-1	-1
797	-1	-1	-1	-1	-1	1	-1	-1	-1
798	-1	-1	-1	-1	-1	1	-1	-1	-1
799	-1	-1	-1	-1	-1	1	-1	-1	-1
800	-1	-1	-1	-1	-1	1	-1	-1	-1
801	-1	-1	-1	-1	-1	1	-1	-1	-1
802	-1	-1	-1	-1	-1	1	-1	-1	-1
803	-1	-1	-1	-1	-1	1	-1	-1	-1
804	-1	-1	-1	-1	-1	1	-1	-1	-1
805	-1	-1	-1	-1	-1	1	-1	-1	-1
806	-1	-1	-1	-1	-1	1	-1	-1	-1
807	-1	-1	-1	-1	-1	1	-1	-1	-1
808	-1	-1	-1	-1	-1	1	-1	-1	-1
809	-1	-1	-1	-1	-1	1	-1	-1	-1
810	-1	-1	-1	-1	-1	1	-1	-1	-1
811	-1	-1	-1	-1	-1	1	-1	-1	-1
812	-1	-1	-1	-1	-1	1	-1	-1	-1
813	-1	-1	-1	-1	-1	1	-1	-1	-1
814	-1	-1	-1	-1	-1	1	-1	-1	-1
815	-1	-1	-1	-1	-1	1	-1	-1	-1
816	-1	-1	-1	-1	-1	1	-1	-1	-1
817	-1	-1	-1	-1	-1	1	-1	-1	-1
818	-1	-1	-1	-1	-1	1	-1	-1	-1
819	-1	-1	-1	-1	-1	1	-1	-1	-1
820	-1	-1	-1	-1	-1	1	-1	-1	-1
821	-1	-1	-1	-1	-1	1	-1	-1	-1
822	-1	-1	-1	-1	-1	1	-1	-1	-1
823	-1	-1	-1	-1	-1	1	-1	-1	-1
824	-1	-1	-1	-1	-1	1	-1	-1	-1
825	-1	-1	-1	-1	-1	1	-1	-1	-1
826	-1	-1	-1	-1	-1	1	-1	-1	-1
827	-1	-1	-1	-1	-1	1	-1	-1	-1
828	-1	-1	-1	-1	-1	1	-1	-1	-1
829	-1	-1	-1	-1	-1	1	-1	-1	-1
830	-1	-1	-1	-1	-1	1	-1	-1	-1
831	-1	-1	-1	-1	-1	1	-1	-1	-1
832	-1	-1	-1	-1	-1	1	-1	-1	-1
833	-1	-1	-1	-1	-1	1	-1	-1	-1
834	-1	-1	-1	-1	-1	1	-1	-1	-1
835	-1	-1	-1	-1	-1	1	-1	-1	-1
836	-1	-1	-1	-1	-1	1	-1	-1	-1
837	-1	-1	-1	-1	-1	1	-1	-1	-1
838	-1	-1	-1	-1	-1	1	-1	-1	-1
839	-1	-1	-1	-1	-1	1	-1	-1	-1
840	-1	-1	-1	-1	-1	1	-1	-1	-1
841	-1	-1	-1	-1	-1	1	-1	-1	-1
842	-1	-1	-1	-1	-1	1	-1	-1	-1
843	-1	-1	-1	-1	-1	1	-1	-1	-1
844	-1	-1	-1	-1	-1	1	-1	-1	-1
845	-1	-1	-1	-1	-1	1	-1	-1	-1
846	-1	-1	-1	-1	-1	1	-1	-1	-1
847	-1	-1	-1	-1	-1	1	-1	-1	-1
848	-1	-1	-1	-1	-1	1	-1	-1	-1
849	-1	-1	-1	-1	-1	1	-1	-1	-1
850	-1	-1	-1	-1	-1	1	-1	-1	-1
851	-1	-1	-1	-1	-1	1	-1	-1	-1
852	-1	-1	-1	-1	-1	1	-1	-1	-1
853	-1	-1	-1	-1	-1	1	-1	-1	-1
854	-1	-1	-1	-1	-1	1	-1	-1	-1
855	-1	-1	-1	-1	-1	1	-1	-1	-1
856	-1	-1	-1	-1	-1	1	-1	-1	-1
857	-1	-1	-1	-1	-1	1	-1	-1	-1
858	-1	-1	-1	-1	-1	1	-1	-1	-1
859	-1	-1	-1	-1	-1	1	-1	-1	-1
860	-1	-1	-1	-1	-1	1	-1	-1	-1
861	-1	-1	-1	-1	-1	1	-1	-1	-1
862	-1	-1	-1	-1	-1	1	-1	-1	-1
863	-1	-1	-1	-1	-1	1	-1	-1	-1
864	-1	-1	-1	-1	-1	1	-1	-1	-1
865	-1	-1	-1	-1	-1	1	-1	-1	-1
866	-1	-1	-1	-1	-1	1	-1	-1	-1
867	-1	-1	-1	-1	-1	1	-1	-1	-1
868	-1	-1	-1	-1	-1	1	-1	-1	-1
869	-1	-1	-1	-1	-1	1	-1	-1	-1
870	-1	-1	-1	-1	-1	1	-1	-1	-1
871	-1	-1	-1	-1	-1	1	-1	-1	-1
872	-1	-1	-1	-1	-1	1	-1	-1	-1
873	-1	-1	-1	-1	-1	1	-1	-1	-1
874	-1	-1	-1	-1	-1	1	-1	-1	-1
875	-1	-1	-1	-1	-1	1	-1	-1	-1
876	-1	-1	-1	-1	-1	1	-1	-1	-1
877	-1	-1	-1	-1	-1	1	-1	-1	-1
878	-1	-1	-1	-1	-1	1	-1	-1	-1
879	-1	-1	-1	-1	-1	1	-1	-1	-1
880	-1	-1	-1	-1	-1	1	-1	-1	-1
881	-1	-1	-1	-1	-1	1	-1	-1	-1
882	-1	-1	-1	-1	-1	1	-1	-1	-1
883	-1	-1	-1	-1	-1	1	-1	-1	-1
884	-1	-1	-1	-1	-1	1	-1	-1	-1
885	-1	-1	-1	-1	-1	1	-1	-1	-1
886	-1	-1	-1	-1	-1	1	-1	-1	-1
887	-1	-1	-1	-1	-1	1	-1	-1	-1
888	-1	-1	-1	-1	-1	1	-1	-1	-1
889	-1	-1	-1	-1	-1	1	-1	-1	-1
890	-1	-1	-1	-1	-1	1	-1	-1	-1
891	-1	-1	-1	-1	-1	1	-1	-1	-1
892	-1	-1	-1	-1	-1	1	-1	-1	-1
893	-1	-1	-1	-1	-1	1	-1	-1	-1
894	-1	-1	-1	-1	-1	1	-1	-1	-1
895	-1	-1	-1	-1	-1	1	-1	-1	-1
896	-1	-1	-1	-1	-1	1	-1	-1	-1
897	-1	-1	-1	-1	-1	1	-1	-1	-1
898	-1	-1	-1	-1	-1	1	-1	-1	-1
899	-1	-1	-1	-1	-1	1	-1	-1	-1
900	-1	-1	-1	-1	-1	1	-1	-1	-1
901	-1	-1	-1	-1	-1	1	-1	-1	-1
902	-1	-1	-1	-1	-1	1	-1	-1	-1
903	-1	-1	-1	-1	-1	1	-1	-1	-1
904	-1	-1	-1	-1	-1	1	-1	-1	-1
905	-1	-1	-1	-1	-1	1	-1	-1	-1
906	-1	-1	-1	-1	-1	1	-1	-1	-1
907	-1	-1	-1	-1	-1	1	-1	-1	-1
908	-1	-1	-1	-1	-1	1	-1	-1	-1
909	-1	-1	-1	-1	-1	1	-1	-1	-1
910	-1	-1	-1	-1	-1	1	-1	-1	-1
911	-1	-1	-1	-1	-1	1	-1	-1	-1
912	-1	-1	-1	-1	-1	1	-1	-1	-1
913	-1	-1	-1	-1	-1	1	-1	-1	-1
914	-1	-1	-1	-1	-1	1	-1	-1	-1
915	-1	-1	-1	-1	-1	1	-1	-1	-1
916	-1	-1	-1	-1	-1	1	-1	-1	-1
917	-1	-1	-1	-1	-1	1	-1	-1	-1
918	-1	-1	-1	-1	-1	1	-1	-1	-1
919	-1	-1	-1	-1	-1	1	-1	-1	-1
920	-1	-1	-1	-1	-1	1	-1	-1	-1
921	-1	-1	-1	-1	-1	1	-1	-1	-1
922	-1	-1	-1	-1	-1	1	-1	-1	-1
923	-1	-1	-1	-1	-1	1	-1	-1	-1
924	-1	-1	-1	-1	-1	1	-1	-1	-1
925	-1	-1	-1	-1	-1	1	-1	-1	-1
926	-1	-1	-1	-1	-1	-1	-1	-1	-1
927	-1	-1	-1	-1	-1	-1	-1	-1	-1
928	-1	-1	-1	-1	-1	-1	-1	-1	-1
929	-1	-1	-1	-1	-1	-1	-1	-1	-1
930	-1	-1	-1	-1	-1	-1	-1	-1	-1
931	-1	-1	-1	-1	-1	-1	-1	-1	-1
932	-1	-1	-1	-1	-1	-1	-1	-1	-1
933	-1	-1	-1	-1	-1	-1	-1	-1	-1
934	-1	-1	-1	-1	-1	-1	-1	-1	-1
935	-1	-1	-1	-1	-1	-1	-1	-1	-1
936	-1	-1	-1	-1	-1	-1	-1	-1	-1
937	-1	-1	-1	-1	-1	-1	-1	-1	-1
938	-1	-1	-1	-1	-1	-1	-1	-1	-1
939	-1	-1	-1	-1	-1	-1	-1	-1	-1
940	-1	-1	-1	-1	-1	-1	-1	-1	-1
941	-1	-1	-1	-1	-1	-1	-1	-1	-1
942	-1	-1	-1	-1	-1	-1	-1	-1	-1
943	-1	-1	-1	-1	-1	-1	-1	-1	-1
944	-1	-1	-1	-1	-1	-1	-1	-1	-1
945	-1	-1	-1	-1	-1	-1	-1	-1	-1
946	-1	-1	-1	-1	-1	-1	-1	-1	-1
947	-1	-1	-1	-1	-1	-1	-1	-1	-1
948	-1	-1	-1	-1	-1	-1	-1	-1	-1
949	-1	-1	-1	-1	-1	-1	-1	-1	-1
950	-1	-1	-1	-1	-1	-1	-1	-1	-1
951	-1	-1	-1	-1	-1	-1	-1	-1	-1
952	-1	-1	-1	1	-1	-1	-1	-1	-1
953	-1	-1	-1	1	-1	-1	-1	-1	-1
954	-1	-1	-1	1	-1	-1	-1	-1	-1
955	-1	-1	-1	1	-1	-1	-1	-1	-1
956	-1	-1	-1	1	-1	-1	-1	-1	-1
957	-1	-1	-1	1	-1	-1	-1	-1	-1
958	-1	-1	-1	1	-1	-1	-1	-1	-1
959	-1	-1	-1	1	-1	-1	-1	-1	-1
960	-1	-1	-1	1	-1	-1	-1	-1	-1
961	-1	-1	-1	1	-1	-1	-1	-1	-1
962	-1	-1	-1	1	-1	-1	-1	-1	-1
963	-1	-1	-1	1	-1	-1	-1	-1	-1
964	-1	-1	-1	1	-1	-1	-1	-1	-1
965	-1	-1	-1	1	-1	-1	-1	-1	-1
966	-1	-1	-1	1	-1	-1	-1	-1	-1
967	-1	-1	-1	1	-1	-1	-1	-1	-1
968	-1	-1	-1	1	-1	-1	-1	-1	-1
969	-1	-1	-1	1	-1	-1	-1	-1	-1
970	-1	-1	-1	1	-1	-1	-1	-1	-1
971	-1	-1	-1	1	-1	-1	-1	-1	-1
972	-1	-1	-1	1	-1	-1	-1	-1	-1
973	-1	-1	-1	1	-1	-1	-1	-1	-1
974	-1	-1	-1	1	-1	-1	-1	-1	-1
975	-1	-1	-1	1	-1	-1	-1	-1	-1
976	-1	-1	-1	1	-1	-1	-1	-1	-1
977	-1	-1	-1	1	-1	-1	-1	-1	-1
978	-1	-1	-1	1	-1	-1	-1	-1	-1
979	-1	-1	-1	1	-1	-1	-1	-1	-1
980	-1	-1	-1	1	-1	-1	-1	-1	-1
981	-1	-1	-1	1	-1	-1	-1	-1	-1
982	-1	-1	-1	1	-1	-1	-1	-1	-1
983	-1	-1	-1	1	-1	-1	-1	-1	-1
984	-1	-1	-1	1	-1	-1	-1	-1	-1
985	-1	-1	-1	1	-1	-1	-1	-1	-1
986	-1	-1	-1	1	-1	-1	-1	-1	-1
987	-1	-1	-1	1	-1	-1	-1	-1	-1
988	-1	-1	-1	1	-1	-1	-1	-1	-1
989	-1	-1	-1	1	-1	-1	-1	-1	-1
990	-1	-1	-1	1	-1	-1	-1	-1	-1
991	-1	-1	-1	1	-1	-1	-1	-1	-1
992	-1	-1	-1	1	-1	-1	-1	-1	-1
993	-1	-1	-1	1	-1	-1	-1	-1	-1
994	-1	-1	-1	1	-1	-1	-1	-1	-1
995	-1	-1	-1	1	-1	-1	-1	-1	-1
996	-1	-1	-1	1	-1	-1	-1	-1	-1
997	-1	-1	-1	1	-1	-1	-1	-1	-1
998	-1	-1	-1	1	-1	-1	-1	-1	-1
999	-1	-1	-1	1	-1	-1	-1	-1	-1
1000	-1	-1	-1	1	-1	-1	-1	-1	-1
1001	-1	-1	-1	1	-1	-1	-1	-1	-1
1002	-1	-1	-1	1	-1	-1	-1	-1	-1
1003	-1	-1	-1	1	-1	-1	-1	-1	-1
1004	-1	-1	-1	1	-1	-1	-1	-1	-1
1005	-1	-1	-1	1	-1	-1	-1	-1	-1
1006	-1	-1	-1	1	-1	-1	-1	-1	-1
1007	-1	-1	-1	1	-1	-1	-1	-1	-1
1008	-1	-1	-1	1	-1	-1	-1	-1	-1
1009	-1	-1	-1	1	-1	-1	-1	-1	-1
1010	-1	-1	-1	1	-1	-1	-1	-1	-1
1011	-1	-1	-1	1	-1	-1	-1	-1	-1
1012	-1	-1	-1	1	-1	-1	-1	-1	-1
1013	-1	-1	-1	1	-1	-1	-1	-1	-1
1014	-1	-1	-1	1	-1	-1	-1	-1	-1
1015	-1	-1	-1	1	-1	-1	-1	-1	-1
1016	-1	-1	-1	1	-1	-1	-1	-1	-1
1017	-1	-1	-1	1	-1	-1	-1	-1	-1
1018	-1	-1	-1	1	-1	-1	-1	-1	-1
1019	-1	-1	-1	1	-1	-1	-1	-1	-1
1020	-1	-1	-1	1	-1	-1	-1	-1	-1
1021	-1	-1	-1	1	-1	-1	-1	-1	-1
1022	-1	-1	-1	1	-1	-1	-1	-1	-1
1023	-1	-1	-1	1	-1	-1	-1	-1	-1
1024	-1	-1	-1	1	-1	-1	-1	-1	-1
1025	-1	-1	-1	1	-1	-1	-1	-1	-1
1026	-1	-1	-1	1	-1	-1	-1	-1	-1
1027	-1	-1	-1	1	-1	-1	-1	-1	-1
1028	-1	-1	-1	1	-1	-1	-1	-1	-1
1029	-1	-1	-1	1	-1	-1	-1	-1	-1
1030	-1	-1	-1	1	-1	-1	-1	-1	-1
1031	-1	-1	-1	1	-1	-1	-1	-1	-1
1032	-1	-1	-1	1	-1	-1	-1	-1	-1
1033	-1	-1	-1	1	-1	-1	-1	-1	-1
1034	-1	-1	-1	1	-1	-1	-1	-1	-1
1035	-1	-1	-1	1	-1	-1	-1	-1	-1
1036	-1	-1	-1	1	-1	-1	-1	-1	-1
1037	-1	-1	-1	1	-1	-1	-1	-1	-1
1038	-1	-1	-1	1	-1	-1	-1	-1	-1
1039	-1	-1	-1	1	-1	-1	-1	-1	-1
1040	-1	-1	-1	1	-1	-1	-1	-1	-1
1041	-1	-1	-1	1	-1	-1	-1	-1	-1
1042	-1	-1	-1	1	-1	-1	-1	-1	-1
1043	-1	-1	-1	1	-1	-1	-1	-1	-1
1044	-1	-1	-1	1	-1	-1	1	-1	-1
1045	-1	-1	-1	1	-1	-1	-1	-1	-1
1046	-1	-1	-1	1	-1	-1	-1	-1	-1
1047	-1	-1	-1	1	-1	-1	-1	-1	-1
1048	-1	-1	-1	1	-1	-1	-1	-1	-1
1049	-1	-1	-1	1	-1	-1	-1	-1	-1
1050	-1	-1	-1	1	-1	-1	-1	-1	-1
1051	-1	-1	-1	1	-1	-1	-1	-1	-1
1052	-1	-1	-1	1	-1	-1	-1	-1	-1
1053	-1	-1	-1	1	-1	-1	-1	-1	-1
1054	-1	-1	-1	1	-1	-1	-1	-1	-1
1055	-1	-1	-1	1	-1	-1	-1	-1	-1
1056	-1	-1	-1	1	-1	-1	-1	-1	-1
1057	-1	-1	-1	1	-1	-1	-1	-1	-1
1058	-1	-1	-1	1	-1	-1	-1	-1	-1
1059	-1	-1	-1	1	-1	-1	-1	-1	-1
1060	-1	-1	-1	1	-1	-1	-1	-1	-1
1061	-1	-1	-1	1	-1	-1	-1	-1	-1
1062	-1	-1	-1	1	-1	-1	-1	-1	-1
1063	-1	-1	-1	1	-1	-1	-1	-1	-1
1064	-1	-1	-1	1	-1	-1	-1	-1	-1
1065	-1	-1	-1	1	-1	-1	-1	-1	-1
1066	-1	-1	-1	1	-1	-1	-1	-1	-1
1067	-1	-1	-1	1	-1	-1	-1	-1	-1
1068	-1	-1	-1	1	-1	-1	-1	-1	-1
1069	-1	-1	-1	1	-1	-1	-1	-1	-1
1070	-1	-1	-1	1	-1	-1	-1	-1	-1
1071	-1	-1	-1	1	-1	-1	-1	-1	-1
1072	-1	-1	-1	1	-1	-1	-1	-1	-1
1073	-1	-1	-1	1	-1	-1	-1	-1	-1
1074	-1	-1	-1	1	-1	-1	-1	-1	-1
1075	-1	-1	-1	1	-1	-1	-1	-1	-1
1076	-1	-1	-1	1	-1	-1	-1	-1	-1
1077	-1	-1	-1	1	-1	-1	-1	-1	-1
1078	-1	-1	-1	1	-1	-1	-1	-1	-1
1079	-1	-1	-1	1	-1	-1	-1	-1	-1
1080	-1	-1	-1	1	-1	-1	-1	-1	-1
1081	-1	-1	-1	1	-1	-1	-1	-1	-1
1082	-1	-1	-1	1	-1	-1	-1	-1	-1
1083	-1	-1	-1	1	-1	-1	-1	-1	-1
1084	-1	-1	-1	1	-1	-1	-1	-1	-1
1085	-1	-1	-1	1	-1	-1	-1	-1	-1
1086	-1	-1	-1	1	-1	-1	-1	-1	-1
1087	-1	-1	-1	1	-1	-1	-1	-1	-1
1088	-1	-1	-1	1	-1	-1	-1	-1	-1
1089	-1	-1	-1	1	-1	-1	-1	-1	-1
1090	-1	-1	-1	1	-1	-1	-1	-1	-1
1091	-1	-1	-1	1	-1	-1	-1	-1	-1
1092	-1	-1	-1	1	-1	-1	-1	-1	-1
1093	-1	-1	-1	1	-1	-1	-1	-1	-1
1094	-1	-1	-1	1	-1	-1	-1	-1	-1
1095	-1	-1	-1	1	-1	-1	-1	-1	-1
1096	-1	-1	-1	1	-1	-1	-1	-1	-1
1097	-1	-1	-1	1	-1	-1	-1	-1	-1
1098	-1	-1	-1	1	-1	-1	-1	-1	-1
1099	-1	-1	-1	1	-1	-1	-1	-1	-1
1100	-1	-1	-1	1	-1	-1	-1	-1	-1
1101	-1	-1	-1	1	-1	-1	-1	-1	-1
1102	-1	-1	-1	1	-1	-1	-1	-1	-1
1103	-1	-1	-1	1	-1	-1	-1	-1	-1
1104	-1	-1	-1	1	-1	-1	-1	-1	-1
1105	-1	-1	-1	1	-1	-1	-1	-1	-1
1106	-1	-1	-1	1	-1	-1	-1	-1	-1
1107	-1	-1	-1	1	-1	-1	-1	-1	-1
1108	-1	-1	-1	1	-1	-1	-1	-1	-1
1109	-1	-1	-1	1	-1	-1	-1	-1	-1
1110	-1	-1	-1	1	-1	-1	-1	-1	-1
1111	-1	-1	-1	1	-1	-1	-1	-1	-1
1112	-1	-1	-1	1	-1	-1	-1	-1	-1
1113	-1	-1	-1	1	-1	-1	-1	-1	-1
1114	-1	-1	-1	1	-1	-1	-1	-1	-1
1115	-1	-1	-1	1	-1	-1	-1	-1	-1
1116	-1	-1	-1	1	-1	-1	-1	-1	-1
1117	-1	-1	-1	1	-1	-1	-1	-1	-1
1118	-1	-1	-1	1	-1	-1	-1	-1	-1
1119	-1	-1	-1	1	-1	-1	-1	-1	-1
1120	-1	-1	-1	1	-1	-1	-1	-1	-1
1121	-1	-1	-1	1	-1	-1	-1	-1	-1
1122	-1	-1	-1	1	-1	-1	-1	-1	-1
1123	-1	-1	-1	1	-1	-1	-1	-1	-1
1124	-1	-1	-1	1	-1	-1	-1	-1	-1
1125	-1	-1	-1	1	-1	-1	-1	-1	-1
1126	-1	-1	-1	1	-1	-1	-1	-1	-1
1127	-1	-1	-1	1	-1	-1	-1	-1	-1
1128	-1	-1	-1	1	-1	-1	-1	-1	-1
1129	-1	-1	-1	1	-1	-1	-1	-1	-1
1130	-1	-1	-1	1	-1	-1	-1	-1	-1
1131	-1	-1	-1	1	-1	-1	-1	-1	-1
1132	-1	-1	-1	1	-1	-1	-1	-1	-1
1133	-1	-1	-1	1	-1	-1	-1	-1	-1
1134	-1	-1	-1	1	-1	-1	-1	-1	-1
1135	-1	-1	-1	1	-1	-1	-1	-1	-1
1136	-1	-1	-1	1	-1	-1	-1	-1	-1
1137	-1	-1	-1	1	-1	-1	-1	-1	-1
1138	-1	-1	-1	1	-1	-1	-1	-1	-1
1139	-1	-1	-1	1	-1	-1	-1	-1	-1
1140	-1	-1	-1	1	-1	-1	-1	-1	-1
1141	-1	-1	-1	1	-1	-1	-1	-1	-1
1142	-1	-1	-1	1	-1	-1	-1	-1	-1
1143	-1	-1	-1	1	-1	-1	-1	-1	-1
1144	-1	-1	-1	1	-1	-1	-1	-1	-1
1145	-1	-1	-1	1	-1	-1	-1	-1	-1
1146	-1	-1	-1	1	-1	-1	-1	-1	-1
1147	-1	-1	-1	1	-1	-1	-1	-1	-1
1148	-1	-1	-1	1	-1	-1	-1	-1	-1
1149	-1	-1	-1	1	-1	-1	-1	-1	-1
1150	-1	-1	-1	1	-1	-1	-1	-1	-1
1151	-1	-1	-1	1	-1	-1	-1	-1	-1
1152	-1	-1	-1	1	-1	-1	-1	-1	-1
1153	-1	-1	-1	1	-1	-1	-1	-1	-1
1154	-1	-1	-1	1	-1	-1	-1	-1	-1
1155	-1	-1	-1	1	-1	-1	-1	-1	-1
1156	-1	-1	-1	1	-1	-1	-1	-1	-1
1157	-1	-1	-1	1	-1	-1	-1	-1	-1
1158	-1	-1	-1	1	-1	-1	-1	-1	-1
1159	-1	-1	-1	1	-1	-1	-1	-1	-1
1160	-1	-1	-1	1	-1	-1	-1	-1	-1
1161	-1	-1	-1	1	-1	-1	-1	-1	-1
1162	-1	-1	-1	1	-1	-1	-1	-1	-1
1163	-1	-1	-1	1	-1	-1	-1	-1	-1
1164	-1	-1	-1	1	-1	-1	-1	-1	-1
1165	-1	-1	-1	1	-1	-1	-1	-1	-1
1166	-1	-1	-1	1	-1	-1	-1	-1	-1
1167	-1	-1	-1	1	-1	-1	-1	-1	-1
1168	-1	-1	-1	1	-1	-1	-1	-1	-1
1169	-1	-1	-1	1	-1	-1	-1	-1	-1
1170	-1	-1	-1	1	-1	-1	-1	-1	-1
1171	-1	-1	-1	1	-1	-1	-1	-1	-1
1172	-1	-1	-1	1	-1	-1	-1	-1	-1
1173	-1	-1	-1	1	-1	-1	-1	-1	-1
1174	-1	-1	-1	1	-1	-1	-1	-1	-1
1175	-1	-1	-1	1	-1	-1	-1	-1	-1
1176	-1	-1	-1	1	-1	-1	-1	-1	-1
1177	-1	-1	-1	1	-1	-1	-1	-1	-1
1178	-1	-1	-1	1	-1	-1	-1	-1	-1
1179	-1	-1	-1	1	-1	-1	-1	-1	-1
1180	-1	-1	-1	1	-1	-1	-1	-1	-1
1181	-1	-1	-1	1	-1	-1	-1	-1	-1
1182	-1	-1	-1	1	-1	-1	-1	-1	-1
1183	-1	-1	-1	1	-1	-1	-1	-1	-1
1184	-1	-1	-1	1	-1	-1	-1	-1	-1
1185	-1	-1	-1	1	-1	-1	-1	-1	-1
1186	-1	-1	-1	1	-1	-1	-1	-1	-1
1187	-1	-1	-1	1	-1	-1	-1	-1	-1
1188	-1	-1	-1	1	-1	-1	-1	-1	-1
1189	-1	-1	-1	1	-1	-1	-1	-1	-1
1190	-1	-1	-1	1	-1	-1	-1	-1	-1
1191	-1	-1	-1	1	-1	-1	-1	-1	-1
1192	-1	-1	-1	1	-1	-1	-1	-1	-1
1193	-1	-1	-1	1	-1	-1	-1	-1	-1
1194	-1	-1	-1	1	-1	-1	-1	-1	-1
1195	-1	-1	-1	1	-1	-1	-1	-1	-1
1196	-1	-1	-1	1	-1	-1	-1	-1	-1
1197	-1	-1	-1	1	-1	-1	-1	-1	-1
1198	-1	-1	-1	1	-1	-1	-1	-1	-1
1199	-1	-1	-1	1	-1	-1	-1	-1	-1
1200	-1	-1	-1	1	-1	-1	-1	-1	-1
1201	-1	-1	-1	1	-1	-1	-1	-1	-1
1202	-1	-1	-1	1	-1	-1	-1	-1	-1
1203	-1	-1	-1	1	-1	-1	-1	-1	-1
1204	-1	-1	-1	1	-1	-1	-1	-1	-1
1205	-1	-1	-1	1	-1	-1	-1	-1	-1
1206	-1	-1	-1	1	-1	-1	-1	-1	-1
1207	-1	-1	-1	1	-1	-1	-1	-1	-1
1208	-1	-1	-1	1	-1	-1	-1	-1	-1
1209	-1	-1	-1	1	-1	-1	-1	-1	-1
1210	-1	-1	-1	1	-1	-1	-1	-1	-1
1211	-1	-1	-1	1	-1	-1	-1	-1	-1
1212	-1	-1	-1	1	-1	-1	-1	-1	-1
1213	-1	-1	-1	1	-1	-1	-1	-1	-1
1214	-1	-1	-1	1	-1	-1	-1	-1	-1
1215	-1	-1	-1	1	-1	-1	-1	-1	-1
1216	-1	-1	-1	1	-1	-1	-1	-1	-1
1217	-1	-1	-1	1	-1	-1	-1	-1	-1
1218	-1	-1	-1	1	-1	-1	-1	-1	-1
1219	-1	-1	-1	1	-1	-1	-1	-1	-1
1220	-1	-1	-1	1	-1	-1	-1	-1	-1
1221	-1	-1	-1	1	-1	-1	-1	-1	-1
1222	-1	-1	-1	1	-1	-1	-1	-1	-1
1223	-1	-1	-1	1	-1	-1	-1	-1	-1
1224	-1	-1	-1	1	-1	-1	-1	-1	-1
1225	-1	-1	-1	1	-1	-1	-1	-1	-1
1226	-1	-1	-1	1	-1	-1	-1	-1	-1
1227	-1	-1	-1	1	-1	-1	-1	-1	-1
1228	-1	-1	-1	1	-1	-1	-1	-1	-1
1229	-1	-1	-1	1	-1	-1	-1	-1	-1
1230	-1	-1	-1	1	-1	-1	-1	-1	-1
1231	-1	-1	-1	1	-1	-1	-1	-1	-1
1232	-1	-1	-1	1	-1	-1	-1	-1	-1
1233	-1	-1	-1	1	-1	-1	-1	-1	-1
1234	-1	-1	-1	1	-1	-1	-1	-1	-1
1235	-1	-1	-1	1	-1	-1	-1	-1	-1
1236	-1	-1	-1	1	-1	-1	-1	-1	-1
1237	-1	-1	-1	1	-1	-1	-1	-1	-1
1238	-1	-1	-1	1	-1	-1	-1	-1	-1
1239	-1	-1	-1	1	-1	-1	-1	-1	-1
1240	-1	-1	-1	1	-1	-1	-1	-1	-1
1241	-1	-1	-1	1	-1	-1	-1	-1	-1
1242	-1	-1	-1	1	-1	-1	-1	-1	-1
1243	-1	-1	-1	1	-1	-1	-1	-1	-1
1244	-1	-1	-1	1	-1	-1	-1	-1	-1
1245	-1	-1	-1	1	-1	-1	-1	-1	-1
1246	-1	-1	-1	1	-1	-1	-1	-1	-1
1247	-1	-1	-1	1	-1	-1	-1	-1	-1
1248	-1	-1	-1	1	-1	-1	-1	-1	-1
1249	-1	-1	-1	1	-1	-1	-1	-1	-1
1250	-1	-1	-1	1	-1	-1	-1	-1	-1
1251	-1	-1	-1	1	-1	-1	-1	-1	-1
1252	-1	-1	-1	1	-1	-1	-1	-1	-1
1253	-1	-1	-1	1	-1	-1	-1	-1	-1
1254	-1	-1	-1	1	-1	-1	-1	-1	-1
1255	-1	-1	-1	1	-1	-1	-1	-1	-1
1256	-1	-1	-1	1	-1	-1	-1	-1	-1
1257	-1	-1	-1	1	-1	-1	-1	-1	-1
1258	-1	-1	-1	1	-1	-1	-1	-1	-1
1259	-1	-1	-1	1	-1	-1	-1	-1	-1
1260	-1	-1	-1	1	-1	-1	-1	-1	-1
1261	-1	-1	-1	1	-1	-1	-1	-1	-1
1262	-1	-1	-1	1	-1	-1	-1	-1	-1
1263	-1	-1	-1	1	-1	-1	-1	-1	-1
1264	-1	-1	-1	1	-1	-1	-1	-1	-1
1265	-1	-1	-1	1	-1	-1	-1	-1	-1
1266	-1	-1	-1	1	-1	-1	-1	-1	-1
1267	-1	-1	-1	1	-1	-1	-1	-1	-1
1268	-1	-1	-1	1	-1	-1	-1	-1	-1
1269	-1	-1	-1	1	-1	-1	-1	-1	-1
1270	-1	-1	-1	1	-1	-1	-1	-1	-1
1271	-1	-1	-1	1	-1	-1	-1	-1	-1
1272	-1	-1	-1	1	-1	-1	-1	-1	-1
1273	-1	-1	-1	1	-1	-1	-1	-1	-1
1274	-1	-1	-1	1	-1	-1	-1	-1	-1
1275	-1	-1	-1	1	-1	-1	-1	-1	-1
1276	-1	-1	-1	1	-1	-1	-1	-1	-1
1277	-1	-1	-1	1	-1	-1	-1	-1	-1
1278	-1	-1	-1	1	-1	-1	-1	-1	-1
1279	-1	-1	-1	1	-1	-1	-1	-1	-1
1280	-1	-1	-1	1	-1	-1	-1	-1	-1
1281	-1	-1	-1	1	-1	-1	-1	-1	-1
1282	-1	-1	-1	1	-1	-1	-1	-1	-1
1283	-1	-1	-1	1	-1	-1	-1	-1	-1
1284	-1	-1	-1	1	-1	-1	-1	-1	-1
1285	-1	-1	-1	1	-1	-1	-1	-1	-1
1286	-1	-1	-1	1	-1	-1	-1	-1	-1
1287	-1	-1	-1	1	-1	-1	-1	-1	-1
1288	-1	-1	-1	1	-1	-1	-1	-1	-1
1289	-1	-1	-1	1	-1	-1	-1	-1	-1
1290	-1	-1	-1	1	-1	-1	-1	-1	-1
1291	-1	-1	-1	1	-1	-1	-1	-1	-1
1292	-1	-1	-1	1	-1	-1	-1	-1	-1
1293	-1	-1	-1	1	-1	-1	-1	-1	-1
1294	-1	-1	-1	1	-1	-1	-1	-1	-1
1295	-1	-1	-1	1	-1	-1	-1	-1	-1
1296	-1	-1	-1	1	-1	-1	-1	-1	-1
1297	-1	-1	-1	1	-1	-1	-1	-1	-1
1298	-1	-1	-1	1	-1	-1	-1	-1	-1
1299	-1	-1	-1	1	-1	-1	-1	-1	-1
1300	-1	-1	-1	1	-1	-1	-1	-1	-1
1301	-1	-1	-1	1	-1	-1	-1	-1	-1
1302	-1	-1	-1	1	-1	-1	-1	-1	-1
1303	-1	-1	-1	1	-1	-1	-1	-1	-1
1304	-1	-1	-1	1	-1	-1	-1	-1	-1
1305	-1	-1	-1	1	-1	-1	-1	-1	-1
1306	-1	-1	-1	1	-1	-1	-1	-1	-1
1307	-1	-1	-1	1	-1	-1	-1	-1	-1
1308	-1	-1	-1	1	-1	-1	-1	-1	-1
1309	-1	-1	-1	1	-1	-1	-1	-1	-1
1310	-1	-1	-1	1	-1	-1	-1	-1	-1
1311	-1	-1	-1	1	-1	-1	-1	-1	-1
1312	-1	-1	-1	1	-1	-1	-1	-1	-1
1313	-1	-1	-1	1	-1	-1	-1	-1	-1
1314	-1	-1	-1	1	-1	-1	-1	-1	-1
1315	-1	-1	-1	1	-1	-1	-1	-1	-1
1316	-1	-1	-1	1	-1	-1	-1	-1	-1
1317	-1	-1	-1	1	-1	-1	-1	-1	-1
1318	-1	-1	-1	1	-1	-1	-1	-1	-1
1319	-1	-1	-1	1	-1	-1	-1	-1	-1
1320	-1	-1	-1	1	-1	-1	-1	-1	-1
1321	-1	-1	-1	1	-1	-1	-1	-1	-1
1322	-1	-1	-1	1	-1	-1	-1	-1	-1
1323	-1	-1	-1	1	-1	-1	-1	-1	-1
1324	-1	-1	-1	1	-1	-1	-1	-1	-1
1325	-1	-1	-1	1	-1	-1	-1	-1	-1
1326	-1	-1	-1	1	-1	-1	-1	-1	-1
1327	-1	-1	-1	1	-1	-1	-1	-1	-1
1328	-1	-1	-1	1	-1	-1	-1	-1	-1
1329	-1	-1	-1	1	-1	-1	-1	-1	-1
1330	-1	-1	-1	1	-1	-1	-1	-1	-1
1331	-1	-1	-1	1	-1	-1	-1	-1	-1
1332	-1	-1	-1	1	-1	-1	-1	-1	-1
1333	-1	-1	-1	1	-1	-1	-1	-1	-1
1334	-1	-1	-1	1	-1	-1	-1	-1	-1
1335	-1	-1	-1	1	-1	-1	-1	-1	-1
1336	-1	-1	-1	1	-1	-1	-1	-1	-1
1337	-1	-1	-1	1	-1	-1	-1	-1	-1
1338	-1	-1	-1	1	-1	-1	-1	-1	-1
1339	-1	-1	-1	1	-1	-1	-1	-1	-1
1340	-1	-1	-1	1	-1	-1	-1	-1	-1
1341	-1	-1	-1	1	-1	-1	-1	-1	-1
1342	-1	-1	-1	1	-1	-1	-1	-1	-1
1343	-1	-1	-1	1	-1	-1	-1	-1	-1
1344	-1	-1	-1	1	-1	-1	-1	-1	-1
1345	-1	-1	-1	1	-1	-1	-1	-1	-1
1346	-1	-1	-1	1	-1	-1	-1	-1	-1
1347	-1	-1	-1	1	-1	-1	-1	-1	-1
1348	-1	-1	-1	1	-1	-1	-1	-1	-1
1349	-1	-1	-1	1	-1	-1	-1	-1	-1
1350	-1	-1	-1	1	-1	-1	-1	-1	-1
1351	-1	-1	-1	1	-1	-1	-1	-1	-1
1352	-1	-1	-1	1	-1	-1	-1	-1	-1
1353	-1	-1	-1	1	-1	-1	-1	-1	-1
1354	-1	-1	-1	1	-1	-1	-1	-1	-1
1355	-1	-1	-1	1	-1	-1	-1	-1	-1
1356	-1	-1	-1	1	-1	-1	-1	-1	-1
1357	-1	-1	-1	1	-1	-1	-1	-1	-1
1358	-1	-1	-1	1	-1	-1	-1	-1	-1
1359	-1	-1	-1	1	-1	-1	-1	-1	-1
1360	-1	-1	-1	1	-1	-1	-1	-1	-1
1361	-1	-1	-1	1	-1	-1	-1	-1	-1
1362	-1	-1	-1	1	-1	-1	-1	-1	-1
1363	-1	-1	-1	1	-1	-1	-1	-1	-1
1364	-1	-1	-1	1	-1	-1	-1	-1	-1
1365	-1	-1	-1	1	-1	-1	-1	-1	-1
1366	-1	-1	-1	1	-1	-1	-1	-1	-1
1367	-1	-1	-1	1	-1	-1	-1	-1	-1
1368	-1	-1	-1	1	-1	-1	-1	-1	-1
1369	-1	-1	-1	1	-1	-1	-1	-1	-1
1370	-1	-1	-1	1	-1	-1	-1	-1	-1
1371	-1	-1	-1	1	-1	-1	-1	-1	-1
1372	-1	-1	-1	1	-1	-1	-1	-1	-1
1373	-1	-1	-1	1	-1	-1	-1	-1	-1
1374	-1	-1	-1	1	-1	-1	-1	-1	-1
1375	-1	-1	-1	1	-1	-1	-1	-1	-1
1376	-1	-1	-1	1	-1	-1	-1	-1	-1
1377	-1	-1	-1	1	-1	-1	-1	-1	-1
1378	-1	-1	-1	1	-1	-1	-1	-1	-1
1379	-1	-1	-1	1	-1	-1	-1	-1	-1
1380	-1	-1	-1	1	-1	-1	-1	-1	-1
1381	-1	-1	-1	1	-1	-1	-1	-1	-1
1382	-1	-1	-1	1	-1	-1	-1	-1	-1
1383	-1	-1	-1	1	-1	-1	-1	-1	-1
1384	-1	-1	-1	1	-1	-1	-1	-1	-1
1385	-1	-1	-1	1	-1	-1	-1	-1	-1
1386	-1	-1	-1	1	-1	-1	-1	-1	-1
1387	-1	-1	-1	1	-1	-1	-1	-1	-1
1388	-1	-1	-1	1	-1	-1	-1	-1	-1
1389	-1	-1	-1	1	-1	-1	-1	-1	-1
1390	-1	-1	-1	1	-1	-1	-1	-1	-1
1391	-1	-1	-1	1	-1	-1	-1	-1	-1
1392	-1	-1	-1	1	-1	-1	-1	-1	-1
1393	-1	-1	-1	1	-1	-1	-1	-1	-1
1394	-1	-1	-1	1	-1	-1	-1	-1	-1
1395	-1	-1	-1	1	-1	-1	-1	-1	-1
1396	-1	-1	-1	1	-1	-1	-1	-1	-1
1397	-1	-1	-1	1	-1	-1	-1	-1	-1
1398	-1	-1	-1	1	-1	-1	-1	-1	-1
1399	-1	-1	-1	1	-1	-1	-1	-1	-1
1400	-1	-1	-1	1	-1	-1	-1	-1	-1
1401	-1	-1	-1	1	-1	-1	-1	-1	-1
1402	-1	-1	-1	1	-1	-1	-1	-1	-1
1403	-1	-1	-1	1	-1	-1	-1	-1	-1
1404	-1	-1	-1	1	-1	-1	-1	-1	-1
1405	-1	-1	-1	1	-1	-1	-1	-1	-1
1406	-1	-1	-1	1	-1	-1	-1	-1	-1
1407	-1	-1	-1	1	-1	-1	-1	-1	-1
1408	-1	-1	-1	1	-1	-1	-1	-1	-1
1409	-1	-1	-1	1	-1	-1	-1	-1	-1
1410	-1	-1	-1	1	-1	-1	-1	-1	-1
1411	-1	-1	-1	1	-1	-1	-1	-1	-1
1412	-1	-1	-1	1	-1	-1	-1	-1	-1
1413	-1	-1	-1	1	-1	-1	-1	-1	-1
1414	-1	-1	-1	1	-1	-1	-1	-1	-1
1415	-1	-1	-1	1	-1	-1	-1	-1	-1
1416	-1	-1	-1	1	-1	-1	-1	-1	-1
1417	-1	-1	-1	1	-1	-1	-1	-1	-1
1418	-1	-1	-1	1	-1	-1	-1	-1	-1
1419	-1	-1	-1	1	-1	-1	-1	-1	-1
1420	-1	-1	-1	1	-1	-1	-1	-1	-1
1421	-1	-1	-1	1	-1	-1	-1	-1	-1
1422	-1	-1	-1	1	-1	-1	-1	-1	-1
1423	-1	-1	-1	1	-1	-1	-1	-1	-1
1424	-1	-1	-1	1	-1	-1	-1	-1	-1
1425	-1	-1	-1	1	-1	-1	-1	-1	-1
1426	-1	-1	-1	1	-1	-1	-1	-1	-1
1427	-1	-1	-1	1	-1	-1	-1	-1	-1
1428	-1	-1	-1	1	-1	-1	-1	-1	-1
1429	-1	-1	-1	1	-1	-1	-1	-1	-1
1430	-1	-1	-1	1	-1	-1	-1	-1	-1
1431	-1	-1	-1	1	-1	-1	-1	-1	-1
1432	-1	-1	-1	1	-1	-1	-1	-1	-1
1433	-1	-1	-1	1	-1	-1	-1	-1	-1
1434	-1	-1	-1	1	-1	-1	-1	-1	-1
1435	-1	-1	-1	1	-1	-1	-1	-1	-1
1436	-1	-1	-1	1	-1	-1	-1	-1	-1
1437	-1	-1	-1	1	-1	-1	-1	-1	-1
1438	-1	-1	-1	1	-1	-1	-1	-1	-1
1439	-1	-1	-1	1	-1	-1	-1	-1	-1
1440	-1	-1	-1	1	-1	-1	-1	-1	-1
1441	-1	-1	-1	1	-1	-1	-1	-1	-1
1442	-1	-1	-1	1	-1	-1	-1	-1	-1
1443	-1	-1	-1	1	-1	-1	-1	-1	-1
1444	-1	-1	-1	1	-1	-1	-1	-1	-1
1445	-1	-1	-1	1	-1	-1	-1	-1	-1
1446	-1	-1	-1	1	-1	-1	-1	-1	-1
1447	-1	-1	-1	1	-1	-1	-1	-1	-1
1448	-1	-1	-1	1	-1	-1	-1	-1	-1
1449	-1	-1	-1	1	-1	-1	-1	-1	-1
1450	-1	-1	-1	1	-1	-1	-1	-1	-1
1451	-1	-1	-1	1	-1	-1	-1	-1	-1
1452	-1	-1	-1	1	-1	-1	-1	-1	-1
1453	-1	-1	-1	1	-1	-1	-1	-1	-1
1454	-1	-1	-1	1	-1	-1	-1	-1	-1
1455	-1	-1	-1	1	-1	-1	-1	-1	-1
1456	-1	-1	-1	1	-1	-1	-1	-1	-1
1457	-1	-1	-1	1	-1	-1	-1	-1	-1
1458	-1	-1	-1	1	-1	-1	-1	-1	-1
1459	-1	-1	-1	1	-1	-1	-1	-1	-1
1460	-1	-1	-1	1	-1	-1	-1	-1	-1
1461	-1	-1	-1	1	-1	-1	-1	-1	-1
1462	-1	-1	-1	1	-1	-1	-1	-1	-1
1463	-1	-1	-1	1	-1	-1	-1	-1	-1
1464	-1	-1	-1	1	-1	-1	-1	-1	-1
1465	-1	-1	-1	1	-1	-1	-1	-1	-1
1466	-1	-1	-1	1	-1	-1	-1	-1	-1
1467	-1	-1	-1	1	-1	-1	-1	-1	-1
1468	-1	-1	-1	1	-1	-1	-1	-1	-1
1469	-1	-1	-1	1	-1	-1	-1	-1	-1
1470	-1	-1	-1	1	-1	-1	-1	-1	-1
1471	-1	-1	-1	1	-1	-1	-1	-1	-1
1472	-1	-1	-1	1	-1	-1	-1	-1	-1
1473	-1	-1	-1	1	-1	-1	-1	-1	-1
1474	-1	-1	-1	1	-1	-1	-1	-1	-1
1475	-1	-1	-1	1	-1	-1	-1	-1	-1
1476	-1	-1	-1	1	-1	-1	-1	-1	-1
1477	-1	-1	-1	1	-1	-1	-1	-1	-1
1478	-1	-1	-1	1	-1	-1	-1	-1	-1
1479	-1	-1	-1	1	-1	-1	-1	-1	-1
1480	-1	-1	-1	1	-1	-1	-1	-1	-1
1481	-1	-1	-1	1	-1	-1	-1	-1	-1
1482	-1	-1	-1	1	-1	-1	-1	-1	-1
1483	-1	-1	-1	1	-1	-1	-1	-1	-1
1484	-1	-1	-1	1	-1	-1	-1	-1	-1
1485	-1	-1	-1	1	-1	-1	-1	-1	-1
1486	-1	-1	-1	1	-1	-1	-1	-1	-1
1487	-1	-1	-1	1	-1	-1	-1	-1	-1
1488	-1	-1	-1	1	-1	-1	-1	-1	-1
1489	-1	-1	-1	1	-1	-1	-1	-1	-1
1490	-1	-1	-1	1	-1	-1	-1	-1	-1
1491	-1	-1	-1	1	-1	-1	-1	-1	-1
1492	-1	-1	-1	1	-1	-1	-1	-1	-1
1493	-1	-1	-1	1	-1	-1	-1	-1	-1
1494	-1	-1	-1	1	-1	-1	-1	-1	-1
1495	-1	-1	-1	1	-1	-1	-1	-1	-1
1496	-1	-1	-1	1	-1	-1	-1	-1	-1
1497	-1	-1	-1	1	-1	-1	-1	-1	-1
1498	-1	-1	-1	1	-1	-1	-1	-1	-1
1499	-1	-1	-1	1	-1	-1	-1	-1	-1
1500	-1	-1	-1	1	-1	-1	-1	-1	-1
1501	-1	-1	-1	1	-1	-1	-1	-1	-1
1502	-1	-1	-1	1	-1	-1	-1	-1	-1
1503	-1	-1	-1	1	-1	-1	-1	-1	-1
1504	-1	-1	-1	1	-1	-1	-1	-1	-1
1505	-1	-1	-1	1	-1	-1	-1	-1	-1
1506	-1	-1	-1	1	-1	-1	-1	-1	-1
1507	-1	-1	-1	1	-1	-1	-1	-1	-1
1508	-1	-1	-1	1	-1	-1	-1	-1	-1
1509	-1	-1	-1	1	-1	-1	-1	-1	-1
1510	-1	-1	-1	1	-1	-1	-1	-1	-1
1511	-1	-1	-1	1	-1	-1	-1	-1	-1
1512	-1	-1	-1	1	-1	-1	-1	-1	-1
1513	-1	-1	-1	1	-1	-1	-1	-1	-1
1514	-1	-1	-1	1	-1	-1	-1	-1	-1
1515	-1	-1	-1	1	-1	-1	-1	-1	-1
1516	-1	-1	-1	1	-1	-1	-1	-1	-1
1517	-1	-1	-1	1	-1	-1	-1	-1	-1
1518	-1	-1	-1	1	-1	-1	-1	-1	-1
1519	-1	-1	-1	1	-1	-1	-1	-1	-1
1520	-1	-1	-1	1	-1	-1	-1	-1	-1
1521	-1	-1	-1	1	-1	-1	-1	-1	-1
1522	-1	-1	-1	1	-1	-1	-1	-1	-1
1523	-1	-1	-1	1	-1	-1	-1	-1	-1
1524	-1	-1	-1	1	-1	-1	-1	-1	-1
1525	-1	-1	-1	1	-1	-1	-1	-1	-1
1526	-1	-1	-1	1	-1	-1	-1	-1	-1
1527	-1	-1	-1	1	-1	-1	-1	-1	-1
1528	-1	-1	-1	1	-1	-1	-1	-1	-1
1529	-1	-1	-1	1	-1	-1	-1	-1	-1
1530	-1	-1	-1	1	-1	-1	-1	-1	-1
1531	-1	-1	-1	1	-1	-1	-1	-1	-1
1532	-1	-1	-1	1	-1	-1	-1	-1	-1
1533	-1	-1	-1	1	-1	-1	-1	-1	-1
1534	-1	-1	-1	1	-1	-1	-1	-1	-1
1535	-1	-1	-1	1	-1	-1	-1	-1	-1
1536	-1	-1	-1	1	-1	-1	-1	-1	-1
1537	-1	-1	-1	1	-1	-1	-1	-1	-1
1538	-1	-1	-1	1	-1	-1	-1	-1	-1
1539	-1	-1	-1	1	-1	-1	-1	-1	-1
1540	-1	-1	-1	1	-1	-1	-1	-1	-1
1541	-1	-1	-1	1	-1	-1	-1	-1	-1
1542	-1	-1	-1	1	-1	-1	-1	-1	-1
1543	-1	-1	-1	1	-1	-1	-1	-1	-1
1544	-1	-1	-1	1	-1	-1	-1	-1	-1
1545	-1	-1	-1	1	-1	-1	-1	-1	-1
1546	-1	-1	-1	1	-1	-1	-1	-1	-1
1547	-1	-1	-1	1	-1	-1	-1	-1	-1
1548	-1	-1	-1	1	-1	-1	-1	-1	-1
1549	-1	-1	-1	1	-1	-1	-1	-1	-1
1550	-1	-1	-1	1	-1	-1	-1	-1	-1
1551	-1	-1	-1	1	-1	-1	-1	-1	-1
1552	-1	-1	-1	1	-1	-1	-1	-1	-1
1553	-1	-1	-1	1	-1	-1	-1	-1	-1
1554	-1	-1	-1	1	-1	-1	-1	-1	-1
1555	-1	-1	-1	1	-1	-1	-1	-1	-1
1556	-1	-1	-1	1	-1	-1	-1	-1	-1
1557	-1	-1	-1	1	-1	-1	-1	-1	-1
1558	-1	-1	-1	1	-1	-1	-1	-1	-1
1559	-1	-1	-1	1	-1	-1	-1	-1	-1
1560	-1	-1	-1	1	-1	-1	-1	-1	-1
1561	-1	-1	-1	1	-1	-1	-1	-1	-1
1562	-1	-1	-1	1	-1	-1	-1	-1	-1
1563	-1	-1	-1	1	-1	-1	-1	-1	-1
1564	-1	-1	-1	1	-1	-1	-1	-1	-1
1565	-1	-1	-1	1	-1	-1	-1	-1	-1
1566	-1	-1	-1	1	-1	-1	-1	-1	-1
1567	-1	-1	-1	1	-1	-1	-1	-1	-1
1568	-1	-1	-1	1	-1	-1	-1	-1	-1
1569	-1	-1	-1	1	-1	-1	-1	-1	-1
1570	-1	-1	-1	1	-1	-1	-1	-1	-1
1571	-1	-1	-1	1	-1	-1	-1	-1	-1
1572	-1	-1	-1	1	-1	-1	-1	-1	-1
1573	-1	-1	-1	1	-1	-1	-1	-1	-1
1574	-1	-1	-1	1	-1	-1	-1	-1	-1
1575	-1	-1	-1	1	-1	-1	-1	-1	-1
1576	-1	-1	-1	1	-1	-1	-1	-1	-1
1577	-1	-1	-1	1	-1	-1	-1	-1	-1
1578	-1	-1	-1	1	-1	-1	-1	-1	-1
1579	-1	-1	-1	1	-1	-1	-1	-1	-1
1580	-1	-1	-1	1	-1	-1	-1	-1	-1
1581	-1	-1	-1	1	-1	-1	-1	-1	-1
1582	-1	-1	-1	1	-1	-1	-1	-1	-1
1583	-1	-1	-1	-1	-1	-1	-1	-1	-1
1584	-1	-1	-1	-1	-1	-1	-1	-1	-1
1585	-1	-1	-1	-1	-1	-1	-1	-1	-1
1586	-1	-1	-1	-1	-1	-1	-1	-1	-1
1587	-1	-1	-1	-1	-1	-1	-1	-1	-1
1588	-1	-1	-1	-1	-1	-1	-1	-1	-1
1589	-1	-1	-1	-1	-1	-1	-1	-1	-1
1590	-1	-1	-1	-1	-1	-1	-1	-1	-1
1591	-1	-1	-1	-1	-1	-1	-1	-1	-1
1592	-1	-1	-1	-1	-1	-1	-1	-1	-1
1593	-1	-1	-1	-1	-1	-1	-1	-1	-1
1594	-1	-1	-1	-1	-1	-1	-1	-1	-1
1595	-1	-1	-1	-1	-1	-1	-1	-1	-1
1596	-1	-1	-1	-1	-1	-1	-1	-1	-1
1597	-1	-1	-1	-1	-1	-1	-1	-1	-1
1598	-1	-1	-1	-1	-1	-1	-1	-1	-1
1599	-1	-1	-1	-1	-1	-1	-1	-1	-1
1600	-1	-1	-1	-1	-1	-1	-1	-1	-1
1601	-1	-1	-1	-1	-1	-1	-1	-1	-1
1602	-1	-1	-1	-1	-1	-1	-1	-1	-1
1603	-1	-1	-1	-1	-1	-1	-1	-1	-1
1604	-1	-1	-1	-1	-1	-1	-1	-1	-1
1605	-1	-1	-1	-1	-1	-1	-1	-1	-1
1606	-1	-1	-1	-1	-1	-1	-1	-1	-1
1607	-1	-1	-1	-1	-1	-1	-1	-1	-1
1608	-1	-1	-1	-1	-1	-1	-1	-1	-1
1609	-1	-1	-1	-1	-1	-1	-1	-1	-1
1610	-1	-1	-1	-1	-1	-1	-1	-1	-1
1611	-1	-1	-1	-1	-1	-1	-1	-1	-1
1612	-1	-1	-1	-1	-1	-1	-1	-1	-1
1613	-1	-1	-1	-1	-1	-1	-1	-1	-1
1614	-1	-1	-1	-1	-1	-1	-1	-1	-1
1615	-1	-1	-1	-1	-1	-1	-1	-1	-1
1616	-1	-1	-1	-1	-1	-1	-1	-1	-1
1617	-1	-1	-1	-1	-1	-1	-1	-1	-1
1618	-1	-1	-1	-1	-1	-1	-1	-1	-1
1619	-1	-1	-1	-1	-1	-1	-1	-1	-1
1620	-1	-1	-1	-1	-1	-1	-1	-1	-1
1621	-1	-1	-1	-1	-1	-1	-1	-1	-1
1622	-1	-1	-1	-1	-1	-1	-1	-1	-1
1623	-1	-1	-1	-1	-1	-1	-1	-1	-1
1624	-1	-1	-1	-1	-1	-1	-1	-1	-1
1625	-1	-1	-1	-1	-1	-1	-1	-1	-1
1626	-1	-1	-1	-1	-1	-1	-1	-1	-1
1627	-1	-1	-1	-1	-1	-1	-1	-1	-1
1628	-1	-1	-1	-1	-1	-1	-1	-1	-1
1629	-1	-1	-1	-1	-1	-1	-1	-1	-1
1630	-1	-1	-1	-1	-1	-1	-1	-1	-1
1631	-1	-1	-1	-1	-1	-1	-1	-1	-1
1632	-1	-1	-1	-1	-1	-1	-1	-1	-1
1633	-1	-1	-1	-1	-1	-1	-1	-1	-1
1634	-1	-1	-1	-1	-1	-1	-1	-1	-1
1635	-1	-1	-1	-1	-1	-1	-1	-1	-1
1636	-1	-1	-1	-1	-1	-1	-1	-1	-1
1637	-1	-1	-1	-1	-1	-1	-1	-1	-1
1638	-1	-1	-1	-1	-1	-1	-1	-1	-1
1639	-1	-1	-1	-1	-1	-1	-1	-1	-1
1640	-1	-1	-1	-1	-1	-1	-1	-1	-1
1641	-1	-1	-1	-1	-1	-1	-1	-1	-1
1642	-1	-1	-1	-1	-1	-1	-1	-1	-1
1643	-1	-1	-1	-1	-1	-1	-1	-1	-1
1644	-1	-1	-1	-1	-1	-1	-1	-1	-1
1645	-1	-1	-1	-1	-1	-1	-1	-1	-1
1646	-1	-1	-1	-1	-1	-1	-1	-1	-1
1647	-1	-1	-1	-1	-1	-1	-1	-1	-1
1648	-1	-1	-1	-1	-1	-1	-1	-1	-1
1649	-1	-1	-1	-1	-1	-1	-1	-1	-1
1650	-1	-1	-1	-1	-1	-1	-1	-1	-1
1651	-1	-1	-1	-1	-1	-1	-1	-1	-1
1652	-1	-1	-1	-1	-1	-1	-1	-1	-1
1653	-1	-1	-1	-1	-1	-1	-1	-1	-1
1654	-1	-1	-1	-1	-1	-1	-1	-1	-1
1655	-1	-1	-1	-1	-1	-1	-1	-1	-1
1656	-1	-1	-1	-1	-1	-1	-1	-1	-1
1657	-1	-1	-1	-1	-1	-1	-1	-1	-1
1658	-1	-1	-1	-1	-1	-1	-1	-1	-1
1659	-1	-1	-1	-1	-1	-1	-1	-1	-1
1660	-1	-1	-1	-1	-1	-1	-1	-1	-1
1661	-1	-1	-1	-1	-1	-1	-1	-1	-1
1662	-1	-1	-1	-1	-1	-1	-1	-1	-1
1663	-1	-1	-1	-1	-1	-1	-1	-1	-1
1664	-1	-1	-1	-1	-1	-1	-1	-1	-1
1665	-1	-1	-1	-1	-1	-1	-1	-1	-1
1666	-1	-1	-1	-1	-1	-1	-1	-1	-1
1667	-1	-1	-1	-1	-1	-1	-1	-1	-1
1668	-1	-1	-1	-1	-1	-1	-1	-1	-1
1669	-1	-1	-1	-1	-1	-1	-1	-1	-1
1670	-1	-1	-1	-1	-1	-1	-1	-1	-1
1671	-1	-1	-1	-1	-1	-1	-1	-1	-1
1672	-1	-1	-1	-1	-1	-1	-1	-1	-1
1673	-1	-1	-1	-1	-1	-1	-1	-1	-1
1674	-1	-1	-1	-1	-1	-1	-1	-1	-1
1675	-1	-1	-1	-1	-1	-1	-1	-1	-1
1676	-1	-1	-1	-1	-1	-1	-1	-1	-1
1677	-1	-1	-1	-1	-1	-1	-1	-1	-1
1678	-1	-1	-1	-1	-1	-1	-1	-1	-1
1679	-1	-1	-1	-1	-1	-1	-1	-1	-1
1680	-1	-1	-1	-1	-1	-1	-1	-1	-1
1681	-1	-1	-1	-1	-1	-1	-1	-1	-1
1682	-1	-1	-1	-1	-1	-1	-1	-1	-1
1683	-1	-1	-1	-1	-1	-1	-1	-1	-1
1684	-1	-1	-1	-1	-1	-1	-1	-1	-1
1685	-1	-1	-1	-1	-1	-1	-1	-1	-1
1686	-1	-1	-1	-1	-1	-1	-1	-1	-1
1687	-1	-1	-1	-1	-1	-1	-1	-1	-1
1688	-1	-1	-1	-1	-1	-1	-1	-1	-1
1689	-1	-1	-1	-1	-1	-1	-1	-1	-1
1690	-1	-1	-1	-1	-1	-1	-1	-1	-1
1691	-1	-1	-1	-1	-1	-1	-1	-1	-1
1692	-1	-1	-1	-1	-1	-1	-1	-1	-1
1693	-1	-1	-1	-1	-1	-1	-1	-1	-1
1694	-1	-1	-1	-1	-1	-1	-1	-1	-1
1695	-1	-1	-1	-1	-1	-1	-1	-1	-1
1696	-1	-1	-1	-1	-1	-1	-1	-1	-1
1697	-1	-1	-1	-1	-1	-1	-1	-1	-1
1698	-1	-1	-1	-1	-1	-1	-1	-1	-1
1699	-1	-1	-1	-1	-1	-1	-1	-1	-1
1700	-1	-1	-1	-1	-1	-1	-1	-1	-1
1701	-1	-1	-1	-1	-1	-1	-1	-1	-1
1702	-1	-1	-1	-1	-1	-1	-1	-1	-1
1703	-1	-1	-1	-1	-1	-1	-1	-1	-1
1704	-1	-1	-1	-1	-1	-1	-1	-1	-1
1705	-1	-1	-1	-1	-1	-1	-1	-1	-1
1706	-1	-1	-1	-1	-1	-1	-1	-1	-1
1707	-1	-1	-1	-1	-1	-1	-1	-1	-1
1708	-1	-1	-1	-1	-1	-1	-1	-1	-1
1709	-1	-1	-1	-1	-1	-1	-1	-1	-1
1710	-1	-1	-1	-1	-1	-1	-1	-1	-1
1711	-1	-1	-1	-1	-1	-1	-1	-1	-1
1712	-1	-1	-1	-1	-1	-1	-1	-1	-1
1713	-1	-1	-1	-1	-1	-1	-1	-1	-1
1714	-1	-1	-1	-1	-1	-1	-1	-1	-1
1715	-1	-1	-1	-1	-1	-1	-1	-1	-1
1716	-1	-1	-1	-1	-1	-1	-1	-1	-1
1717	-1	-1	-1	-1	-1	-1	-1	-1	-1
1718	-1	-1	-1	-1	-1	-1	-1	-1	-1
1719	-1	-1	-1	-1	-1	-1	-1	-1	-1
1720	-1	-1	-1	-1	-1	-1	-1	-1	-1
1721	-1	-1	-1	-1	-1	-1	-1	-1	-1
1722	-1	-1	-1	-1	-1	-1	-1	-1	-1
1723	-1	-1	-1	-1	-1	-1	-1	-1	-1
1724	-1	-1	-1	-1	-1	-1	-1	-1	-1
1725	-1	-1	-1	-1	-1	-1	-1	-1	-1
1726	-1	-1	-1	-1	-1	-1	-1	-1	-1
1727	-1	-1	-1	-1	-1	-1	-1	-1	-1
1728	-1	-1	-1	-1	-1	-1	-1	-1	-1
1729	-1	-1	-1	-1	-1	-1	-1	-1	-1
1730	-1	-1	-1	-1	-1	-1	-1	-1	-1
1731	-1	-1	-1	-1	-1	-1	-1	-1	-1
1732	-1	-1	-1	-1	-1	-1	-1	-1	-1
1733	-1	-1	-1	-1	-1	-1	-1	-1	-1
1734	-1	-1	-1	-1	-1	-1	-1	-1	-1
1735	-1	-1	-1	-1	-1	-1	-1	-1	-1
1736	-1	-1	-1	-1	-1	-1	-1	-1	-1
1737	-1	-1	-1	-1	-1	-1	-1	-1	-1
1738	-1	-1	-1	-1	-1	-1	-1	-1	-1
1739	-1	-1	-1	-1	-1	-1	-1	-1	-1
1740	-1	-1	-1	-1	-1	-1	-1	-1	-1
1741	-1	-1	-1	-1	-1	-1	-1	-1	-1
1742	-1	-1	-1	-1	-1	-1	-1	-1	-1
1743	-1	-1	-1	-1	-1	-1	-1	-1	-1
1744	-1	-1	-1	-1	-1	-1	-1	-1	-1
1745	-1	-1	-1	-1	-1	-1	-1	-1	-1
1746	-1	-1	-1	-1	-1	-1	-1	-1	-1
1747	-1	-1	-1	-1	-1	-1	-1	-1	-1
1748	-1	-1	-1	-1	-1	-1	-1	-1	-1
1749	-1	-1	-1	-1	-1	-1	-1	-1	-1
1750	-1	-1	-1	-1	-1	-1	-1	-1	-1
1751	-1	-1	-1	-1	-1	-1	-1	-1	-1
1752	-1	-1	-1	-1	-1	-1	-1	-1	-1
1753	-1	-1	-1	-1	-1	-1	-1	-1	-1
1754	-1	-1	-1	-1	-1	-1	-1	-1	-1
1755	-1	-1	-1	-1	-1	-1	-1	-1	-1
1756	-1	-1	-1	-1	-1	-1	-1	-1	-1
1757	-1	-1	-1	-1	-1	-1	-1	-1	-1
1758	-1	-1	-1	-1	-1	-1	-1	-1	-1
1759	-1	-1	-1	-1	-1	-1	-1	-1	-1
1760	-1	-1	-1	-1	-1	-1	-1	-1	-1
1761	-1	-1	-1	-1	-1	-1	-1	-1	-1
1762	-1	-1	-1	-1	-1	-1	-1	-1	-1
1763	-1	-1	-1	-1	-1	-1	-1	-1	-1
1764	-1	-1	-1	-1	-1	-1	-1	-1	-1
1765	-1	-1	-1	-1	-1	-1	-1	-1	-1
1766	-1	-1	-1	-1	-1	-1	-1	-1	-1
1767	-1	-1	-1	-1	-1	-1	-1	-1	-1
1768	-1	-1	-1	-1	-1	-1	-1	-1	-1
1769	-1	-1	-1	-1	-1	-1	-1	-1	-1
1770	-1	-1	-1	-1	-1	-1	-1	-1	-1
1771	-1	-1	-1	-1	-1	-1	-1	-1	-1
1772	-1	-1	-1	-1	-1	-1	-1	-1	-1
1773	-1	-1	-1	-1	-1	-1	-1	-1	-1
1774	-1	-1	-1	-1	-1	-1	-1	-1	-1
1775	-1	-1	-1	-1	-1	-1	-1	-1	-1
1776	-1	-1	-1	-1	-1	-1	-1	-1	-1
1777	-1	-1	-1	-1	-1	-1	-1	-1	-1
1778	-1	-1	-1	-1	-1	-1	-1	-1	-1
1779	-1	-1	-1	-1	-1	-1	-1	-1	-1
1780	-1	-1	-1	-1	-1	-1	-1	-1	-1
1781	-1	-1	-1	-1	-1	-1	-1	-1	-1
1782	-1	-1	-1	-1	-1	-1	-1	-1	-1
1783	-1	-1	-1	-1	-1	-1	-1	-1	-1
1784	-1	-1	-1	-1	-1	-1	-1	-1	-1
1785	-1	-1	-1	-1	-1	-1	-1	-1	-1
1786	-1	-1	-1	-1	-1	-1	-1	-1	-1
1787	-1	-1	-1	-1	-1	-1	-1	-1	-1
1788	-1	-1	-1	-1	-1	-1	-1	-1	-1
1789	-1	-1	-1	-1	-1	-1	-1	-1	-1
1790	-1	-1	-1	-1	-1	-1	-1	-1	-1
1791	-1	-1	-1	-1	-1	-1	-1	-1	-1
1792	-1	-1	-1	-1	-1	-1	-1	-1	-1
1793	-1	-1	-1	-1	-1	-1	-1	-1	-1
1794	-1	-1	-1	-1	-1	-1	-1	-1	-1
1795	-1	-1	-1	-1	-1	-1	-1	-1	-1
1796	-1	-1	-1	-1	-1	-1	-1	-1	-1
1797	-1	-1	-1	-1	-1	-1	-1	-1	-1
1798	-1	-1	-1	-1	-1	-1	-1	-1	-1
1799	-1	-1	-1	-1	-1	-1	-1	-1	-1
1800	-1	-1	-1	-1	-1	-1	-1	-1	-1
1801	-1	-1	-1	-1	-1	-1	-1	-1	-1
1802	-1	-1	-1	-1	-1	-1	-1	-1	-1
1803	-1	-1	-1	-1	-1	-1	-1	-1	-1
1804	-1	-1	-1	-1	-1	-1	-1	-1	-1
1805	-1	-1	-1	-1	-1	-1	-1	-1	-1
1806	-1	-1	-1	-1	-1	-1	-1	-1	-1
1807	-1	-1	-1	-1	-1	-1	-1	-1	-1
1808	-1	-1	-1	-1	-1	-1	-1	-1	-1
1809	-1	-1	-1	-1	-1	-1	-1	-1	-1
1810	-1	-1	-1	-1	-1	-1	-1	-1	-1
1811	-1	-1	-1	-1	-1	-1	-1	-1	-1
1812	-1	-1	-1	-1	-1	-1	-1	-1	-1
1813	-1	-1	-1	-1	-1	-1	-1	-1	-1
1814	-1	-1	-1	-1	-1	-1	-1	-1	-1
1815	-1	-1	-1	-1	-1	-1	-1	-1	-1
1816	-1	-1	-1	-1	-1	-1	-1	-1	-1
1817	-1	-1	-1	-1	-1	-1	-1	-1	-1
1818	-1	-1	-1	-1	-1	-1	-1	-1	-1
1819	-1	-1	-1	-1	-1	-1	-1	-1	-1
1820	-1	-1	-1	-1	-1	-1	-1	-1	-1
1821	-1	-1	-1	-1	-1	-1	-1	-1	-1
1822	-1	-1	-1	-1	-1	-1	-1	-1	-1
1823	-1	-1	-1	-1	-1	-1	-1	-1	-1
1824	-1	-1	-1	-1	-1	-1	-1	-1	-1
1825	-1	-1	-1	-1	-1	-1	-1	-1	-1
1826	-1	-1	-1	-1	-1	-1	-1	-1	-1
1827	-1	-1	-1	-1	-1	-1	-1	-1	-1
1828	-1	-1	-1	-1	-1	-1	-1	-1	-1
1829	-1	-1	-1	-1	-1	-1	-1	-1	-1
1830	-1	-1	-1	-1	-1	-1	-1	-1	-1
1831	-1	-1	-1	-1	-1	-1	-1	-1	-1
1832	-1	-1	-1	-1	-1	-1	-1	-1	-1
1833	-1	-1	-1	-1	-1	-1	-1	-1	-1
1834	-1	1	-1	-1	-1	-1	-1	-1	-1
1835	-1	1	-1	-1	-1	-1	-1	-1	-1
1836	-1	1	-1	-1	-1	-1	-1	-1	-1
1837	-1	1	-1	-1	-1	-1	-1	-1	-1
1838	-1	1	-1	-1	-1	-1	-1	-1	-1
1839	-1	1	-1	-1	-1	-1	-1	-1	-1
1840	-1	1	-1	-1	-1	-1	-1	-1	-1
1841	-1	1	-1	-1	-1	-1	-1	-1	-1
1842	-1	1	-1	-1	-1	-1	-1	-1	-1
1843	-1	-1	-1	-1	-1	-1	-1	-1	-1
1844	-1	-1	-1	-1	-1	-1	-1	-1	-1
1845	-1	-1	-1	-1	-1	-1	-1	-1	-1
1846	-1	-1	-1	-1	-1	-1	-1	-1	-1
1847	-1	-1	-1	-1	-1	-1	-1	-1	-1
1848	-1	-1	-1	-1	-1	-1	-1	-1	-1
1849	-1	-1	-1	-1	-1	-1	-1	-1	-1
1850	-1	-1	-1	-1	-1	-1	-1	-1	-1
1851	-1	-1	-1	-1	-1	-1	-1	-1	-1
1852	-1	-1	-1	-1	-1	-1	-1	-1	-1
1853	-1	-1	-1	-1	-1	-1	-1	-1	-1
1854	-1	-1	-1	-1	-1	-1	-1	-1	-1
1855	-1	-1	-1	-1	-1	-1	-1	-1	-1
1856	-1	-1	-1	-1	-1	-1	-1	-1	-1
1857	-1	-1	-1	-1	-1	-1	-1	-1	-1
1858	-1	-1	-1	-1	-1	-1	-1	-1	-1
1859	-1	-1	-1	-1	-1	-1	-1	-1	-1
1860	-1	-1	-1	-1	-1	-1	-1	-1	-1
1861	-1	-1	-1	-1	-1	-1	-1	-1	-1
1862	-1	-1	-1	-1	-1	-1	-1	-1	-1
1863	-1	-1	-1	-1	-1	-1	-1	-1	-1
1864	-1	-1	-1	-1	-1	-1	-1	-1	-1
1865	-1	-1	-1	-1	-1	-1	-1	-1	-1
1866	-1	-1	-1	-1	-1	-1	-1	-1	-1
1867	-1	-1	-1	-1	-1	-1	-1	-1	-1
1868	-1	-1	-1	-1	-1	-1	-1	-1	-1
1869	-1	-1	-1	-1	-1	-1	-1	-1	-1
1870	-1	-1	-1	-1	-1	-1	-1	-1	-1
1871	-1	-1	-1	-1	-1	-1	-1	-1	-1
1872	-1	-1	-1	-1	-1	-1	-1	-1	-1
1873	-1	-1	-1	-1	-1	-1	-1	-1	-1
1874	-1	-1	-1	-1	-1	-1	-1	-1	-1
1875	-1	-1	-1	-1	-1	-1	-1	-1	-1
1876	-1	-1	-1	-1	-1	-1	-1	-1	-1
1877	-1	-1	-1	-1	-1	-1	-1	-1	-1
1878	-1	-1	-1	-1	-1	-1	-1	-1	-1
1879	-1	-1	-1	-1	-1	-1	-1	-1	-1
1880	-1	-1	-1	-1	-1	-1	-1	-1	-1
1881	-1	-1	-1	-1	-1	-1	-1	-1	-1
1882	-1	-1	-1	-1	-1	-1	-1	-1	-1
1883	-1	-1	-1	-1	-1	-1	-1	-1	-1
1884	-1	-1	-1	-1	-1	-1	-1	-1	-1
1885	-1	-1	-1	-1	-1	-1	-1	-1	-1
1886	-1	-1	-1	-1	-1	-1	-1	-1	-1
1887	-1	-1	-1	-1	-1	-1	-1	-1	-1
1888	-1	-1	-1	1	-1	-1	-1	-1	-1
1889	-1	-1	-1	1	-1	-1	-1	-1	-1
1890	-1	-1	-1	1	-1	-1	-1	-1	-1
1891	-1	-1	-1	1	-1	-1	-1	-1	-1
1892	-1	-1	-1	1	-1	-1	-1	-1	-1
1893	-1	-1	-1	1	-1	-1	-1	-1	-1
1894	-1	-1	-1	1	-1	-1	-1	-1	-1
1895	-1	-1	-1	1	-1	-1	-1	-1	-1
1896	-1	-1	-1	1	-1	-1	-1	-1	-1
1897	-1	-1	-1	1	-1	-1	-1	-1	-1
1898	-1	-1	-1	1	-1	-1	-1	-1	-1
1899	-1	-1	-1	1	-1	-1	-1	-1	-1
1900	-1	-1	-1	1	-1	-1	-1	-1	-1
1901	-1	-1	-1	1	-1	-1	-1	-1	-1
1902	-1	-1	-1	1	-1	-1	-1	-1	-1
1903	-1	-1	-1	1	-1	-1	-1	-1	-1
1904	-1	-1	-1	1	-1	-1	-1	-1	-1
1905	-1	-1	-1	1	-1	-1	-1	-1	-1
1906	-1	-1	-1	1	-1	-1	-1	-1	-1
1907	-1	-1	-1	1	-1	-1	-1	-1	-1
1908	-1	-1	-1	1	-1	-1	-1	-1	-1
1909	-1	-1	-1	1	-1	-1	-1	-1	-1
1910	-1	-1	-1	1	-1	-1	-1	-1	-1
1911	-1	-1	-1	1	-1	-1	-1	-1	-1
1912	-1	-1	-1	1	-1	-1	-1	-1	-1
1913	-1	-1	-1	1	-1	-1	-1	-1	-1
1914	-1	-1	-1	1	-1	-1	-1	-1	-1
1915	-1	-1	-1	1	-1	-1	-1	-1	-1
1916	-1	-1	-1	1	-1	-1	-1	-1	-1
1917	-1	-1	-1	1	-1	-1	-1	-1	-1
1918	-1	-1	-1	1	-1	-1	-1	-1	-1
1919	-1	-1	-1	1	-1	-1	-1	-1	-1
1920	-1	-1	-1	1	-1	-1	-1	-1	-1
1921	-1	-1	-1	1	-1	-1	-1	-1	-1
1922	-1	-1	-1	1	-1	-1	-1	-1	-1
1923	-1	-1	-1	1	-1	-1	-1	-1	-1
1924	-1	-1	-1	1	-1	-1	-1	-1	-1
1925	-1	-1	-1	1	-1	-1	-1	-1	-1
1926	-1	-1	-1	1	-1	-1	-1	-1	-1
1927	-1	-1	-1	1	-1	-1	-1	-1	-1
1928	-1	-1	-1	1	-1	-1	-1	-1	-1
1929	-1	-1	-1	1	-1	-1	-1	-1	-1
1930	-1	-1	-1	1	-1	-1	-1	-1	-1
1931	-1	-1	-1	1	-1	-1	-1	-1	-1
1932	-1	-1	-1	1	-1	-1	-1	-1	-1
1933	-1	-1	-1	1	-1	-1	-1	-1	-1
1934	-1	-1	-1	1	-1	-1	-1	-1	-1
1935	-1	-1	-1	1	-1	-1	-1	-1	-1
1936	-1	-1	-1	1	-1	-1	-1	-1	-1
1937	-1	-1	-1	1	-1	-1	-1	-1	-1
1938	-1	-1	-1	1	-1	-1	-1	-1	-1
1939	-1	-1	-1	1	-1	-1	-1	-1	-1
1940	-1	-1	-1	1	-1	-1	-1	-1	-1
1941	-1	-1	-1	1	-1	-1	-1	-1	-1
1942	-1	-1	-1	1	-1	-1	-1	-1	-1
1943	-1	-1	-1	1	-1	-1	-1	-1	-1
1944	-1	-1	-1	1	-1	-1	-1	-1	-1
1945	-1	-1	-1	1	-1	-1	-1	-1	-1
1946	-1	-1	-1	1	-1	-1	-1	-1	-1
1947	-1	-1	-1	1	-1	-1	-1	-1	-1
1948	-1	-1	-1	1	-1	-1	-1	-1	-1
1949	-1	-1	-1	1	-1	-1	-1	-1	-1
1950	-1	-1	-1	1	-1	-1	-1	-1	-1
1951	-1	-1	-1	1	-1	-1	-1	-1	-1
1952	-1	-1	-1	1	-1	-1	-1	-1	-1
1953	-1	-1	-1	1	-1	-1	-1	-1	-1
1954	-1	-1	-1	1	-1	-1	-1	-1	-1
1955	-1	-1	-1	1	-1	-1	-1	-1	-1
1956	-1	-1	-1	1	-1	-1	-1	-1	-1
1957	-1	-1	-1	1	-1	-1	-1	-1	-1
1958	-1	-1	-1	1	-1	-1	-1	-1	-1
1959	-1	-1	-1	1	-1	-1	-1	-1	-1
1960	-1	-1	-1	1	-1	-1	-1	-1	-1
1961	-1	-1	-1	1	-1	-1	-1	-1	-1
1962	-1	-1	-1	1	-1	-1	-1	-1	-1
1963	-1	-1	-1	1	-1	-1	-1	-1	-1
1964	-1	-1	-1	1	-1	-1	-1	-1	-1
1965	-1	-1	-1	1	-1	-1	-1	-1	-1
1966	-1	-1	-1	1	-1	-1	-1	-1	-1
1967	-1	-1	-1	1	-1	-1	-1	-1	-1
1968	-1	-1	-1	1	-1	-1	-1	-1	-1
1969	-1	-1	-1	1	-1	-1	-1	-1	-1
1970	-1	-1	-1	1	-1	-1	-1	-1	-1
1971	-1	-1	-1	1	-1	-1	-1	-1	-1
1972	-1	-1	-1	1	-1	-1	-1	-1	-1
1973	-1	-1	-1	1	-1	-1	-1	-1	-1
1974	-1	-1	-1	1	-1	-1	-1	-1	-1
1975	-1	-1	-1	1	-1	-1	-1	-1	-1
1976	-1	-1	-1	1	-1	-1	-1	-1	-1
1977	-1	-1	-1	1	-1	-1	-1	-1	-1
1978	-1	-1	-1	1	-1	-1	-1	-1	-1
1979	-1	-1	-1	1	-1	-1	-1	-1	-1
1980	-1	-1	-1	1	-1	-1	-1	-1	-1
1981	-1	-1	-1	1	-1	-1	-1	-1	-1
1982	-1	-1	-1	1	-1	-1	-1	-1	-1
1983	-1	-1	-1	1	-1	-1	-1	-1	-1
1984	-1	-1	-1	1	-1	-1	-1	-1	-1
1985	-1	-1	-1	1	-1	-1	-1	-1	-1
1986	-1	-1	-1	1	-1	-1	-1	-1	-1
1987	-1	-1	-1	1	-1	-1	-1	-1	-1
1988	-1	-1	-1	1	-1	-1	-1	-1	-1
1989	-1	-1	-1	1	-1	-1	-1	-1	-1
1990	-1	-1	-1	1	-1	-1	-1	-1	-1
1991	-1	-1	-1	1	-1	-1	-1	-1	-1
1992	-1	-1	-1	1	-1	-1	-1	-1	-1
1993	-1	-1	-1	1	-1	-1	-1	-1	-1
1994	-1	-1	-1	1	-1	-1	-1	-1	-1
1995	-1	-1	-1	1	-1	-1	-1	-1	-1
1996	-1	-1	-1	1	-1	-1	-1	-1	-1
1997	-1	-1	-1	1	-1	-1	-1	-1	-1
1998	-1	-1	-1	1	-1	-1	-1	-1	-1
[truncated: 3,002 more rows]

## Sheet: Figure 3e
Iteration	Total energy		Iteration	c
12000	24.4855		1	0.2
12001	24.4855		2	0.200016
12002	24.4855		3	0.200032
12003	24.4855		4	0.200048
12004	24.4855		5	0.200064
12005	36.8052		6	0.20008
12006	30.7419		7	0.200096
12007	30.7419		8	0.200112
12008	30.7419		9	0.200128
12009	26.4222		10	0.200144
12010	26.4222		11	0.20016
12011	26.4222		12	0.200176
12012	26.4222		13	0.200192
12013	26.4222		14	0.200208
12014	26.4222		15	0.200224
12015	26.4222		16	0.20024
12016	26.4222		17	0.200256
12017	26.4222		18	0.200272
12018	34.4048		19	0.200288
12019	24.1327		20	0.200304
12020	24.1327		21	0.20032
12021	24.1327		22	0.200336
12022	24.1327		23	0.200352
12023	24.1327		24	0.200368
12024	24.1327		25	0.200384
12025	24.1327		26	0.2004
12026	24.1327		27	0.200416
12027	24.1327		28	0.200432
12028	24.1327		29	0.200448
12029	24.1327		30	0.200464
12030	24.1327		31	0.20048
12031	24.1327		32	0.200496
12032	24.1327		33	0.200512
12033	24.1327		34	0.200528
12034	24.1327		35	0.200544
12035	24.1327		36	0.20056
12036	24.1327		37	0.200576
12037	24.1327		38	0.200592
12038	24.1327		39	0.200608
12039	24.1327		40	0.200624
12040	24.1327		41	0.20064
12041	24.1327		42	0.200656
12042	24.1327		43	0.200672
12043	24.1327		44	0.200688
12044	24.1327		45	0.200704
12045	27.0083		46	0.20072
12046	27.0083		47	0.200736
12047	27.0083		48	0.200752
12048	27.0083		49	0.200768
12049	27.0083		50	0.200784
12050	27.0083		51	0.2008
12051	27.0083		52	0.200816
12052	27.0083		53	0.200832
12053	27.0083		54	0.200848
12054	27.0083		55	0.200864
12055	27.0083		56	0.20088
12056	27.0083		57	0.200896
12057	27.0083		58	0.200912
12058	24.1327		59	0.200928
12059	24.1327		60	0.200944
12060	29.0612		61	0.20096
12061	29.0612		62	0.200976
12062	29.0612		63	0.200992
12063	29.0612		64	0.201008
12064	29.0612		65	0.201024
12065	29.0612		66	0.20104
12066	29.0612		67	0.201056
12067	29.0612		68	0.201072
12068	29.0612		69	0.201088
12069	29.0612		70	0.201104
12070	29.0612		71	0.20112
12071	29.0612		72	0.201136
12072	29.0612		73	0.201152
12073	29.0612		74	0.201168
12074	31.9369		75	0.201184
12075	29.0612		76	0.2012
12076	29.0612		77	0.201216
12077	29.0612		78	0.201232
12078	29.0612		79	0.201248
12079	28.5649		80	0.201264
12080	28.5649		81	0.20128
12081	28.5649		82	0.201296
12082	28.5649		83	0.201312
12083	28.5649		84	0.201328
12084	22.596		85	0.201344
12085	22.596		86	0.20136
12086	22.596		87	0.201376
12087	22.596		88	0.201392
12088	22.596		89	0.201408
12089	22.596		90	0.201424
12090	22.596		91	0.20144
12091	22.596		92	0.201456
12092	22.596		93	0.201472
12093	22.596		94	0.201488
12094	22.596		95	0.201504
12095	22.596		96	0.20152
12096	22.596		97	0.201536
12097	22.596		98	0.201552
12098	22.596		99	0.201568
12099	22.596		100	0.201584
12100	22.596		101	0.2016
12101	22.596		102	0.201616
12102	22.596		103	0.201632
12103	22.596		104	0.201648
12104	22.596		105	0.201664
12105	22.596		106	0.20168
12106	22.596		107	0.201696
12107	22.596		108	0.201712
12108	22.596		109	0.201728
12109	22.596		110	0.201744
12110	22.596		111	0.20176
12111	22.596		112	0.201776
12112	22.596		113	0.201792
12113	22.596		114	0.201808
12114	22.596		115	0.201824
12115	22.596		116	0.20184
12116	22.596		117	0.201856
12117	22.596		118	0.201872
12118	22.596		119	0.201888
12119	22.596		120	0.201904
12120	22.596		121	0.20192
12121	22.596		122	0.201936
12122	22.596		123	0.201952
12123	22.596		124	0.201968
12124	22.596		125	0.201984
12125	22.596		126	0.202
12126	22.596		127	0.202016
12127	22.596		128	0.202032
12128	22.596		129	0.202048
12129	22.596		130	0.202064
12130	22.596		131	0.20208
12131	22.596		132	0.202096
12132	22.596		133	0.202112
12133	22.596		134	0.202128
12134	22.596		135	0.202144
12135	22.596		136	0.20216
12136	22.596		137	0.202176
12137	22.596		138	0.202192
12138	22.596		139	0.202208
12139	22.596		140	0.202224
12140	22.596		141	0.20224
12141	22.596		142	0.202256
12142	22.596		143	0.202272
12143	22.596		144	0.202288
12144	22.596		145	0.202304
12145	22.596		146	0.20232
12146	22.596		147	0.202336
12147	22.596		148	0.202352
12148	22.596		149	0.202368
12149	22.596		150	0.202384
12150	22.596		151	0.2024
12151	22.596		152	0.202416
12152	24.4299		153	0.202432
12153	24.4299		154	0.202448
12154	24.4299		155	0.202464
12155	24.4299		156	0.20248
12156	24.4299		157	0.202496
12157	24.4299		158	0.202512
12158	24.4299		159	0.202528
12159	24.4299		160	0.202544
12160	24.4299		161	0.20256
12161	24.4299		162	0.202576
12162	24.4299		163	0.202592
12163	24.4299		164	0.202608
12164	24.4299		165	0.202624
12165	24.4299		166	0.20264
12166	24.4299		167	0.202656
12167	24.4299		168	0.202672
12168	24.4299		169	0.202688
12169	24.4299		170	0.202704
12170	24.4299		171	0.20272
12171	24.4299		172	0.202736
12172	24.4299		173	0.202752
12173	24.4299		174	0.202768
12174	24.4299		175	0.202784
12175	24.4299		176	0.2028
12176	24.4299		177	0.202816
12177	24.4299		178	0.202832
12178	24.4299		179	0.202848
12179	24.4299		180	0.202864
12180	24.4299		181	0.20288
12181	24.4299		182	0.202896
12182	24.4299		183	0.202912
12183	24.4299		184	0.202928
12184	24.4299		185	0.202944
12185	24.4299		186	0.20296
12186	24.4299		187	0.202976
12187	24.4299		188	0.202992
12188	24.4299		189	0.203008
12189	24.4299		190	0.203024
12190	24.4299		191	0.20304
12191	24.4299		192	0.203056
12192	24.4299		193	0.203072
12193	24.4299		194	0.203088
12194	24.4299		195	0.203104
12195	24.4299		196	0.20312
12196	24.4299		197	0.203136
12197	24.4299		198	0.203152
12198	24.4299		199	0.203168
12199	24.4299		200	0.203184
12200	24.4299		201	0.2032
12201	24.4299		202	0.203216
12202	24.4299		203	0.203232
12203	24.4299		204	0.203248
12204	24.4299		205	0.203264
12205	24.4299		206	0.20328
12206	19.8194		207	0.203296
12207	19.8194		208	0.203312
12208	19.8194		209	0.203328
12209	19.8194		210	0.203344
12210	19.8194		211	0.20336
12211	19.8194		212	0.203376
12212	19.8194		213	0.203392
12213	19.8194		214	0.203408
12214	19.8194		215	0.203424
12215	19.8194		216	0.20344
12216	19.8194		217	0.203456
12217	19.8194		218	0.203472
12218	19.8194		219	0.203488
12219	19.8194		220	0.203504
12220	19.8194		221	0.20352
12221	19.8194		222	0.203536
12222	19.8194		223	0.203552
12223	19.8194		224	0.203568
12224	19.8194		225	0.203584
12225	19.8194		226	0.2036
12226	19.8194		227	0.203616
12227	19.8194		228	0.203632
12228	19.8194		229	0.203648
12229	19.8194		230	0.203664
12230	19.8194		231	0.20368
12231	19.8194		232	0.203696
12232	19.8194		233	0.203712
12233	19.8194		234	0.203728
12234	19.8194		235	0.203744
12235	19.8194		236	0.20376
12236	19.8194		237	0.203776
12237	19.8194		238	0.203792
12238	19.8194		239	0.203808
12239	19.8194		240	0.203824
12240	19.8194		241	0.20384
12241	19.8194		242	0.203856
12242	19.8194		243	0.203872
12243	19.8194		244	0.203888
12244	19.8194		245	0.203904
12245	19.8194		246	0.20392
12246	19.8194		247	0.203936
12247	19.8194		248	0.203952
12248	19.8194		249	0.203968
12249	19.8194		250	0.203984
12250	19.8194		251	0.204
12251	19.8194		252	0.204016
12252	19.8194		253	0.204032
12253	19.8194		254	0.204048
12254	19.8194		255	0.204064
12255	19.8194		256	0.20408
12256	19.8194		257	0.204096
12257	19.8194		258	0.204112
12258	19.8194		259	0.204128
12259	19.8194		260	0.204144
12260	19.8194		261	0.20416
12261	19.8194		262	0.204176
12262	19.8194		263	0.204192
12263	19.8194		264	0.204208
12264	19.8194		265	0.204224
12265	19.8194		266	0.20424
12266	19.8194		267	0.204256
12267	19.8194		268	0.204272
12268	19.8194		269	0.204288
12269	19.8194		270	0.204304
12270	19.8194		271	0.20432
12271	19.8194		272	0.204336
12272	19.8194		273	0.204352
12273	19.8194		274	0.204368
12274	19.8194		275	0.204384
12275	19.8194		276	0.2044
12276	19.8194		277	0.204416
12277	19.8194		278	0.204432
12278	19.8194		279	0.204448
12279	19.8194		280	0.204464
12280	19.8194		281	0.20448
12281	19.8194		282	0.204496
12282	19.8194		283	0.204512
12283	19.8194		284	0.204528
12284	19.8194		285	0.204544
12285	35.775		286	0.20456
12286	19.8194		287	0.204576
12287	19.8194		288	0.204592
12288	19.8194		289	0.204608
12289	19.8194		290	0.204624
12290	19.8194		291	0.20464
12291	19.8194		292	0.204656
12292	19.8194		293	0.204672
12293	19.8194		294	0.204688
12294	19.8194		295	0.204704
12295	19.8194		296	0.20472
12296	19.8194		297	0.204736
12297	19.8194		298	0.204752
12298	19.8194		299	0.204768
12299	19.8194		300	0.204784
12300	19.8194		301	0.2048
12301	19.8194		302	0.204816
12302	19.8194		303	0.204832
12303	19.8194		304	0.204848
12304	19.8194		305	0.204864
12305	19.8194		306	0.20488
12306	19.8194		307	0.204896
12307	19.8194		308	0.204912
12308	19.8194		309	0.204928
12309	19.8194		310	0.204944
12310	19.8194		311	0.20496
12311	19.8194		312	0.204976
12312	19.8194		313	0.204992
12313	19.8194		314	0.205008
12314	19.8194		315	0.205024
12315	19.8194		316	0.20504
12316	19.8194		317	0.205056
12317	19.8194		318	0.205072
12318	19.8194		319	0.205088
12319	19.8194		320	0.205104
12320	19.8194		321	0.20512
12321	19.8194		322	0.205136
12322	19.8194		323	0.205152
12323	19.8194		324	0.205168
12324	19.8194		325	0.205184
12325	19.8194		326	0.2052
12326	19.8194		327	0.205216
12327	19.8194		328	0.205232
12328	19.8194		329	0.205248
12329	19.8194		330	0.205264
12330	19.8194		331	0.20528
12331	19.8194		332	0.205296
12332	19.8194		333	0.205312
12333	19.8194		334	0.205328
12334	19.8194		335	0.205344
12335	19.8194		336	0.20536
12336	19.8194		337	0.205376
12337	19.8194		338	0.205392
12338	19.8194		339	0.205408
12339	19.8194		340	0.205424
12340	19.8194		341	0.20544
12341	19.8194		342	0.205456
12342	19.8194		343	0.205472
12343	19.8194		344	0.205488
12344	19.8194		345	0.205504
12345	19.8194		346	0.20552
12346	19.8194		347	0.205536
12347	19.8194		348	0.205552
12348	19.8194		349	0.205568
12349	19.8194		350	0.205584
12350	19.8194		351	0.2056
12351	19.8194		352	0.205616
12352	19.8194		353	0.205632
12353	19.8194		354	0.205648
12354	19.8194		355	0.205664
12355	19.8194		356	0.20568
12356	19.8194		357	0.205696
12357	19.8194		358	0.205712
12358	19.8194		359	0.205728
12359	19.8194		360	0.205744
12360	19.8194		361	0.20576
12361	19.8194		362	0.205776
12362	19.8194		363	0.205792
12363	19.8194		364	0.205808
12364	19.8194		365	0.205824
12365	19.8194		366	0.20584
12366	19.8194		367	0.205856
12367	19.8194		368	0.205872
12368	19.8194		369	0.205888
12369	19.8194		370	0.205904
12370	19.8194		371	0.20592
12371	19.8194		372	0.205936
12372	19.8194		373	0.205952
12373	19.8194		374	0.205968
12374	19.8194		375	0.205984
12375	19.8194		376	0.206
12376	19.8194		377	0.206016
12377	19.8194		378	0.206032
12378	19.8194		379	0.206048
12379	19.8194		380	0.206064
12380	19.8194		381	0.20608
12381	19.8194		382	0.206096
12382	19.8194		383	0.206112
12383	19.8194		384	0.206128
12384	19.8194		385	0.206144
12385	19.8194		386	0.20616
12386	19.8194		387	0.206176
12387	19.8194		388	0.206192
12388	19.8194		389	0.206208
12389	19.8194		390	0.206224
12390	19.8194		391	0.20624
12391	19.8194		392	0.206256
12392	19.8194		393	0.206272
12393	19.8194		394	0.206288
12394	19.8194		395	0.206304
12395	19.8194		396	0.20632
12396	19.8194		397	0.206336
12397	19.8194		398	0.206352
12398	19.8194		399	0.206368
12399	19.8194		400	0.206384
12400	19.8194		401	0.2064
12401	19.8194		402	0.206416
12402	19.8194		403	0.206432
12403	19.8194		404	0.206448
12404	19.8194		405	0.206464
12405	19.8194		406	0.20648
12406	19.8194		407	0.206496
12407	19.8194		408	0.206512
12408	19.8194		409	0.206528
12409	19.8194		410	0.206544
12410	19.8194		411	0.20656
12411	19.8194		412	0.206576
12412	19.8194		413	0.206592
12413	19.8194		414	0.206608
12414	19.8194		415	0.206624
12415	19.8194		416	0.20664
12416	19.8194		417	0.206656
12417	19.8194		418	0.206672
12418	19.8194		419	0.206688
12419	19.8194		420	0.206704
12420	19.8194		421	0.20672
12421	19.8194		422	0.206736
12422	19.8194		423	0.206752
12423	19.8194		424	0.206768
12424	19.8194		425	0.206784
12425	19.8194		426	0.2068
12426	19.8194		427	0.206816
12427	19.8194		428	0.206832
12428	19.8194		429	0.206848
12429	19.8194		430	0.206864
12430	19.8194		431	0.20688
12431	19.8194		432	0.206896
12432	19.8194		433	0.206912
12433	19.8194		434	0.206928
12434	19.8194		435	0.206944
12435	19.8194		436	0.20696
12436	19.8194		437	0.206976
12437	19.8194		438	0.206992
12438	19.8194		439	0.207008
12439	19.8194		440	0.207024
12440	19.8194		441	0.20704
12441	19.8194		442	0.207056
12442	19.8194		443	0.207072
12443	19.8194		444	0.207088
12444	19.8194		445	0.207104
12445	19.8194		446	0.20712
12446	19.8194		447	0.207136
12447	19.8194		448	0.207152
12448	19.8194		449	0.207168
12449	19.8194		450	0.207184
12450	19.8194		451	0.2072
12451	19.8194		452	0.207216
12452	19.8194		453	0.207232
12453	19.8194		454	0.207248
12454	19.8194		455	0.207264
12455	19.8194		456	0.20728
12456	19.8194		457	0.207296
12457	19.8194		458	0.207312
12458	19.8194		459	0.207328
12459	19.8194		460	0.207344
12460	19.8194		461	0.20736
12461	19.8194		462	0.207376
12462	19.8194		463	0.207392
12463	19.8194		464	0.207408
12464	19.8194		465	0.207424
12465	19.8194		466	0.20744
12466	19.8194		467	0.207456
12467	19.8194		468	0.207472
12468	19.8194		469	0.207488
12469	19.8194		470	0.207504
12470	19.8194		471	0.20752
12471	19.8194		472	0.207536
12472	19.8194		473	0.207552
12473	19.8194		474	0.207568
12474	19.8194		475	0.207584
12475	19.8194		476	0.2076
12476	19.8194		477	0.207616
12477	19.8194		478	0.207632
12478	19.8194		479	0.207648
12479	19.8194		480	0.207664
12480	19.8194		481	0.20768
12481	19.8194		482	0.207696
12482	19.8194		483	0.207712
12483	19.8194		484	0.207728
12484	19.8194		485	0.207744
12485	19.8194		486	0.20776
12486	19.8194		487	0.207776
12487	19.8194		488	0.207792
12488	19.8194		489	0.207808
12489	19.8194		490	0.207824
12490	19.8194		491	0.20784
12491	19.8194		492	0.207856
12492	19.8194		493	0.207872
12493	19.8194		494	0.207888
12494	19.8194		495	0.207904
12495	24.4304		496	0.20792
12496	24.4304		497	0.207936
12497	24.4304		498	0.207952
12498	24.4304		499	0.207968
12499	24.4304		500	0.207984
12500	24.4304		501	0.208
12501	24.4304		502	0.208016
12502	24.4304		503	0.208032
12503	19.8194		504	0.208048
12504	19.8194		505	0.208064
12505	19.8194		506	0.20808
12506	19.8194		507	0.208096
12507	19.8194		508	0.208112
12508	19.8194		509	0.208128
12509	19.8194		510	0.208144
12510	19.8194		511	0.20816
12511	19.8194		512	0.208176
12512	19.8194		513	0.208192
12513	19.8194		514	0.208208
12514	19.8194		515	0.208224
12515	19.8194		516	0.20824
12516	19.8194		517	0.208256
12517	19.8194		518	0.208272
12518	19.8194		519	0.208288
12519	19.8194		520	0.208304
12520	19.8194		521	0.20832
12521	19.8194		522	0.208336
12522	19.8194		523	0.208352
12523	19.8194		524	0.208368
12524	19.8194		525	0.208384
12525	19.8194		526	0.2084
12526	19.8194		527	0.208416
12527	19.8194		528	0.208432
12528	19.8194		529	0.208448
12529	19.8194		530	0.208464
12530	19.8194		531	0.20848
12531	19.8194		532	0.208496
12532	19.8194		533	0.208512
12533	19.8194		534	0.208528
12534	19.8194		535	0.208544
12535	19.8194		536	0.20856
12536	19.8194		537	0.208576
12537	19.8194		538	0.208592
12538	26.3306		539	0.208608
12539	26.3306		540	0.208624
12540	21.402		541	0.20864
12541	21.402		542	0.208656
12542	21.402		543	0.208672
12543	21.402		544	0.208688
12544	21.402		545	0.208704
12545	21.402		546	0.20872
12546	21.402		547	0.208736
12547	21.402		548	0.208752
12548	26.4981		549	0.208768
12549	26.4981		550	0.208784
12550	26.4981		551	0.2088
12551	26.4981		552	0.208816
12552	26.4981		553	0.208832
12553	26.4981		554	0.208848
12554	26.4981		555	0.208864
12555	26.4981		556	0.20888
12556	26.4981		557	0.208896
12557	26.4981		558	0.208912
12558	26.4981		559	0.208928
12559	26.4981		560	0.208944
12560	26.4981		561	0.20896
12561	26.4981		562	0.208976
12562	26.4981		563	0.208992
12563	26.4981		564	0.209008
12564	26.4981		565	0.209024
12565	21.402		566	0.20904
12566	21.402		567	0.209056
12567	21.402		568	0.209072
12568	21.402		569	0.209088
12569	21.402		570	0.209104
12570	21.402		571	0.20912
12571	21.402		572	0.209136
12572	21.402		573	0.209152
12573	21.402		574	0.209168
12574	21.402		575	0.209184
12575	21.402		576	0.2092
12576	21.402		577	0.209216
12577	21.402		578	0.209232
12578	26.3306		579	0.209248
12579	26.3306		580	0.209264
12580	26.3306		581	0.20928
12581	26.3306		582	0.209296
12582	26.3306		583	0.209312
12583	19.8194		584	0.209328
12584	19.8194		585	0.209344
12585	19.8194		586	0.20936
12586	19.8194		587	0.209376
12587	19.8194		588	0.209392
12588	19.8194		589	0.209408
12589	19.8194		590	0.209424
12590	19.8194		591	0.20944
12591	19.8194		592	0.209456
12592	19.8194		593	0.209472
12593	19.8194		594	0.209488
12594	19.8194		595	0.209504
12595	19.8194		596	0.20952
12596	19.8194		597	0.209536
12597	19.8194		598	0.209552
12598	24.4299		599	0.209568
12599	24.4299		600	0.209584
12600	24.4299		601	0.2096
12601	24.4299		602	0.209616
12602	24.4299		603	0.209632
12603	19.8194		604	0.209648
12604	19.8194		605	0.209664
12605	19.8194		606	0.20968
12606	19.8194		607	0.209696
12607	19.8194		608	0.209712
12608	19.8194		609	0.209728
12609	19.8194		610	0.209744
12610	19.8194		611	0.20976
12611	19.8194		612	0.209776
12612	19.8194		613	0.209792
12613	19.8194		614	0.209808
12614	19.8194		615	0.209824
12615	19.8194		616	0.20984
12616	23.4196		617	0.209856
12617	23.4196		618	0.209872
12618	23.4196		619	0.209888
12619	23.4196		620	0.209904
12620	23.4196		621	0.20992
12621	23.4196		622	0.209936
12622	23.4196		623	0.209952
12623	23.4196		624	0.209968
12624	23.4196		625	0.209984
12625	23.4196		626	0.21
12626	23.4196		627	0.210016
12627	23.4196		628	0.210032
12628	23.4196		629	0.210048
12629	23.4196		630	0.210064
12630	23.4196		631	0.21008
12631	23.4196		632	0.210096
12632	23.4196		633	0.210112
12633	23.4196		634	0.210128
12634	23.4196		635	0.210144
12635	23.4196		636	0.21016
12636	23.4196		637	0.210176
12637	23.4196		638	0.210192
12638	23.4196		639	0.210208
12639	23.4196		640	0.210224
12640	23.4196		641	0.21024
12641	23.4196		642	0.210256
12642	23.4196		643	0.210272
12643	23.4196		644	0.210288
12644	23.4196		645	0.210304
12645	23.4196		646	0.21032
12646	23.4196		647	0.210336
12647	23.4196		648	0.210352
12648	23.4196		649	0.210368
12649	23.4196		650	0.210384
12650	23.4196		651	0.2104
12651	23.4196		652	0.210416
12652	23.4196		653	0.210432
12653	23.4196		654	0.210448
12654	23.4196		655	0.210464
12655	23.4196		656	0.21048
12656	23.4196		657	0.210496
12657	23.4196		658	0.210512
12658	23.4196		659	0.210528
12659	23.4196		660	0.210544
12660	23.4196		661	0.21056
12661	23.4196		662	0.210576
12662	23.4196		663	0.210592
12663	23.4196		664	0.210608
12664	23.4196		665	0.210624
12665	23.4196		666	0.21064
12666	23.4196		667	0.210656
12667	23.4196		668	0.210672
12668	19.8194		669	0.210688
12669	19.8194		670	0.210704
12670	19.8194		671	0.21072
12671	19.8194		672	0.210736
12672	19.8194		673	0.210752
12673	19.8194		674	0.210768
12674	19.8194		675	0.210784
12675	19.8194		676	0.2108
12676	19.8194		677	0.210816
12677	19.8194		678	0.210832
12678	19.8194		679	0.210848
12679	19.8194		680	0.210864
12680	19.8194		681	0.21088
12681	19.8194		682	0.210896
12682	19.8194		683	0.210912
12683	19.8194		684	0.210928
12684	19.8194		685	0.210944
12685	19.8194		686	0.21096
12686	19.8194		687	0.210976
12687	19.8194		688	0.210992
12688	19.8194		689	0.211008
12689	19.8194		690	0.211024
12690	19.8194		691	0.21104
12691	19.8194		692	0.211056
12692	19.8194		693	0.211072
12693	19.8194		694	0.211088
12694	19.8194		695	0.211104
12695	23.4196		696	0.21112
12696	23.4196		697	0.211136
12697	23.4196		698	0.211152
12698	23.4196		699	0.211168
12699	23.4196		700	0.211184
12700	23.4196		701	0.2112
12701	23.4196		702	0.211216
12702	23.4196		703	0.211232
12703	23.4196		704	0.211248
12704	23.4196		705	0.211264
12705	23.4196		706	0.21128
12706	23.4196		707	0.211296
12707	23.4196		708	0.211312
12708	23.4196		709	0.211328
12709	23.4196		710	0.211344
12710	23.4196		711	0.21136
12711	23.4196		712	0.211376
12712	23.4196		713	0.211392
12713	23.4196		714	0.211408
12714	23.4196		715	0.211424
12715	23.4196		716	0.21144
12716	23.4196		717	0.211456
12717	23.4196		718	0.211472
12718	23.4196		719	0.211488
12719	23.4196		720	0.211504
12720	23.4196		721	0.21152
12721	23.4196		722	0.211536
12722	23.4196		723	0.211552
12723	23.4196		724	0.211568
12724	19.8194		725	0.211584
12725	19.8194		726	0.2116
12726	19.8194		727	0.211616
12727	19.8194		728	0.211632
12728	19.8194		729	0.211648
12729	19.8194		730	0.211664
12730	22.7579		731	0.21168
12731	22.7579		732	0.211696
12732	22.7579		733	0.211712
12733	22.7579		734	0.211728
12734	22.7579		735	0.211744
12735	27.0776		736	0.21176
12736	27.0776		737	0.211776
12737	27.0776		738	0.211792
12738	27.0776		739	0.211808
12739	27.0776		740	0.211824
12740	27.0776		741	0.21184
12741	27.0776		742	0.211856
12742	27.0776		743	0.211872
12743	27.0776		744	0.211888
12744	25.7189		745	0.211904
12745	25.7189		746	0.21192
12746	25.7189		747	0.211936
12747	25.7189		748	0.211952
12748	25.7189		749	0.211968
12749	25.7189		750	0.211984
12750	25.7189		751	0.212
12751	24.2301		752	0.212016
12752	24.2301		753	0.212032
12753	24.2301		754	0.212048
12754	24.2301		755	0.212064
12755	24.2301		756	0.21208
12756	24.2301		757	0.212096
12757	24.2301		758	0.212112
12758	24.2301		759	0.212128
12759	24.2301		760	0.212144
12760	24.2301		761	0.21216
12761	24.2301		762	0.212176
12762	24.2301		763	0.212192
12763	24.2301		764	0.212208
12764	24.2301		765	0.212224
12765	24.2301		766	0.21224
12766	24.2301		767	0.212256
12767	24.2301		768	0.212272
12768	24.2301		769	0.212288
12769	24.2301		770	0.212304
12770	24.2301		771	0.21232
12771	24.2301		772	0.212336
12772	24.2301		773	0.212352
12773	24.2301		774	0.212368
12774	24.2301		775	0.212384
12775	25.7217		776	0.2124
12776	25.7217		777	0.212416
12777	24.2301		778	0.212432
12778	24.2301		779	0.212448
12779	24.2301		780	0.212464
12780	24.2301		781	0.21248
12781	24.2301		782	0.212496
12782	24.2301		783	0.212512
12783	24.2301		784	0.212528
12784	24.2301		785	0.212544
12785	24.2301		786	0.21256
12786	24.2301		787	0.212576
12787	24.2301		788	0.212592
12788	25.7217		789	0.212608
12789	25.7217		790	0.212624
12790	25.7217		791	0.21264
12791	25.156		792	0.212656
12792	25.156		793	0.212672
12793	25.156		794	0.212688
12794	25.156		795	0.212704
12795	25.156		796	0.21272
12796	25.156		797	0.212736
12797	25.156		798	0.212752
12798	25.156		799	0.212768
12799	25.156		800	0.212784
12800	25.156		801	0.2128
12801	25.156		802	0.212816
12802	27.1846		803	0.212832
12803	27.1846		804	0.212848
12804	27.1846		805	0.212864
12805	27.1846		806	0.21288
12806	27.1846		807	0.212896
12807	27.1846		808	0.212912
12808	27.1846		809	0.212928
12809	23.077		810	0.212944
12810	23.077		811	0.21296
12811	23.077		812	0.212976
12812	23.077		813	0.212992
12813	23.077		814	0.213008
12814	23.077		815	0.213024
12815	23.077		816	0.21304
12816	23.077		817	0.213056
12817	23.077		818	0.213072
12818	23.077		819	0.213088
12819	23.077		820	0.213104
12820	23.077		821	0.21312
12821	23.077		822	0.213136
12822	23.077		823	0.213152
12823	23.077		824	0.213168
12824	23.077		825	0.213184
12825	23.077		826	0.2132
12826	23.077		827	0.213216
12827	23.077		828	0.213232
12828	23.077		829	0.213248
12829	23.077		830	0.213264
12830	23.077		831	0.21328
12831	23.077		832	0.213296
12832	23.077		833	0.213312
12833	23.077		834	0.213328
12834	23.077		835	0.213344
12835	23.077		836	0.21336
12836	23.077		837	0.213376
12837	23.077		838	0.213392
12838	23.077		839	0.213408
12839	23.077		840	0.213424
12840	23.077		841	0.21344
12841	23.077		842	0.213456
12842	23.077		843	0.213472
12843	23.077		844	0.213488
12844	23.077		845	0.213504
12845	29.0484		846	0.21352
12846	29.0484		847	0.213536
12847	23.077		848	0.213552
12848	23.077		849	0.213568
12849	23.077		850	0.213584
12850	23.077		851	0.2136
12851	23.077		852	0.213616
12852	23.077		853	0.213632
12853	23.077		854	0.213648
12854	23.077		855	0.213664
12855	23.077		856	0.21368
12856	23.077		857	0.213696
12857	23.077		858	0.213712
12858	23.077		859	0.213728
12859	23.077		860	0.213744
12860	23.077		861	0.21376
12861	23.077		862	0.213776
12862	23.077		863	0.213792
12863	23.077		864	0.213808
12864	23.077		865	0.213824
12865	23.077		866	0.21384
12866	23.077		867	0.213856
12867	23.077		868	0.213872
12868	23.077		869	0.213888
12869	23.077		870	0.213904
12870	23.077		871	0.21392
12871	23.077		872	0.213936
12872	28.5834		873	0.213952
12873	28.5834		874	0.213968
12874	28.5834		875	0.213984
12875	28.5834		876	0.214
12876	28.5834		877	0.214016
12877	28.5834		878	0.214032
12878	28.5834		879	0.214048
12879	28.5834		880	0.214064
12880	28.5834		881	0.21408
12881	28.5834		882	0.214096
12882	28.5834		883	0.214112
12883	28.5834		884	0.214128
12884	28.5834		885	0.214144
12885	28.5834		886	0.21416
12886	28.5834		887	0.214176
12887	28.5834		888	0.214192
12888	22.2325		889	0.214208
12889	22.2325		890	0.214224
12890	22.2325		891	0.21424
12891	22.2325		892	0.214256
12892	22.2325		893	0.214272
12893	22.2325		894	0.214288
12894	22.2325		895	0.214304
12895	22.2325		896	0.21432
12896	25.5018		897	0.214336
12897	25.5018		898	0.214352
12898	25.5018		899	0.214368
12899	25.5018		900	0.214384
12900	25.5018		901	0.2144
12901	22.2325		902	0.214416
12902	22.2325		903	0.214432
12903	22.2325		904	0.214448
12904	22.2325		905	0.214464
12905	22.2325		906	0.21448
12906	22.2325		907	0.214496
12907	22.2325		908	0.214512
12908	22.2325		909	0.214528
12909	22.2325		910	0.214544
12910	22.2325		911	0.21456
12911	22.2325		912	0.214576
12912	22.2325		913	0.214592
12913	22.2325		914	0.214608
12914	22.2325		915	0.214624
12915	22.2325		916	0.21464
12916	22.2325		917	0.214656
12917	22.2325		918	0.214672
12918	22.2325		919	0.214688
12919	22.2325		920	0.214704
12920	22.2325		921	0.21472
12921	22.2325		922	0.214736
12922	22.2325		923	0.214752
12923	22.2325		924	0.214768
12924	22.2325		925	0.214784
12925	22.2325		926	0.2148
12926	22.2325		927	0.214816
12927	22.2325		928	0.214832
12928	22.2325		929	0.214848
12929	22.2325		930	0.214864
12930	22.2325		931	0.21488
12931	22.2325		932	0.214896
12932	22.2325		933	0.214912
12933	22.2325		934	0.214928
12934	22.2325		935	0.214944
12935	22.2325		936	0.21496
12936	22.2325		937	0.214976
12937	22.2325		938	0.214992
12938	22.2325		939	0.215008
12939	22.2325		940	0.215024
12940	22.2325		941	0.21504
12941	22.2325		942	0.215056
12942	22.2325		943	0.215072
12943	30.2325		944	0.215088
12944	30.2325		945	0.215104
12945	30.2325		946	0.21512
12946	30.2325		947	0.215136
12947	30.2325		948	0.215152
12948	22.2325		949	0.215168
12949	22.2325		950	0.215184
12950	22.2325		951	0.2152
12951	22.2325		952	0.215216
12952	22.2325		953	0.215232
12953	22.2325		954	0.215248
12954	22.2325		955	0.215264
12955	22.2325		956	0.21528
12956	22.2325		957	0.215296
12957	22.2325		958	0.215312
12958	22.2325		959	0.215328
12959	22.2325		960	0.215344
12960	22.2325		961	0.21536
12961	22.2325		962	0.215376
12962	22.2325		963	0.215392
12963	22.2325		964	0.215408
12964	22.2325		965	0.215424
12965	22.2325		966	0.21544
12966	22.2325		967	0.215456
12967	22.2325		968	0.215472
12968	22.2325		969	0.215488
12969	22.2325		970	0.215504
12970	22.2325		971	0.21552
12971	22.2325		972	0.215536
12972	22.2325		973	0.215552
12973	22.2325		974	0.215568
12974	22.2325		975	0.215584
12975	22.2325		976	0.2156
12976	22.2325		977	0.215616
12977	22.2325		978	0.215632
12978	22.2325		979	0.215648
12979	22.2325		980	0.215664
12980	22.2325		981	0.21568
12981	22.2325		982	0.215696
12982	22.2325		983	0.215712
12983	22.2325		984	0.215728
12984	22.2325		985	0.215744
12985	22.2325		986	0.21576
12986	22.2325		987	0.215776
12987	22.2325		988	0.215792
12988	22.2325		989	0.215808
12989	22.2325		990	0.215824
12990	22.2325		991	0.21584
12991	22.2325		992	0.215856
12992	22.2325		993	0.215872
12993	22.2325		994	0.215888
12994	22.2325		995	0.215904
12995	22.2325		996	0.21592
12996	22.2325		997	0.215936
12997	22.2325		998	0.215952
12998	22.2325		999	0.215968
12999	22.2325		1000	0.215984
13000	22.2325		1001	0.216
13001	22.2325		1002	0.216016
13002	22.2325		1003	0.216032
13003	22.2325		1004	0.216048
13004	22.2325		1005	0.216064
13005	22.2325		1006	0.21608
13006	22.2325		1007	0.216096
13007	22.2325		1008	0.216112
13008	22.2325		1009	0.216128
13009	22.2325		1010	0.216144
13010	22.2325		1011	0.21616
13011	22.2325		1012	0.216176
13012	22.2325		1013	0.216192
13013	22.2325		1014	0.216208
13014	22.2325		1015	0.216224
13015	22.2325		1016	0.21624
13016	25.1164		1017	0.216256
13017	25.1164		1018	0.216272
13018	25.1164		1019	0.216288
13019	25.1164		1020	0.216304
13020	25.1164		1021	0.21632
13021	25.1164		1022	0.216336
13022	25.1164		1023	0.216352
13023	25.1164		1024	0.216368
13024	25.1164		1025	0.216384
13025	25.1164		1026	0.2164
13026	25.1164		1027	0.216416
13027	25.1164		1028	0.216432
13028	25.1164		1029	0.216448
13029	25.1164		1030	0.216464
13030	25.1164		1031	0.21648
13031	25.1164		1032	0.216496
13032	25.1164		1033	0.216512
13033	25.1164		1034	0.216528
13034	23.2508		1035	0.216544
13035	23.2508		1036	0.21656
13036	23.2508		1037	0.216576
13037	23.2508		1038	0.216592
13038	23.2508		1039	0.216608
13039	23.2508		1040	0.216624
13040	23.2508		1041	0.21664
13041	23.2508		1042	0.216656
13042	23.2508		1043	0.216672
13043	23.2508		1044	0.216688
13044	23.2508		1045	0.216704
13045	23.2508		1046	0.21672
13046	23.2508		1047	0.216736
13047	23.2508		1048	0.216752
13048	23.2508		1049	0.216768
13049	23.2508		1050	0.216784
13050	23.2508		1051	0.2168
13051	23.2508		1052	0.216816
13052	23.2508		1053	0.216832
13053	23.2508		1054	0.216848
13054	23.2508		1055	0.216864
13055	23.2508		1056	0.21688
13056	23.2508		1057	0.216896
13057	23.2508		1058	0.216912
13058	23.2508		1059	0.216928
13059	23.2508		1060	0.216944
13060	23.2508		1061	0.21696
13061	23.2508		1062	0.216976
13062	23.2508		1063	0.216992
13063	23.2508		1064	0.217008
13064	23.2508		1065	0.217024
13065	23.2508		1066	0.21704
13066	23.2508		1067	0.217056
13067	23.2508		1068	0.217072
13068	23.2508		1069	0.217088
13069	23.2508		1070	0.217104
13070	23.2508		1071	0.21712
13071	23.2508		1072	0.217136
13072	23.2508		1073	0.217152
13073	23.2508		1074	0.217168
13074	23.2508		1075	0.217184
13075	31.8165		1076	0.2172
13076	31.8165		1077	0.217216
13077	31.8165		1078	0.217232
13078	31.8165		1079	0.217248
13079	31.8165		1080	0.217264
13080	35.0858		1081	0.21728
13081	35.0858		1082	0.217296
13082	35.0858		1083	0.217312
13083	35.0858		1084	0.217328
13084	35.0858		1085	0.217344
13085	35.0858		1086	0.21736
13086	35.0858		1087	0.217376
13087	35.0858		1088	0.217392
13088	35.0858		1089	0.217408
13089	35.0858		1090	0.217424
13090	35.0858		1091	0.21744
13091	31.8165		1092	0.217456
13092	31.8165		1093	0.217472
13093	31.8165		1094	0.217488
13094	23.2508		1095	0.217504
13095	23.2508		1096	0.21752
13096	23.2508		1097	0.217536
13097	23.2508		1098	0.217552
13098	23.2508		1099	0.217568
13099	23.2508		1100	0.217584
13100	23.2508		1101	0.2176
13101	23.2508		1102	0.217616
13102	23.2508		1103	0.217632
13103	23.2508		1104	0.217648
13104	23.2508		1105	0.217664
13105	23.2508		1106	0.21768
13106	23.2508		1107	0.217696
13107	23.2508		1108	0.217712
13108	23.2508		1109	0.217728
13109	23.2508		1110	0.217744
13110	23.2508		1111	0.21776
13111	23.2508		1112	0.217776
13112	23.2508		1113	0.217792
13113	23.2508		1114	0.217808
13114	23.2508		1115	0.217824
13115	23.2508		1116	0.21784
13116	23.2508		1117	0.217856
13117	23.2508		1118	0.217872
13118	23.2508		1119	0.217888
13119	23.2508		1120	0.217904
13120	23.2508		1121	0.21792
13121	23.2508		1122	0.217936
13122	23.2508		1123	0.217952
13123	23.2508		1124	0.217968
13124	23.2508		1125	0.217984
13125	23.2508		1126	0.218
13126	23.2508		1127	0.218016
13127	23.2508		1128	0.218032
13128	23.2508		1129	0.218048
13129	23.2508		1130	0.218064
13130	23.2508		1131	0.21808
13131	23.2508		1132	0.218096
13132	23.2508		1133	0.218112
13133	23.2508		1134	0.218128
13134	23.2508		1135	0.218144
13135	23.2508		1136	0.21816
13136	23.2508		1137	0.218176
13137	23.2508		1138	0.218192
13138	23.2508		1139	0.218208
13139	23.2508		1140	0.218224
13140	23.2508		1141	0.21824
13141	23.2508		1142	0.218256
13142	23.2508		1143	0.218272
13143	23.2508		1144	0.218288
13144	23.2508		1145	0.218304
13145	23.2508		1146	0.21832
13146	23.2508		1147	0.218336
13147	23.2508		1148	0.218352
13148	23.2508		1149	0.218368
13149	23.2508		1150	0.218384
13150	23.2508		1151	0.2184
13151	23.2508		1152	0.218416
13152	23.2508		1153	0.218432
13153	23.2508		1154	0.218448
13154	23.2508		1155	0.218464
13155	23.2508		1156	0.21848
13156	23.2508		1157	0.218496
13157	23.2508		1158	0.218512
13158	23.2508		1159	0.218528
13159	23.2508		1160	0.218544
13160	23.2508		1161	0.21856
13161	23.2508		1162	0.218576
13162	23.2508		1163	0.218592
13163	23.2508		1164	0.218608
13164	23.2508		1165	0.218624
13165	23.2508		1166	0.21864
13166	23.2508		1167	0.218656
13167	23.2508		1168	0.218672
13168	23.2508		1169	0.218688
13169	23.2508		1170	0.218704
13170	23.2508		1171	0.21872
13171	23.2508		1172	0.218736
13172	23.2508		1173	0.218752
13173	23.2508		1174	0.218768
13174	23.2508		1175	0.218784
13175	23.2508		1176	0.2188
13176	23.2508		1177	0.218816
13177	23.2508		1178	0.218832
13178	23.2508		1179	0.218848
13179	23.2508		1180	0.218864
13180	23.2508		1181	0.21888
13181	23.2508		1182	0.218896
13182	23.2508		1183	0.218912
13183	23.2508		1184	0.218928
13184	23.2508		1185	0.218944
13185	23.2508		1186	0.21896
13186	23.2508		1187	0.218976
13187	23.2508		1188	0.218992
13188	23.2508		1189	0.219008
13189	23.2508		1190	0.219024
13190	23.2508		1191	0.21904
13191	23.2508		1192	0.219056
13192	23.2508		1193	0.219072
13193	23.2508		1194	0.219088
13194	23.2508		1195	0.219104
13195	23.2508		1196	0.21912
13196	23.2508		1197	0.219136
13197	23.2508		1198	0.219152
13198	23.2508		1199	0.219168
13199	23.2508		1200	0.219184
13200	23.2508		1201	0.2192
13201	23.2508		1202	0.219216
13202	23.2508		1203	0.219232
13203	23.2508		1204	0.219248
13204	23.2508		1205	0.219264
13205	23.2508		1206	0.21928
13206	23.2508		1207	0.219296
13207	23.2508		1208	0.219312
13208	23.2508		1209	0.219328
13209	23.2508		1210	0.219344
13210	23.2508		1211	0.21936
13211	23.2508		1212	0.219376
13212	23.2508		1213	0.219392
13213	23.2508		1214	0.219408
13214	23.2508		1215	0.219424
13215	23.2508		1216	0.21944
13216	23.2508		1217	0.219456
13217	23.2508		1218	0.219472
13218	23.2508		1219	0.219488
13219	23.2508		1220	0.219504
13220	23.2508		1221	0.21952
13221	23.2508		1222	0.219536
13222	23.2508		1223	0.219552
13223	23.2508		1224	0.219568
13224	23.2508		1225	0.219584
13225	23.2508		1226	0.2196
13226	23.2508		1227	0.219616
13227	23.2508		1228	0.219632
13228	23.2508		1229	0.219648
13229	23.2508		1230	0.219664
13230	23.2508		1231	0.21968
13231	23.2508		1232	0.219696
13232	23.2508		1233	0.219712
13233	23.2508		1234	0.219728
13234	23.2508		1235	0.219744
13235	23.2508		1236	0.21976
13236	23.2508		1237	0.219776
13237	23.2508		1238	0.219792
13238	23.2508		1239	0.219808
13239	23.2508		1240	0.219824
13240	23.2508		1241	0.21984
13241	23.2508		1242	0.219856
13242	23.2508		1243	0.219872
13243	23.2508		1244	0.219888
13244	23.2508		1245	0.219904
13245	23.2508		1246	0.21992
13246	23.2508		1247	0.219936
13247	23.2508		1248	0.219952
13248	23.2508		1249	0.219968
13249	23.2508		1250	0.219984
13250	23.2508		1251	0.22
13251	23.2508		1252	0.220016
13252	23.2508		1253	0.220032
13253	23.2508		1254	0.220048
13254	23.2508		1255	0.220064
13255	23.2508		1256	0.22008
13256	23.2508		1257	0.220096
13257	23.2508		1258	0.220112
13258	23.2508		1259	0.220128
13259	23.2508		1260	0.220144
13260	23.2508		1261	0.22016
13261	23.2508		1262	0.220176
13262	23.2508		1263	0.220192
13263	23.2508		1264	0.220208
13264	23.2508		1265	0.220224
13265	23.2508		1266	0.22024
13266	23.2508		1267	0.220256
13267	23.2508		1268	0.220272
13268	23.2508		1269	0.220288
13269	23.2508		1270	0.220304
13270	23.2508		1271	0.22032
13271	23.2508		1272	0.220336
13272	23.2508		1273	0.220352
13273	23.2508		1274	0.220368
13274	23.2508		1275	0.220384
13275	23.2508		1276	0.2204
13276	23.2508		1277	0.220416
13277	23.2508		1278	0.220432
13278	23.2508		1279	0.220448
13279	23.2508		1280	0.220464
13280	23.2508		1281	0.22048
13281	23.2508		1282	0.220496
13282	23.2508		1283	0.220512
13283	23.2508		1284	0.220528
13284	23.2508		1285	0.220544
13285	23.2508		1286	0.22056
13286	23.2508		1287	0.220576
13287	23.2508		1288	0.220592
13288	23.2508		1289	0.220608
13289	23.2508		1290	0.220624
13290	23.2508		1291	0.22064
13291	23.2508		1292	0.220656
13292	23.2508		1293	0.220672
13293	23.2508		1294	0.220688
13294	23.2508		1295	0.220704
13295	23.2508		1296	0.22072
13296	23.2508		1297	0.220736
13297	23.2508		1298	0.220752
13298	23.2508		1299	0.220768
13299	23.2508		1300	0.220784
13300	23.2508		1301	0.2208
13301	23.2508		1302	0.220816
13302	23.2508		1303	0.220832
13303	23.2508		1304	0.220848
13304	23.2508		1305	0.220864
13305	23.2508		1306	0.22088
13306	23.2508		1307	0.220896
13307	23.2508		1308	0.220912
13308	23.2508		1309	0.220928
13309	23.2508		1310	0.220944
13310	23.2508		1311	0.22096
13311	23.2508		1312	0.220976
13312	23.2508		1313	0.220992
13313	23.2508		1314	0.221008
13314	23.2508		1315	0.221024
13315	23.2508		1316	0.22104
13316	23.2508		1317	0.221056
13317	23.2508		1318	0.221072
13318	23.2508		1319	0.221088
13319	23.2508		1320	0.221104
13320	23.2508		1321	0.22112
13321	23.2508		1322	0.221136
13322	30.1906		1323	0.221152
13323	23.2508		1324	0.221168
13324	23.2508		1325	0.221184
13325	23.2508		1326	0.2212
13326	23.2508		1327	0.221216
13327	23.2508		1328	0.221232
13328	23.2508		1329	0.221248
13329	23.2508		1330	0.221264
13330	23.2508		1331	0.22128
13331	23.2508		1332	0.221296
13332	23.2508		1333	0.221312
13333	23.2508		1334	0.221328
13334	23.2508		1335	0.221344
13335	23.2508		1336	0.22136
13336	23.2508		1337	0.221376
13337	23.2508		1338	0.221392
13338	23.2508		1339	0.221408
13339	23.2508		1340	0.221424
13340	23.2508		1341	0.22144
13341	23.2508		1342	0.221456
13342	23.2508		1343	0.221472
13343	23.2508		1344	0.221488
13344	23.2508		1345	0.221504
13345	23.2508		1346	0.22152
13346	23.2508		1347	0.221536
13347	23.2508		1348	0.221552
13348	23.2508		1349	0.221568
13349	23.2508		1350	0.221584
13350	23.2508		1351	0.2216
13351	23.2508		1352	0.221616
13352	23.2508		1353	0.221632
13353	23.2508		1354	0.221648
13354	23.2508		1355	0.221664
13355	23.2508		1356	0.22168
13356	23.2508		1357	0.221696
13357	23.2508		1358	0.221712
13358	23.2508		1359	0.221728
13359	23.2508		1360	0.221744
13360	23.2508		1361	0.22176
13361	23.2508		1362	0.221776
13362	23.2508		1363	0.221792
13363	23.2508		1364	0.221808
13364	23.2508		1365	0.221824
13365	23.2508		1366	0.22184
13366	23.2508		1367	0.221856
13367	23.2508		1368	0.221872
13368	23.2508		1369	0.221888
13369	23.2508		1370	0.221904
13370	23.2508		1371	0.22192
13371	23.2508		1372	0.221936
13372	23.2508		1373	0.221952
13373	23.2508		1374	0.221968
13374	23.2508		1375	0.221984
13375	23.2508		1376	0.222
13376	23.2508		1377	0.222016
13377	24.5308		1378	0.222032
13378	24.5308		1379	0.222048
13379	24.5308		1380	0.222064
13380	24.5308		1381	0.22208
13381	24.5308		1382	0.222096
13382	24.5308		1383	0.222112
13383	24.5308		1384	0.222128
13384	24.5308		1385	0.222144
13385	24.5308		1386	0.22216
13386	24.5308		1387	0.222176
13387	24.5308		1388	0.222192
13388	25.8075		1389	0.222208
13389	25.8075		1390	0.222224
13390	25.8075		1391	0.22224
13391	25.8075		1392	0.222256
13392	25.8075		1393	0.222272
13393	25.8075		1394	0.222288
13394	25.8075		1395	0.222304
13395	25.8075		1396	0.22232
13396	26.049		1397	0.222336
13397	26.049		1398	0.222352
13398	26.049		1399	0.222368
13399	26.049		1400	0.222384
13400	26.049		1401	0.2224
13401	26.049		1402	0.222416
13402	26.049		1403	0.222432
13403	26.049		1404	0.222448
13404	26.049		1405	0.222464
13405	26.049		1406	0.22248
13406	26.049		1407	0.222496
13407	26.049		1408	0.222512
13408	26.049		1409	0.222528
13409	23.628		1410	0.222544
13410	23.628		1411	0.22256
13411	23.628		1412	0.222576
13412	23.628		1413	0.222592
13413	23.628		1414	0.222608
13414	23.628		1415	0.222624
13415	23.628		1416	0.22264
13416	23.628		1417	0.222656
13417	23.628		1418	0.222672
13418	23.628		1419	0.222688
13419	23.628		1420	0.222704
13420	23.628		1421	0.22272
13421	23.628		1422	0.222736
13422	23.628		1423	0.222752
13423	23.628		1424	0.222768
13424	28.8914		1425	0.222784
13425	28.8914		1426	0.2228
13426	28.8914		1427	0.222816
13427	28.8914		1428	0.222832
13428	31.1		1429	0.222848
13429	31.1		1430	0.222864
13430	28.8914		1431	0.22288
13431	28.8914		1432	0.222896
13432	28.8914		1433	0.222912
13433	28.8914		1434	0.222928
13434	23.628		1435	0.222944
13435	23.628		1436	0.22296
13436	23.628		1437	0.222976
13437	23.628		1438	0.222992
13438	23.628		1439	0.223008
13439	23.628		1440	0.223024
13440	23.628		1441	0.22304
13441	23.628		1442	0.223056
13442	23.628		1443	0.223072
13443	23.628		1444	0.223088
13444	23.628		1445	0.223104
13445	23.628		1446	0.22312
13446	23.628		1447	0.223136
13447	23.628		1448	0.223152
13448	23.628		1449	0.223168
13449	23.628		1450	0.223184
13450	23.628		1451	0.2232
13451	23.628		1452	0.223216
13452	23.628		1453	0.223232
13453	23.628		1454	0.223248
13454	23.628		1455	0.223264
13455	23.628		1456	0.22328
13456	23.628		1457	0.223296
13457	23.628		1458	0.223312
13458	23.628		1459	0.223328
13459	23.628		1460	0.223344
13460	23.628		1461	0.22336
13461	23.628		1462	0.223376
13462	23.628		1463	0.223392
13463	23.628		1464	0.223408
13464	23.628		1465	0.223424
13465	23.628		1466	0.22344
13466	23.628		1467	0.223456
13467	23.628		1468	0.223472
13468	23.628		1469	0.223488
13469	23.628		1470	0.223504
13470	23.628		1471	0.22352
13471	23.628		1472	0.223536
13472	23.628		1473	0.223552
13473	23.628		1474	0.223568
13474	23.628		1475	0.223584
13475	23.628		1476	0.2236
13476	23.628		1477	0.223616
13477	23.628		1478	0.223632
13478	23.628		1479	0.223648
13479	23.628		1480	0.223664
13480	23.628		1481	0.22368
13481	23.628		1482	0.223696
13482	23.628		1483	0.223712
13483	23.628		1484	0.223728
13484	23.628		1485	0.223744
13485	23.628		1486	0.22376
13486	23.628		1487	0.223776
13487	23.628		1488	0.223792
13488	23.628		1489	0.223808
13489	23.628		1490	0.223824
13490	23.628		1491	0.22384
13491	23.628		1492	0.223856
13492	23.628		1493	0.223872
13493	23.628		1494	0.223888
13494	23.628		1495	0.223904
13495	23.628		1496	0.22392
13496	23.628		1497	0.223936
13497	23.628		1498	0.223952
13498	23.628		1499	0.223968
13499	23.628		1500	0.223984
13500	23.628		1501	0.224
13501	23.628		1502	0.224016
13502	23.628		1503	0.224032
13503	23.628		1504	0.224048
13504	23.628		1505	0.224064
13505	23.628		1506	0.22408
13506	23.628		1507	0.224096
13507	23.628		1508	0.224112
13508	23.628		1509	0.224128
13509	23.628		1510	0.224144
13510	23.628		1511	0.22416
13511	23.628		1512	0.224176
13512	23.628		1513	0.224192
13513	23.628		1514	0.224208
13514	23.628		1515	0.224224
13515	26.8972		1516	0.22424
13516	26.8972		1517	0.224256
13517	26.8972		1518	0.224272
13518	26.8972		1519	0.224288
13519	26.8972		1520	0.224304
13520	26.8972		1521	0.22432
13521	28.9284		1522	0.224336
13522	28.9284		1523	0.224352
13523	28.9284		1524	0.224368
13524	26.3467		1525	0.224384
13525	23.9527		1526	0.2244
13526	23.9527		1527	0.224416
13527	23.9527		1528	0.224432
13528	23.9527		1529	0.224448
13529	23.9527		1530	0.224464
13530	29.7393		1531	0.22448
13531	29.7393		1532	0.224496
13532	29.7393		1533	0.224512
13533	29.7393		1534	0.224528
13534	29.7393		1535	0.224544
13535	29.7393		1536	0.22456
13536	29.7393		1537	0.224576
13537	29.7393		1538	0.224592
13538	29.7393		1539	0.224608
13539	32.2911		1540	0.224624
13540	32.2911		1541	0.22464
13541	32.2911		1542	0.224656
13542	32.2911		1543	0.224672
13543	32.2911		1544	0.224688
13544	32.2911		1545	0.224704
13545	32.2911		1546	0.22472
13546	32.2911		1547	0.224736
13547	32.2911		1548	0.224752
13548	32.2911		1549	0.224768
13549	32.2911		1550	0.224784
13550	32.2911		1551	0.2248
13551	32.2911		1552	0.224816
13552	32.2911		1553	0.224832
13553	32.2911		1554	0.224848
13554	32.2911		1555	0.224864
13555	32.2911		1556	0.22488
13556	32.2911		1557	0.224896
13557	32.2911		1558	0.224912
13558	32.2911		1559	0.224928
13559	32.2911		1560	0.224944
13560	32.0964		1561	0.22496
13561	32.0964		1562	0.224976
13562	32.0964		1563	0.224992
13563	32.0964		1564	0.225008
13564	32.0964		1565	0.225024
13565	32.0964		1566	0.22504
13566	28.0919		1567	0.225056
13567	28.0919		1568	0.225072
13568	28.0919		1569	0.225088
13569	28.0919		1570	0.225104
13570	28.0919		1571	0.22512
13571	28.0919		1572	0.225136
13572	28.0919		1573	0.225152
13573	28.0919		1574	0.225168
13574	28.0919		1575	0.225184
13575	28.0919		1576	0.2252
13576	28.0919		1577	0.225216
13577	24.4152		1578	0.225232
13578	24.4152		1579	0.225248
13579	24.4152		1580	0.225264
13580	40.0203		1581	0.22528
13581	24.4152		1582	0.225296
13582	24.4152		1583	0.225312
13583	24.4152		1584	0.225328
13584	24.4152		1585	0.225344
13585	24.4152		1586	0.22536
13586	24.4152		1587	0.225376
13587	24.4152		1588	0.225392
13588	24.4152		1589	0.225408
13589	24.4152		1590	0.225424
13590	24.4152		1591	0.22544
13591	24.4152		1592	0.225456
13592	24.4152		1593	0.225472
13593	24.4152		1594	0.225488
13594	24.4152		1595	0.225504
13595	24.4152		1596	0.22552
13596	24.4152		1597	0.225536
13597	24.4152		1598	0.225552
13598	24.4152		1599	0.225568
13599	24.4152		1600	0.225584
13600	24.4152		1601	0.2256
13601	24.4152		1602	0.225616
13602	24.4152		1603	0.225632
13603	24.4152		1604	0.225648
13604	24.4152		1605	0.225664
13605	24.4152		1606	0.22568
13606	24.4152		1607	0.225696
13607	24.4152		1608	0.225712
13608	24.4152		1609	0.225728
13609	24.4152		1610	0.225744
13610	24.4152		1611	0.22576
13611	24.4152		1612	0.225776
13612	26.7446		1613	0.225792
13613	26.7446		1614	0.225808
13614	26.7446		1615	0.225824
13615	26.7446		1616	0.22584
13616	26.7446		1617	0.225856
13617	26.7446		1618	0.225872
13618	26.7446		1619	0.225888
13619	26.7446		1620	0.225904
13620	26.7446		1621	0.22592
13621	26.7446		1622	0.225936
13622	28.5731		1623	0.225952
13623	28.5731		1624	0.225968
13624	28.5731		1625	0.225984
13625	28.5731		1626	0.226
13626	28.5731		1627	0.226016
13627	28.5731		1628	0.226032
13628	28.5731		1629	0.226048
13629	28.5731		1630	0.226064
13630	28.5731		1631	0.22608
13631	28.5731		1632	0.226096
13632	28.5731		1633	0.226112
13633	28.5731		1634	0.226128
13634	28.5731		1635	0.226144
13635	28.5731		1636	0.22616
13636	27.0103		1637	0.226176
13637	27.0103		1638	0.226192
13638	33.5187		1639	0.226208
13639	33.5187		1640	0.226224
13640	33.5187		1641	0.22624
13641	33.5187		1642	0.226256
13642	33.5187		1643	0.226272
13643	29.0695		1644	0.226288
13644	29.0695		1645	0.226304
13645	29.0695		1646	0.22632
13646	29.0695		1647	0.226336
13647	29.0695		1648	0.226352
13648	29.0695		1649	0.226368
13649	29.0695		1650	0.226384
13650	29.0695		1651	0.2264
13651	29.0695		1652	0.226416
13652	29.0695		1653	0.226432
13653	29.0695		1654	0.226448
13654	29.0695		1655	0.226464
13655	29.0695		1656	0.22648
13656	29.0695		1657	0.226496
13657	29.0695		1658	0.226512
13658	29.0695		1659	0.226528
13659	29.0695		1660	0.226544
13660	29.0695		1661	0.22656
13661	29.0695		1662	0.226576
13662	29.0695		1663	0.226592
13663	29.0695		1664	0.226608
13664	29.0695		1665	0.226624
13665	29.0695		1666	0.22664
13666	29.0695		1667	0.226656
13667	29.0695		1668	0.226672
13668	29.0695		1669	0.226688
13669	29.0695		1670	0.226704
13670	29.0695		1671	0.22672
13671	29.0695		1672	0.226736
13672	29.2641		1673	0.226752
13673	29.2641		1674	0.226768
13674	29.2641		1675	0.226784
13675	29.2641		1676	0.2268
13676	32.2612		1677	0.226816
13677	30.3439		1678	0.226832
13678	30.3439		1679	0.226848
13679	30.3439		1680	0.226864
13680	30.3439		1681	0.22688
13681	30.3439		1682	0.226896
13682	26.7931		1683	0.226912
13683	26.7931		1684	0.226928
13684	26.7931		1685	0.226944
13685	30.0813		1686	0.22696
13686	30.0813		1687	0.226976
13687	30.0813		1688	0.226992
13688	30.0813		1689	0.227008
13689	30.0813		1690	0.227024
13690	30.0813		1691	0.22704
13691	30.0813		1692	0.227056
13692	30.0813		1693	0.227072
13693	30.0813		1694	0.227088
13694	30.0813		1695	0.227104
13695	30.0813		1696	0.22712
13696	30.0813		1697	0.227136
13697	30.0813		1698	0.227152
13698	30.0813		1699	0.227168
13699	30.0813		1700	0.227184
13700	30.0813		1701	0.2272
13701	30.0813		1702	0.227216
13702	30.0813		1703	0.227232
13703	30.0813		1704	0.227248
13704	30.0813		1705	0.227264
13705	30.0813		1706	0.22728
13706	30.0813		1707	0.227296
13707	30.0813		1708	0.227312
13708	30.0813		1709	0.227328
13709	30.0813		1710	0.227344
13710	30.0813		1711	0.22736
13711	30.0813		1712	0.227376
13712	30.0813		1713	0.227392
13713	30.0813		1714	0.227408
13714	30.0813		1715	0.227424
13715	30.0813		1716	0.22744
13716	30.0813		1717	0.227456
13717	30.0813		1718	0.227472
13718	30.0813		1719	0.227488
13719	30.0813		1720	0.227504
13720	30.0813		1721	0.22752
13721	30.0813		1722	0.227536
13722	30.0813		1723	0.227552
13723	30.0813		1724	0.227568
13724	32.4757		1725	0.227584
13725	32.4757		1726	0.2276
13726	32.4928		1727	0.227616
13727	36.9229		1728	0.227632
13728	36.9229		1729	0.227648
13729	36.9229		1730	0.227664
13730	32.4967		1731	0.22768
13731	32.4967		1732	0.227696
13732	32.4967		1733	0.227712
13733	32.4967		1734	0.227728
13734	32.4967		1735	0.227744
13735	32.4967		1736	0.22776
13736	32.4967		1737	0.227776
13737	32.4967		1738	0.227792
13738	32.4967		1739	0.227808
13739	32.4967		1740	0.227824
13740	32.4967		1741	0.22784
13741	32.4967		1742	0.227856
13742	32.4967		1743	0.227872
13743	32.4967		1744	0.227888
13744	32.4967		1745	0.227904
13745	32.4967		1746	0.22792
13746	32.4967		1747	0.227936
13747	32.4967		1748	0.227952
13748	32.4967		1749	0.227968
13749	32.4967		1750	0.227984
13750	32.4967		1751	0.228
13751	32.4967		1752	0.228016
13752	32.4967		1753	0.228032
13753	32.4967		1754	0.228048
13754	32.4967		1755	0.228064
13755	32.4967		1756	0.22808
13756	32.4967		1757	0.228096
13757	32.4967		1758	0.228112
13758	32.4967		1759	0.228128
13759	32.4967		1760	0.228144
13760	32.4967		1761	0.22816
13761	32.4967		1762	0.228176
13762	32.4967		1763	0.228192
13763	32.4967		1764	0.228208
13764	32.4967		1765	0.228224
13765	35.0784		1766	0.22824
13766	35.0784		1767	0.228256
13767	35.0784		1768	0.228272
13768	35.0784		1769	0.228288
13769	35.0784		1770	0.228304
13770	35.0784		1771	0.22832
13771	35.0784		1772	0.228336
13772	35.0784		1773	0.228352
13773	35.0784		1774	0.228368
13774	35.0784		1775	0.228384
13775	35.0784		1776	0.2284
13776	35.0784		1777	0.228416
13777	35.0784		1778	0.228432
13778	35.0784		1779	0.228448
13779	35.0784		1780	0.228464
13780	35.0784		1781	0.22848
13781	31.5046		1782	0.228496
13782	31.5046		1783	0.228512
13783	31.5046		1784	0.228528
13784	31.5046		1785	0.228544
13785	31.5046		1786	0.22856
13786	31.5046		1787	0.228576
13787	31.5046		1788	0.228592
13788	31.5046		1789	0.228608
13789	31.5046		1790	0.228624
13790	31.5046		1791	0.22864
13791	31.5046		1792	0.228656
13792	31.5046		1793	0.228672
13793	31.5046		1794	0.228688
13794	31.5046		1795	0.228704
13795	31.5046		1796	0.22872
13796	31.5046		1797	0.228736
13797	31.5046		1798	0.228752
13798	31.5046		1799	0.228768
13799	31.5046		1800	0.228784
13800	31.5046		1801	0.2288
13801	31.5046		1802	0.228816
13802	31.5046		1803	0.228832
13803	31.5046		1804	0.228848
13804	31.5046		1805	0.228864
13805	31.5046		1806	0.22888
13806	31.5046		1807	0.228896
13807	31.5046		1808	0.228912
13808	31.5046		1809	0.228928
13809	29.5696		1810	0.228944
13810	29.5696		1811	0.22896
13811	29.5696		1812	0.228976
13812	29.5696		1813	0.228992
13813	29.5696		1814	0.229008
13814	29.5696		1815	0.229024
13815	29.5696		1816	0.22904
13816	29.5696		1817	0.229056
13817	29.5696		1818	0.229072
13818	29.5696		1819	0.229088
13819	29.5696		1820	0.229104
13820	29.5696		1821	0.22912
13821	29.5696		1822	0.229136
13822	29.5696		1823	0.229152
13823	29.5696		1824	0.229168
13824	29.5696		1825	0.229184
13825	32.6479		1826	0.2292
13826	32.6479		1827	0.229216
13827	32.6479		1828	0.229232
13828	32.6479		1829	0.229248
13829	32.6479		1830	0.229264
13830	32.6479		1831	0.22928
13831	32.6479		1832	0.229296
13832	32.6479		1833	0.229312
13833	32.6479		1834	0.229328
13834	32.6479		1835	0.229344
13835	32.6479		1836	0.22936
13836	32.6479		1837	0.229376
13837	32.6479		1838	0.229392
13838	32.6479		1839	0.229408
13839	32.6479		1840	0.229424
13840	32.6479		1841	0.22944
13841	32.6479		1842	0.229456
13842	32.6479		1843	0.229472
13843	32.6479		1844	0.229488
13844	32.6479		1845	0.229504
13845	32.6479		1846	0.22952
13846	32.6479		1847	0.229536
13847	32.6479		1848	0.229552
13848	32.6479		1849	0.229568
13849	32.6479		1850	0.229584
13850	29.5696		1851	0.2296
13851	29.5696		1852	0.229616
13852	29.5696		1853	0.229632
13853	29.5696		1854	0.229648
13854	29.5696		1855	0.229664
13855	29.5696		1856	0.22968
13856	29.5696		1857	0.229696
13857	26.4982		1858	0.229712
13858	26.4982		1859	0.229728
13859	26.4982		1860	0.229744
13860	26.4982		1861	0.22976
13861	26.4982		1862	0.229776
13862	26.4982		1863	0.229792
13863	26.4982		1864	0.229808
13864	26.4982		1865	0.229824
13865	26.4982		1866	0.22984
13866	26.4982		1867	0.229856
13867	26.4982		1868	0.229872
13868	26.4982		1869	0.229888
13869	26.4982		1870	0.229904
13870	26.4982		1871	0.22992
13871	26.4982		1872	0.229936
13872	26.4982		1873	0.229952
13873	26.4982		1874	0.229968
13874	26.4982		1875	0.229984
13875	26.4982		1876	0.23
13876	26.4982		1877	0.230016
13877	26.4982		1878	0.230032
13878	26.4982		1879	0.230048
13879	26.4982		1880	0.230064
13880	30.9474		1881	0.23008
13881	30.9474		1882	0.230096
13882	30.9474		1883	0.230112
13883	24.7812		1884	0.230128
13884	24.7812		1885	0.230144
13885	24.7812		1886	0.23016
13886	24.7812		1887	0.230176
13887	24.7812		1888	0.230192
13888	24.7812		1889	0.230208
13889	24.7812		1890	0.230224
13890	24.7812		1891	0.23024
13891	24.7812		1892	0.230256
13892	24.7812		1893	0.230272
13893	24.7812		1894	0.230288
13894	24.7812		1895	0.230304
13895	24.7812		1896	0.23032
13896	24.7812		1897	0.230336
13897	24.7812		1898	0.230352
13898	24.7812		1899	0.230368
13899	24.7812		1900	0.230384
13900	24.7812		1901	0.2304
13901	24.7812		1902	0.230416
13902	24.7812		1903	0.230432
13903	24.7812		1904	0.230448
13904	24.7812		1905	0.230464
13905	24.7812		1906	0.23048
13906	24.7812		1907	0.230496
13907	24.7812		1908	0.230512
13908	24.7812		1909	0.230528
13909	24.7812		1910	0.230544
13910	24.7812		1911	0.23056
13911	24.7812		1912	0.230576
13912	24.7812		1913	0.230592
13913	24.7812		1914	0.230608
13914	24.7812		1915	0.230624
13915	24.7812		1916	0.23064
13916	24.7812		1917	0.230656
13917	24.7812		1918	0.230672
13918	24.7812		1919	0.230688
13919	24.9759		1920	0.230704
13920	24.9759		1921	0.23072
13921	24.9759		1922	0.230736
13922	24.9759		1923	0.230752
13923	24.9759		1924	0.230768
13924	24.9759		1925	0.230784
13925	24.9759		1926	0.2308
13926	24.9759		1927	0.230816
13927	24.9759		1928	0.230832
13928	24.9759		1929	0.230848
13929	24.9759		1930	0.230864
13930	24.9759		1931	0.23088
13931	24.9759		1932	0.230896
13932	24.1312		1933	0.230912
13933	24.1312		1934	0.230928
13934	24.1312		1935	0.230944
13935	24.1312		1936	0.23096
13936	24.1312		1937	0.230976
13937	24.1312		1938	0.230992
13938	24.1312		1939	0.231008
13939	24.1312		1940	0.231024
13940	24.1312		1941	0.23104
13941	24.1312		1942	0.231056
13942	24.1312		1943	0.231072
13943	24.1312		1944	0.231088
13944	24.1312		1945	0.231104
13945	24.1312		1946	0.23112
13946	24.1312		1947	0.231136
13947	24.1312		1948	0.231152
13948	24.1312		1949	0.231168
13949	24.1312		1950	0.231184
13950	24.1312		1951	0.2312
13951	24.1312		1952	0.231216
13952	24.1312		1953	0.231232
13953	24.1312		1954	0.231248
13954	24.1312		1955	0.231264
13955	24.1312		1956	0.23128
13956	24.1312		1957	0.231296
13957	24.1312		1958	0.231312
13958	24.9759		1959	0.231328
13959	24.9759		1960	0.231344
13960	24.9759		1961	0.23136
13961	24.9759		1962	0.231376
13962	24.9759		1963	0.231392
13963	24.9759		1964	0.231408
13964	24.9759		1965	0.231424
13965	24.9759		1966	0.23144
13966	24.9759		1967	0.231456
13967	24.9759		1968	0.231472
13968	24.9759		1969	0.231488
13969	24.9759		1970	0.231504
13970	24.9759		1971	0.23152
13971	31.142		1972	0.231536
13972	31.142		1973	0.231552
13973	31.142		1974	0.231568
13974	31.142		1975	0.231584
13975	31.142		1976	0.2316
13976	31.142		1977	0.231616
13977	31.142		1978	0.231632
13978	22.3077		1979	0.231648
13979	22.3077		1980	0.231664
13980	22.3077		1981	0.23168
13981	24.7812		1982	0.231696
13982	24.7812		1983	0.231712
13983	24.7812		1984	0.231728
13984	24.7812		1985	0.231744
13985	24.7812		1986	0.23176
13986	24.7812		1987	0.231776
13987	24.7812		1988	0.231792
13988	24.7812		1989	0.231808
13989	24.7812		1990	0.231824
13990	24.7812		1991	0.23184
13991	24.7812		1992	0.231856
13992	24.7812		1993	0.231872
13993	24.7812		1994	0.231888
13994	24.7812		1995	0.231904
13995	24.7812		1996	0.23192
13996	24.7812		1997	0.231936
13997	24.7812		1998	0.231952
13998	24.7812		1999	0.231968
[truncated: 98,001 more rows]

## Sheet: Figure 3f
Number of nodes(number of city2)	Success probability
Median	1000 iterations	5000 iterations	10000 iterations
42	1	1	1
52	0.99	1	1
72	0.68	0.93	1
92	0.32	0.75	0.95
Number of nodes(number of city2)	Success probability
IQR-25%	1000 iterations	5000 iterations	10000 iterations
42	1	1	1
52	0.98	1	1
72	0.61	0.81	1
92	0.27	0.51	0.89
Number of nodes(number of city2)	Success probability
IQR-75%	1000 iterations	5000 iterations	10000 iterations
42	1	1	1
52	1	1	1
72	0.82	1	1
92	0.37	0.9	1

[truncated: 5 more sheets: Figure 4b, Figure 4c, Figure 5a, Figure 5b, Figure 5c]
